# Supplementary material for: Integrated characterization of distinct immune subtypes linked to drug responsiveness in breast cancer
Source: Front Immunol. 2026 May 5;17:1795917. doi: 10.3389/fimmu.2026.1795917 (PMC13183846; doi:10.3389/fimmu.2026.1795917)
Supplement: Supplementary file 2 [file Table1.xlsx]

## Sheet: TCGA
GeneSets	TCGA-A7-A5ZW	TCGA-E2-A10E	TCGA-A7-A0DC	TCGA-E2-A105	TCGA-E2-A158	TCGA-BH-A202	TCGA-D8-A1XS	TCGA-AR-A5QP	TCGA-A8-A06O	TCGA-A8-A082	TCGA-A8-A08I	TCGA-E2-A14W	TCGA-A2-A1FX	TCGA-EW-A1P6	TCGA-AO-A0JJ	TCGA-A8-A092	TCGA-AN-A0FV	TCGA-A8-A0A4	TCGA-E9-A1ND	TCGA-A2-A3XV	TCGA-A8-A096	TCGA-AR-A0TQ	TCGA-BH-A0AU	TCGA-A7-A0D9	TCGA-A7-A13E	TCGA-AN-A0XV	TCGA-C8-A26V	TCGA-BH-A0HQ	TCGA-AR-A5QQ	TCGA-AC-A2FB	TCGA-AR-A250	TCGA-EW-A1P3	TCGA-AN-A03Y	TCGA-BH-A0HK	TCGA-E2-A1II	TCGA-E2-A1LI	TCGA-AO-A0J5	TCGA-A8-A085	TCGA-D8-A1JT	TCGA-AC-A3YJ	TCGA-A7-A13D	TCGA-C8-A1HG	TCGA-GM-A2DO	TCGA-BH-A1F5	TCGA-A2-A04R	TCGA-AN-A04A	TCGA-A7-A3RF	TCGA-D8-A1X9	TCGA-AR-A1AN
KAECH_DAY8_EFF_VS_MEMORY_CD8_TCELL_DN	0.931695	0.99393	1.03486	0.791996	0.948493	0.712499	0.753849	0.993307	0.774623	0.776811	0.892151	0.713071	0.865111	0.807305	0.989306	0.688924	0.711735	0.869656	0.766596	0.641712	0.94915	0.843567	0.821747	0.865965	0.900517	0.936075	0.734378	0.899743	0.775051	1.04456	0.850475	0.877998	0.821616	0.96331	0.896042	0.742141	0.95037	0.733143	0.798023	0.890636	0.801895	0.706408	1.00042	0.901339	0.84302	0.867927	0.788752	0.824732	0.91523
KAECH_DAY15_EFF_VS_MEMORY_CD8_TCELL_DN	1.19283	1.24227	1.10915	1.09432	1.10205	1.06252	1.08048	1.2963	1.05323	0.926663	1.06414	0.937952	1.14386	1.13674	1.19536	1.0169	0.972509	1.25661	1.14215	1.03467	1.11429	1.11577	1.15012	1.09922	1.087	1.19783	1.07531	1.27732	1.13792	1.28525	1.08754	1.21256	1.18136	1.21342	1.08452	1.02055	1.1063	0.977878	1.03379	1.01128	1.06318	1.05221	1.06697	1.11251	1.15189	1.16704	0.98608	1.08518	1.17941
GOLDRATH_EFF_VS_MEMORY_CD8_TCELL_DN	0.732239	0.714771	0.878758	0.69353	0.826184	0.558015	0.65664	0.715932	0.619971	0.639476	0.66257	0.576196	0.68157	0.693035	0.717002	0.588376	0.553754	0.734626	0.546472	0.54345	0.702663	0.704827	0.764684	0.770913	0.727066	0.744119	0.588217	0.726363	0.604879	0.881535	0.605067	0.652389	0.703751	0.726545	0.797291	0.575095	0.730132	0.657042	0.601155	0.734414	0.548837	0.607236	0.890423	0.662205	0.660016	0.636938	0.743863	0.694876	0.706602
GSE10239_NAIVE_VS_DAY4.5_EFF_CD8_TCELL_UP	0.857374	0.678763	0.902996	0.848805	0.830316	0.463593	0.688364	0.910983	0.684659	0.76005	0.743145	0.621973	0.78095	0.78501	0.82178	0.631758	0.691555	0.847792	0.689991	0.755712	0.703675	0.821254	0.760785	0.85178	0.546208	0.702363	0.583853	0.872453	0.776144	0.911006	0.635566	0.864198	0.812626	0.802915	0.716565	0.548859	0.756563	0.718817	0.528176	0.929122	0.579698	0.689469	1.00237	0.58998	0.796191	0.802999	0.849888	0.633443	0.754972
GSE10239_MEMORY_VS_DAY4.5_EFF_CD8_TCELL_UP	0.337693	0.186116	0.409835	0.345561	0.23263	-0.0859773	0.163383	0.476252	0.192055	0.263915	0.273975	0.0864112	0.330771	0.272779	0.364939	0.0639796	0.0895837	0.410178	0.175685	0.45781	0.23426	0.385371	0.192599	0.356363	-0.0131261	0.139861	0.0841518	0.329127	0.293775	0.332586	0.0656638	0.465046	0.332403	0.297479	0.239907	0.111358	0.2506	0.281679	-0.109371	0.466871	-0.136406	0.220081	0.616362	-0.00889292	0.223028	0.170177	0.446068	0.141316	0.146728
GSE10325_BCELL_VS_MYELOID_UP	0.0383524	-0.0438521	-0.353173	-0.195339	-0.0610914	-0.053462	-0.0530555	0.222527	0.0822825	-0.491863	0.385777	-0.669188	-0.157297	0.186384	0.503225	-0.209748	-0.388318	-0.0072226	0.169146	-0.130135	0.105042	0.386401	0.192539	-0.314633	-0.0552373	0.317354	-0.166674	-0.0144724	0.518798	0.69232	0.0205324	0.0133804	0.209276	0.131059	0.676659	0.337489	-0.033555	-0.630337	-0.389328	0.00895578	-0.319632	0.389902	1.28525	-0.200031	-0.138603	-0.0479985	-0.170323	-0.199073	0.0512305
GSE11057_CD4_EFF_MEM_VS_PBMC_UP	0.558011	0.49076	0.495247	0.519301	0.632767	0.387854	0.487012	0.531895	0.48764	0.503155	0.629077	0.34068	0.587137	0.462746	0.613848	0.369084	0.337559	0.554032	0.430049	0.46699	0.604432	0.577987	0.538985	0.592955	0.447443	0.539914	0.371008	0.484934	0.442515	0.621174	0.45814	0.510277	0.602703	0.45011	0.621908	0.487764	0.546263	0.396236	0.281395	0.602105	0.352531	0.484986	0.841551	0.395541	0.39056	0.45339	0.634984	0.504526	0.493865
GSE13411_NAIVE_VS_IGM_MEMORY_BCELL_DN	0.778983	0.588346	0.604718	0.87956	0.659383	0.657499	0.686255	0.86273	0.713788	0.644684	0.751518	0.556657	0.688385	0.911102	0.769211	0.64864	0.779075	0.861664	0.838605	0.810824	0.63823	0.781252	0.797452	0.748993	0.436871	0.70686	0.75387	0.822666	0.867995	0.755661	0.687251	0.73862	0.707236	0.746711	0.730967	0.695505	0.763838	0.611356	0.412912	0.925841	0.626869	0.844817	0.853717	0.475381	0.711222	0.837272	0.813005	0.618599	0.746749
GSE13484_12H_VS_3H_YF17D_VACCINE_STIM_PBMC_DN	0.628262	0.613299	0.678788	0.427342	0.511075	0.599572	0.626837	0.523939	0.529968	0.50089	0.70404	0.444682	0.494597	0.431753	0.64848	0.442263	0.560602	0.535517	0.589468	0.364224	0.602299	0.49753	0.59777	0.46025	0.609756	0.668544	0.480325	0.631599	0.562722	0.726512	0.553694	0.599919	0.600563	0.665422	0.569014	0.592689	0.503467	0.403207	0.400175	0.502118	0.720491	0.594545	0.639478	0.574516	0.501781	0.594193	0.448152	0.52428	0.539888
GSE14308_TH2_VS_TH1_UP	0.804456	0.824962	1.06585	0.858607	0.742379	0.737205	0.768709	0.780889	0.737161	0.920967	0.59535	0.931941	0.814235	0.835935	0.659371	0.767581	1.03675	0.842135	0.640315	0.704416	0.768658	0.713277	0.802736	0.967526	0.80477	0.797901	0.929857	0.860339	0.552701	0.58795	0.890543	0.720954	0.802516	0.740905	0.580202	0.679465	0.928391	0.978208	0.781496	0.855672	0.935627	0.750066	0.474698	0.916758	0.811046	0.848538	0.975116	0.812293	0.802265
GSE1448_CTRL_VS_ANTI_VBETA5_DP_THYMOCYTE_DN	0.636161	0.47134	0.334413	0.460999	0.512422	0.325675	0.3124	0.575197	0.465297	0.428542	0.525514	0.249847	0.541682	0.423204	0.617583	0.247385	0.454357	0.513172	0.545841	0.404921	0.457215	0.621659	0.570627	0.551376	0.295467	0.464356	0.432906	0.532385	0.659586	0.573016	0.539229	0.590376	0.345186	0.665811	0.433658	0.56519	0.566172	0.350974	0.39869	0.470052	0.231143	0.523632	0.624415	0.374505	0.508812	0.541355	0.466497	0.468989	0.539164
GSE15930_STIM_VS_STIM_AND_TRICHOSTATINA_48H_CD8_T_CELL_UP	1.22187	0.983753	0.901106	0.885343	0.891671	0.961833	0.948279	1.04698	0.905159	1.00452	1.00474	0.905084	0.915371	1.06784	1.0799	0.959884	0.959373	1.00594	0.994401	0.923161	1.07952	0.942924	1.03873	0.991981	0.92684	1.01685	1.06712	1.08912	1.116	1.13725	1.00605	1.01502	0.945982	1.0522	0.977256	1.00018	1.03567	0.964424	0.935095	1.08544	0.911542	1.05529	1.04663	0.932214	0.987349	1.1101	1.10173	0.92744	0.992708
GSE17580_TREG_VS_TEFF_S_MANSONI_INF_UP	0.530062	0.372421	0.103925	0.195125	0.0322266	0.448107	0.420649	0.409458	0.374268	0.327167	0.364343	0.277133	0.317711	0.393216	0.562004	0.349727	0.257133	0.241567	0.50026	0.397231	0.588397	0.439357	0.418596	0.169424	0.246597	0.463656	0.404948	0.300623	0.647034	0.542762	0.546257	0.428353	0.283545	0.501408	0.478582	0.333563	0.385198	0.115744	0.333035	0.412564	0.216064	0.435993	0.584331	0.31991	0.379651	0.421042	0.250849	0.454394	0.368977
GSE17580_UNINFECTED_VS_S_MANSONI_INF_TEFF_DN	0.371674	0.426824	-0.138806	0.0552092	-0.0209559	0.33157	0.177738	0.377013	0.0731091	0.0709975	0.279809	0.107523	0.210061	0.244533	0.38169	0.0966459	0.0876425	0.211209	0.315753	0.337228	0.356887	0.260045	0.219338	-0.0549067	0.0784362	0.368541	0.276471	0.222541	0.286557	0.446974	0.241991	0.40177	0.207294	0.236205	0.272142	0.187192	0.116081	-0.240017	0.206478	0.330605	-0.0836282	0.391913	0.546395	0.195336	0.181591	0.175024	0.193162	0.239512	0.134966
GSE17721_LPS_VS_POLYIC_8H_BMDC_UP	0.788688	0.779296	0.847164	0.961608	0.998048	0.884075	0.781337	0.918057	0.827365	0.767946	0.679183	0.987833	0.781253	0.890651	0.746368	0.832727	1.18907	0.823812	0.897327	0.858157	0.730132	0.827423	0.921117	0.922854	1.01557	0.819816	0.86446	0.936114	0.943395	0.653203	0.901726	0.772953	0.897491	0.935116	0.747241	0.888425	0.891095	0.852316	0.83701	0.775478	1.02957	0.989384	0.621351	0.852483	0.818846	1.02872	0.895472	0.931622	0.777557
GSE17721_LPS_VS_PAM3CSK4_4H_BMDC_UP	0.37448	0.269939	0.24673	0.225356	0.29916	0.250951	0.235974	0.284859	0.185937	0.119873	0.210532	0.26991	0.13922	0.29	0.325138	0.209418	0.24069	0.144429	0.363469	0.0666521	0.356583	0.229945	0.193085	0.286338	0.297168	0.318627	0.23555	0.211062	0.433761	0.288123	0.109955	0.343843	0.18778	0.352499	0.232783	0.385544	0.177912	0.158202	0.313534	0.173034	0.257993	0.324802	0.349718	0.202252	0.243592	0.278537	-0.0331558	0.134111	0.238227
GSE17721_LPS_VS_PAM3CSK4_12H_BMDC_UP	0.309941	0.315652	0.171443	0.158327	0.221732	0.181105	0.25353	0.293039	0.227467	0.343956	0.288574	0.138293	0.333597	0.265351	0.378844	0.136092	0.0789743	0.156596	0.409957	0.19539	0.432882	0.300592	0.356489	0.284921	0.297914	0.312823	0.29433	0.317499	0.380619	0.391371	0.315396	0.272625	0.326687	0.340476	0.29232	0.314437	0.244623	0.141676	0.139633	0.149088	0.213775	0.140592	0.515375	0.281813	0.260549	0.221525	0.167348	0.23651	0.313893
GSE17721_LPS_VS_PAM3CSK4_16H_BMDC_DN	0.488212	0.488557	0.612951	0.570466	0.682547	0.552043	0.591558	0.560492	0.554367	0.584296	0.465831	0.650716	0.661123	0.705228	0.554125	0.671917	0.626362	0.622816	0.617372	0.590078	0.562573	0.589049	0.6222	0.76236	0.587956	0.541583	0.593691	0.699294	0.551179	0.453445	0.527965	0.637714	0.625797	0.610427	0.539833	0.579508	0.672488	0.710613	0.583667	0.613993	0.714845	0.614347	0.410747	0.478532	0.598883	0.680994	0.636143	0.638483	0.594948
GSE17721_PAM3CSK4_VS_GADIQUIMOD_1H_BMDC_DN	0.839468	0.785421	0.726308	0.795986	0.964399	0.788518	0.730017	0.801357	0.707436	0.850437	0.724202	0.913679	0.763347	0.882704	0.770259	0.776992	0.810374	0.711515	0.812212	0.85813	0.670214	0.72291	0.730573	0.899276	0.898814	0.790135	0.830641	0.787163	0.819271	0.69291	0.664955	0.766874	0.769492	0.822192	0.807527	0.857133	0.747826	0.906905	0.846195	0.778474	0.841632	0.8032	0.646982	0.829812	0.755909	0.745327	0.810695	0.790277	0.822334
GSE17721_LPS_VS_CPG_8H_BMDC_DN	0.644587	0.637184	0.758882	0.74631	0.83037	0.77131	0.71784	0.658212	0.691708	0.619215	0.661496	0.785812	0.785854	0.643477	0.594015	0.757632	0.862624	0.569478	0.812004	0.845775	0.657176	0.591982	0.583886	0.785488	0.743489	0.767192	0.704057	0.642933	0.753922	0.545408	0.684202	0.613768	0.790149	0.802355	0.741147	0.721535	0.684513	0.779413	0.823095	0.770016	0.649812	0.668471	0.530822	0.798305	0.603251	0.746518	0.744936	0.719156	0.790731
GSE18791_UNSTIM_VS_NEWCATSLE_VIRUS_DC_2H_UP	-4.13811	-4.08008	-3.9477	-3.95954	-3.86268	-4.13713	-4.21992	-3.96479	-4.07019	-3.78033	-4.43453	-3.73996	-3.89544	-4.03849	-4.19775	-4.04851	-4.07922	-3.96243	-4.52788	-3.71427	-4.15873	-3.98553	-4.30245	-3.87235	-4.25617	-4.12032	-3.98907	-4.00046	-4.05024	-4.0473	-4.24027	-4.02953	-3.7912	-4.03568	-4.33323	-4.25611	-3.89471	-3.66588	-4.10043	-3.92628	-4.11758	-3.86746	-4.34452	-3.81517	-3.94533	-3.96713	-3.87467	-4.14258	-3.82561
GSE18791_UNSTIM_VS_NEWCATSLE_VIRUS_DC_18H_UP	0.673267	0.711945	0.710526	0.767665	0.799182	0.683384	0.79481	0.733766	0.774328	0.846557	0.504214	0.869018	0.713669	0.863425	0.551442	0.843073	0.840818	0.763139	0.621165	0.936596	0.569054	0.610008	0.699011	0.832525	0.673315	0.679274	0.760419	0.786641	0.627336	0.458453	0.66844	0.679855	0.724171	0.758752	0.657185	0.567086	0.729481	0.802323	0.712077	0.834386	0.699857	0.744161	0.386755	0.71367	0.726731	0.771909	0.784499	0.726558	0.683465
GSE22886_NAIVE_CD8_TCELL_VS_NKCELL_UP	0.716273	0.583396	0.319764	0.469473	0.671501	0.529446	0.457399	0.666122	0.684219	0.481968	0.548565	0.391875	0.600355	0.610255	0.737681	0.537277	0.241501	0.568851	0.681018	0.589837	0.499626	0.659067	0.730936	0.58082	0.39812	0.702447	0.603499	0.524695	0.682961	0.874719	0.454064	0.556762	0.705833	0.622736	0.747562	0.595033	0.413925	0.118892	0.397982	0.649217	0.111361	0.720303	0.99115	0.474797	0.517028	0.589715	0.346074	0.473733	0.579572
GSE22886_NAIVE_CD4_TCELL_VS_NKCELL_UP	0.036275	0.0389589	-0.29978	0.0150064	0.0198149	-0.118516	-0.154252	0.116878	0.0451653	0.115542	-0.151801	-0.0223378	0.0878363	0.0507856	0.0905385	-0.0340554	-0.0132674	-0.000339727	0.0648712	0.047272	0.0169279	0.102697	0.106278	0.0237381	-0.40821	0.0876944	0.109476	0.0730577	0.164165	0.191165	-0.0928368	0.143087	0.137286	0.161319	-0.0206849	-0.0668187	-0.0575718	-0.157722	-0.22898	0.189385	-0.362565	0.0382312	0.444941	-0.184626	-0.0651499	0.0167881	0.000277801	-0.183773	0.0640398
GSE22886_TCELL_VS_BCELL_NAIVE_UP	1.34469	1.13431	0.73194	1.0895	1.16435	1.16088	1.10522	1.3419	1.23588	1.10536	1.46475	0.899632	1.25382	1.17858	1.48678	1.1222	0.939324	1.32859	1.46111	1.3664	1.39122	1.42409	1.31829	1.05995	0.829884	1.27788	1.13079	1.21651	1.55322	1.57364	1.24899	1.2441	1.30702	1.24292	1.48849	1.17611	1.19833	0.924205	0.77609	1.32036	0.687064	1.40239	1.83044	0.787866	1.03155	1.1942	1.18112	1.17948	1.33915
GSE22886_CD8_TCELL_VS_BCELL_NAIVE_UP	0.807526	0.724019	0.478506	0.598358	0.688754	0.810026	0.668109	0.722791	0.777937	0.66841	1.02287	0.404452	0.797762	0.646255	1.0068	0.675056	0.282891	0.764508	0.985609	0.785398	0.984905	0.985166	0.895957	0.678836	0.484298	0.87428	0.801079	0.644292	1.00344	1.10689	0.709212	0.693097	0.855317	0.719112	1.07181	0.734119	0.701528	0.439742	0.492316	0.842592	0.325957	0.970183	1.36445	0.449656	0.604022	0.691511	0.677985	0.70986	0.803185
GSE22886_CD4_TCELL_VS_BCELL_NAIVE_UP	0.982848	0.862013	0.514383	0.789249	0.89314	0.761065	0.781658	0.983629	0.917621	0.846992	1.21973	0.560341	1.00054	0.800824	1.1606	0.761488	0.52345	0.989956	1.0858	1.04197	1.04657	1.08766	0.978514	0.75785	0.538879	0.972168	0.873202	0.853541	1.13351	1.26872	0.871668	0.930124	1.0187	0.928447	1.17157	0.830629	0.839137	0.623218	0.423034	1.03445	0.304471	1.01074	1.60653	0.455021	0.727702	0.791918	0.842472	0.762511	0.950533
GSE22886_NAIVE_VS_IGG_IGA_MEMORY_BCELL_DN	1.29064	1.11608	0.868732	1.05142	1.04628	1.09849	1.06641	1.21057	1.05016	1.09594	1.30816	0.972763	1.16013	1.1566	1.36526	1.06432	1.11929	1.09968	1.25304	1.18308	1.27538	1.21303	1.2009	1.09485	1.14779	1.19681	1.15367	1.17381	1.38958	1.32013	1.20858	1.24803	1.09749	1.11981	1.28332	1.19503	1.13316	1.0265	0.962214	1.37579	1.07199	1.22506	1.50551	0.941582	1.09237	1.12727	1.13294	1.1571	1.18787
GSE22886_NAIVE_CD8_TCELL_VS_NEUTROPHIL_UP	1.22271	1.1976	1.25161	1.20787	1.26091	1.09493	1.12778	1.23244	1.16041	1.04707	1.24966	1.05462	1.15042	1.11162	1.23126	1.08824	1.0073	1.13499	1.16496	1.23476	1.14836	1.21008	1.14265	1.20203	1.16916	1.31169	1.18498	1.11259	1.08724	1.30089	1.1295	1.08052	1.22223	1.21083	1.27683	1.14349	1.12092	1.04316	1.10558	1.2312	0.942673	1.22989	1.35749	1.1705	1.14176	1.22613	1.23598	1.12822	1.21796
GSE22886_NAIVE_CD4_TCELL_VS_DC_UP	0.103896	0.167562	0.114408	0.0336262	0.0834408	-0.00498215	0.0914763	0.127612	0.0930853	-0.0491959	0.302362	-0.172343	0.223534	-0.142417	0.25342	0.00829178	-0.206189	0.0244439	0.1097	0.158142	0.272674	0.376887	0.0961505	0.0940992	-0.118258	0.217123	-0.0388962	-0.0692644	0.212116	0.487631	0.153924	-0.00983951	0.238722	0.11033	0.393837	0.0400962	0.138118	-0.110797	-0.142795	0.193985	-0.375173	0.243396	0.861422	-0.139299	-0.0423957	0.069083	0.144454	0.139874	0.030184
GSE24026_PD1_LIGATION_VS_CTRL_IN_ACT_TCELL_LINE_UP	1.00634	0.86357	0.268863	0.748381	0.556732	0.87148	0.713373	0.828952	0.853031	0.613302	0.953521	0.601035	0.842346	0.709902	1.01194	0.848795	0.691441	0.699769	1.04781	0.926702	0.925665	0.868309	0.783931	0.643291	0.525834	0.887543	0.929012	0.816779	1.04325	1.10664	0.910818	1.00885	0.931204	0.747456	1.00049	0.849806	0.686187	0.508742	0.850698	0.994705	0.559145	1.13104	1.23249	0.661962	0.691411	0.898191	0.782367	0.893383	0.822758
GSE24142_ADULT_VS_FETAL_EARLY_THYMIC_PROGENITOR_DN	0.356626	0.330361	0.229377	0.431439	0.516756	0.579817	0.373699	0.345802	0.45673	0.166303	0.250887	0.504083	0.294647	0.467125	0.334958	0.549165	0.577299	0.294675	0.342214	0.614877	0.0895752	0.404549	0.340909	0.522259	0.445846	0.450184	0.416592	0.32485	0.391987	0.212984	0.407489	0.289216	0.392431	0.414152	0.404086	0.685262	0.256728	0.411439	0.440269	0.396031	0.503217	0.406795	0.12771	0.436966	0.460466	0.495853	0.298616	0.34073	0.318879
GSE27786_LIN_NEG_VS_CD8_TCELL_DN	0.624568	0.713569	0.797093	0.575194	0.738818	0.656517	0.578918	0.704475	0.590489	0.525221	0.655987	0.582463	0.613783	0.607267	0.668885	0.518486	0.557536	0.679567	0.603582	0.475526	0.662978	0.592303	0.731779	0.669311	0.654069	0.604166	0.547622	0.634576	0.469859	0.689082	0.595586	0.699638	0.652336	0.604383	0.726341	0.669491	0.567428	0.512258	0.592795	0.496283	0.653289	0.610645	0.71149	0.648491	0.599577	0.481239	0.580248	0.6165	0.599547
GSE29618_MONOCYTE_VS_MDC_DN	1.40969	1.24063	0.991377	0.961095	1.10061	1.09456	1.16937	1.29115	1.13167	0.995109	1.23149	0.808488	1.16836	1.17156	1.42436	1.02211	0.92305	1.21575	1.09591	0.923757	1.27001	1.18946	1.17302	1.13646	0.999098	1.33679	1.07799	1.28248	1.15342	1.46392	1.14588	1.2012	1.01272	1.16346	1.30884	1.20353	1.26981	0.916323	0.854218	1.23721	0.832575	1.23297	1.42494	1.18757	1.09471	1.19249	0.95137	1.07016	1.32113
GSE29618_MONOCYTE_VS_MDC_DAY7_FLU_VACCINE_DN	1.2832	1.01811	0.809762	0.719236	0.79927	0.89494	1.04009	1.14362	0.956434	0.703179	1.10595	0.581255	0.95268	0.947649	1.31848	0.946982	0.785774	1.04418	0.969739	0.890696	1.07957	1.07027	1.01308	0.901558	0.87952	1.19285	0.906453	1.12658	1.11764	1.35455	0.951551	0.999712	0.851534	1.0685	1.20936	1.07235	1.10055	0.684417	0.695055	1.02164	0.746706	1.0238	1.35287	0.926265	0.817484	1.03245	0.771572	0.856775	1.16303
GSE29618_PRE_VS_DAY7_POST_TIV_FLU_VACCINE_MONOCYTE_UP	-1.01138	-0.954455	-0.827947	-0.953634	-0.995701	-1.11583	-1.0665	-1.07094	-1.03205	-1.04818	-1.1546	-1.09324	-1.03215	-0.991463	-1.16756	-1.07617	-0.876942	-1.16011	-1.01707	-1.1333	-1.01831	-1.17036	-1.03178	-1.02989	-0.812006	-1.11892	-1.1783	-1.08284	-1.01234	-1.11474	-1.02109	-1.11834	-1.01408	-0.981927	-1.04477	-0.984181	-0.951916	-0.941279	-1.04928	-1.04674	-0.743687	-1.12937	-1.23326	-0.971761	-1.02756	-0.837166	-0.832217	-1.05317	-1.00651
GSE32423_IL7_VS_IL4_MEMORY_CD8_TCELL_UP	0.198075	0.151843	0.214624	0.205222	0.429909	0.286265	0.232375	0.150339	0.113475	0.301532	0.157319	0.255274	0.12232	0.193978	0.151859	0.164034	0.265216	0.281025	0.0702659	0.044882	0.152792	0.144548	0.248638	0.279104	0.365061	0.172424	0.152015	0.224547	0.0790796	0.158156	0.232856	0.0659742	0.234173	0.201713	0.188417	0.111195	0.240176	0.287914	0.0765125	0.194852	0.339475	0.0485143	0.126901	0.279117	0.210073	0.164632	0.167326	0.220401	0.210768
GSE360_DC_VS_MAC_L_DONOVANI_UP	0.556624	0.430607	0.235456	0.412114	0.341752	0.446037	0.489059	0.503971	0.452118	0.601068	0.747628	0.392232	0.522972	0.486189	0.564422	0.438551	0.457307	0.466756	0.622241	0.509525	0.555597	0.683226	0.633236	0.576344	0.175135	0.442967	0.417847	0.524699	0.704513	0.701106	0.525702	0.710953	0.450622	0.625223	0.546605	0.543016	0.490988	0.408872	0.348683	0.541722	0.274077	0.53808	0.705825	0.470572	0.482563	0.537546	0.535687	0.519388	0.564672
GSE360_L_DONOVANI_VS_T_GONDII_DC_UP	-1.57273	-1.45525	-1.58395	-1.41162	-1.6499	-1.74749	-1.5691	-1.47411	-1.59354	-1.65488	-1.80155	-1.59602	-1.67544	-1.63975	-1.54486	-1.6206	-1.45358	-1.58185	-1.77542	-1.4351	-1.63985	-1.65942	-1.59352	-1.28967	-1.53204	-1.61028	-1.67324	-1.58597	-1.65284	-1.47302	-1.64119	-1.65192	-1.64503	-1.76661	-1.63054	-1.66839	-1.59633	-1.46363	-1.62606	-1.62485	-1.52519	-1.60068	-1.63618	-1.56363	-1.55146	-1.573	-1.65717	-1.60767	-1.71714
GSE360_T_GONDII_VS_M_TUBERCULOSIS_MAC_DN	-0.282709	-0.230155	-0.52532	-0.423022	-0.575236	-0.255968	-0.329808	-0.278844	-0.508473	-0.287564	-0.210624	-0.296798	-0.36432	-0.529146	-0.25467	-0.49632	-0.352108	-0.385898	-0.0634664	-0.278595	-0.204182	-0.3185	-0.435235	-0.33486	-0.459686	-0.297564	-0.264768	-0.266584	-0.118356	-0.138735	-0.224905	-0.0321227	-0.425608	-0.293443	-0.340346	-0.423616	-0.391745	-0.49984	-0.14593	-0.316983	-0.450225	-0.382612	-0.392311	-0.331161	-0.337578	-0.263172	-0.328892	-0.265133	-0.167929
GSE3982_CTRL_VS_LPS_4H_MAC_UP	0.256599	0.278438	0.628341	0.484265	0.462372	0.267381	0.397186	0.207578	0.329824	0.395589	0.230346	0.443912	0.314285	0.318966	0.122876	0.341649	0.490846	0.367504	0.0634172	0.189235	0.204858	0.119869	0.202598	0.362603	0.359492	0.287346	0.26559	0.299383	-0.0309549	0.048638	0.211099	0.0701889	0.513913	0.143221	0.241104	0.248724	0.22967	0.404835	0.274	0.207637	0.476645	0.215909	0.0139474	0.394208	0.402328	0.315935	0.2053	0.218591	0.244011
GSE3982_MAC_VS_NEUTROPHIL_LPS_STIM_UP	1.14221	1.139	1.2215	1.15494	1.23567	1.0971	1.16361	1.11876	1.16263	1.12159	1.08132	1.21952	1.21556	1.142	1.0927	1.1834	1.27982	1.14561	1.08904	1.29424	1.07701	1.10971	1.10547	1.20435	1.16602	1.17333	1.32099	1.0863	1.05124	0.941174	1.15817	1.10916	1.12203	1.10491	1.11826	1.13679	1.0932	1.21995	1.32335	1.19573	1.39765	1.16137	0.94566	1.28615	1.24435	1.21638	1.19162	1.1808	1.08764
GSE3982_MAST_CELL_VS_EFF_MEMORY_CD4_TCELL_UP	0.648778	0.565509	0.668383	0.474164	0.427611	0.749452	0.550264	0.617587	0.559682	0.636892	0.416583	0.656565	0.593488	0.587132	0.568298	0.664451	0.896218	0.577612	0.538339	0.61974	0.492157	0.551635	0.578806	0.716715	0.616672	0.544246	0.644723	0.605819	0.390135	0.469785	0.622317	0.563751	0.612706	0.575735	0.492521	0.505011	0.666526	0.524547	0.679815	0.480344	0.760404	0.671832	0.186548	0.653522	0.589369	0.54906	0.712625	0.532769	0.581554
GSE7852_LN_VS_THYMUS_TCONV_UP	0.166812	0.0637693	-0.0933009	-0.0413267	-0.0714222	0.146876	0.0591404	0.0959498	-0.120705	-0.0769345	0.10925	-0.00732409	-0.00871467	-0.0842503	0.0959025	-0.0588492	0.0700167	0.0117501	0.130405	0.0790286	0.0166189	0.183862	0.00231761	0.0683422	-0.0863811	0.0767686	0.0762505	0.0365776	0.151058	0.112762	0.130987	0.0945541	0.0809587	0.125713	0.126464	0.0497039	0.122187	-0.0579595	0.0670501	0.0933868	-0.0825707	-0.0372423	0.102834	-0.0649836	0.00180319	0.0376068	-0.10223	-0.0493176	0.0584901
GSE9006_TYPE_1_DIABETES_AT_DX_VS_4MONTH_POST_DX_PBMC_UP	1.36934	1.28337	1.2709	1.36943	1.16127	1.17549	1.20975	1.52728	1.30217	1.29596	1.33001	1.24799	1.4107	1.21565	1.38562	1.24258	1.24103	1.23374	1.47855	1.53767	1.28804	1.35735	1.22431	1.38433	1.16949	1.28512	1.26801	1.3789	1.65661	1.46238	1.29962	1.62669	1.32487	1.58073	1.25905	1.21374	1.29856	1.27105	1.19724	1.37306	1.24513	1.16964	1.27302	1.08205	1.42954	1.39385	1.47701	1.23366	1.48152
GSE9650_EFFECTOR_VS_MEMORY_CD8_TCELL_DN	1.13081	1.1441	1.2196	0.997414	1.09183	0.873575	0.936416	1.153	0.94947	0.882524	0.906427	0.926181	1.0494	0.967667	1.16085	0.881744	0.930564	1.01855	0.923694	0.987429	1.05394	0.954153	0.928451	0.999634	1.17289	1.0905	0.82353	1.07305	0.984114	1.1843	1.00524	1.05924	0.989718	1.15237	1.09108	0.983656	1.07422	0.893759	0.971547	1.06614	1.01887	0.904183	1.15352	1.03778	1.05103	1.00384	1.0186	0.927292	1.08625
GSE2770_TGFB_AND_IL4_VS_IL12_TREATED_ACT_CD4_TCELL_6H_UP	0.723213	0.815952	0.685523	0.576636	0.548227	0.679979	0.708049	0.817135	0.713633	0.698022	0.931269	0.427029	0.734876	0.640897	0.892251	0.646268	0.75672	0.830382	0.790339	0.500471	0.860214	0.78807	0.805918	0.556699	0.772874	0.738223	0.769417	0.784854	0.669473	1.06254	0.820361	0.803018	0.640011	0.68545	0.800208	0.692243	0.740497	0.657735	0.744853	0.65641	0.70596	0.68861	1.05378	0.745563	0.676392	0.756971	0.580859	0.799203	0.73966
GSE2770_TGFB_AND_IL4_VS_IL4_TREATED_ACT_CD4_TCELL_6H_DN	1.11214	1.09556	1.41875	1.24717	1.38484	1.1957	1.16445	1.04714	1.14624	1.12554	1.03667	1.33049	1.01706	1.14375	1.03568	1.12911	1.22341	1.13661	0.959851	1.19882	0.981318	1.06295	1.07496	1.2361	1.3357	1.08268	1.2212	1.10285	0.964983	0.959783	1.12123	1.01034	1.07342	1.05535	1.06174	1.10986	1.0722	1.25868	1.35505	1.03555	1.31162	1.10398	0.737094	1.31617	1.19744	1.15467	1.21412	1.18951	1.12943
GSE2405_S_AUREUS_VS_A_PHAGOCYTOPHILUM_NEUTROPHIL_UP	0.10679	0.0803122	-0.514117	-0.216303	-0.335546	-0.182326	-0.210377	0.156835	-0.0766655	0.025414	-0.223811	-0.300417	-0.0490071	-0.111176	0.136582	-0.0927184	-0.206792	0.000409729	0.154754	-0.191213	0.148832	-0.0730458	-0.0810908	-0.112602	-0.358176	0.0691535	-0.156588	0.138869	0.237861	0.274049	-0.102212	0.0860737	-0.132349	0.170043	-0.102811	-0.0245503	-0.130288	-0.359337	-0.217139	-0.0245377	-0.173399	-0.143848	0.233916	-0.212931	-0.129858	0.0609131	-0.178808	-0.188113	0.0467936
GSE3720_UNSTIM_VS_LPS_STIM_VD2_GAMMADELTA_TCELL_UP	0.979311	0.901059	0.815029	0.951587	0.776902	0.835237	0.829544	1.02779	0.861995	0.837705	0.960126	0.723629	0.965644	0.830501	1.07471	0.899925	0.788986	0.889329	0.902279	1.02616	0.895728	0.980424	0.889914	0.889666	0.725966	0.985092	0.747324	0.909976	1.12367	1.06274	0.889411	0.95252	1.02713	0.987854	1.00866	0.862185	0.840261	0.706186	0.752865	1.10224	0.610038	0.986436	1.27444	0.769571	0.955798	0.957822	0.877054	0.853938	0.90077
GSE3720_UNSTIM_VS_PMA_STIM_VD2_GAMMADELTA_TCELL_UP	1.22568	1.13885	1.11284	1.10517	1.19298	1.13202	1.08939	1.2498	1.18514	1.11137	1.17861	1.09642	1.13536	1.20086	1.30118	1.17367	1.03654	1.12436	1.09954	1.19088	1.17756	1.17775	1.16416	1.1503	1.14125	1.25181	1.12247	1.11594	1.24331	1.20838	1.11416	1.20611	1.25198	1.22262	1.27976	1.13629	1.03806	1.00526	1.00322	1.29487	1.07813	1.23511	1.45754	1.04731	1.14146	1.20634	1.08583	1.10139	1.20505
GSE6090_UNSTIM_VS_DC_SIGN_STIM_DC_UP	0.870121	0.851738	1.18141	0.969714	1.04433	1.03008	0.991026	0.838541	0.857484	0.805578	0.74195	1.12103	0.856382	0.998855	0.736535	0.914947	1.01856	1.00698	0.672962	0.965595	0.702429	0.720601	0.915164	1.01098	1.22487	0.842462	0.998179	0.88435	0.670753	0.643459	0.834059	0.792988	0.932085	0.812137	0.753095	0.886246	0.803759	0.974899	1.03535	0.805312	1.02086	0.784835	0.391224	1.13247	0.938871	0.861739	0.842721	0.929188	0.881192
GSE10240_IL22_VS_IL22_AND_IL17_STIM_PRIMARY_BRONCHIAL_EPITHELIAL_CELLS_UP	0.459657	0.384961	0.279939	0.289182	0.292041	0.332001	0.350757	0.438861	0.36008	0.281741	0.355547	0.179297	0.245016	0.3999	0.334541	0.286139	0.264158	0.327516	0.435064	0.512416	0.350898	0.321183	0.340842	0.386826	0.266017	0.416196	0.322695	0.476792	0.451176	0.538622	0.346143	0.359792	0.437614	0.489987	0.368552	0.312021	0.382294	0.261486	0.0797904	0.342111	0.139423	0.305414	0.551504	0.265754	0.215972	0.400665	0.360284	0.342434	0.31565
GSE9946_MATURE_STIMULATORY_VS_PROSTAGLANDINE2_TREATED_MATURE_DC_UP	-1.43251	-1.58679	-1.44242	-1.694	-1.52341	-1.26571	-1.3788	-1.53367	-1.28649	-1.64374	-1.40832	-1.24954	-1.62268	-1.21294	-1.53797	-1.18826	-1.44473	-1.69836	-1.44459	-1.0117	-1.38982	-1.62633	-1.46283	-1.33832	-1.55802	-1.61481	-1.54926	-1.4179	-1.61145	-1.57383	-1.66523	-1.65596	-1.2347	-1.52175	-1.57031	-1.49982	-1.43347	-1.57564	-1.36003	-1.24977	-1.58962	-1.29728	-1.77123	-1.53846	-1.71677	-1.3696	-1.43285	-1.44277	-1.18847
GSE17812_WT_VS_THPOK_KO_MEMORY_CD8_TCELL_UP	0.391114	0.255789	0.221229	0.182394	0.208357	0.172924	0.284279	0.385492	0.22657	0.182879	0.354656	0.0973659	0.252609	0.336448	0.312728	0.232644	0.151391	0.212545	0.250893	0.208383	0.3451	0.221707	0.264451	0.196932	0.282988	0.334243	0.229401	0.295164	0.259839	0.392666	0.206311	0.264752	0.305041	0.12743	0.259257	0.3061	0.311086	0.135589	0.186895	0.223592	0.0970177	0.168122	0.553957	0.284338	0.226597	0.2005	0.168555	0.266844	0.261947
GSE21670_TGFB_VS_TGFB_AND_IL6_TREATED_STAT3_KO_CD4_TCELL_DN	0.641428	0.63351	0.7862	0.786982	0.82597	0.843509	0.751148	0.650079	0.809597	0.74568	0.736396	0.840945	0.727942	0.740809	0.637305	0.841965	0.720408	0.81296	0.699405	0.64136	0.685826	0.749744	0.728766	0.680861	0.789872	0.800756	0.782785	0.649056	0.647261	0.579123	0.769166	0.663975	0.749288	0.747221	0.720046	0.750677	0.722712	0.867519	0.839074	0.672548	0.834684	0.763927	0.643586	0.761334	0.807655	0.669394	0.712991	0.721097	0.607589
GSE21360_PRIMARY_VS_SECONDARY_MEMORY_CD8_TCELL_UP	-1.44308	-1.43883	-1.04135	-1.36259	-1.23375	-1.31489	-1.3707	-1.40273	-1.26402	-1.4621	-1.55704	-1.51707	-1.55623	-1.34764	-1.41193	-1.33417	-1.33187	-1.41167	-1.48905	-1.42652	-1.51031	-1.49381	-1.51366	-1.26806	-1.13482	-1.41077	-1.37934	-1.37317	-1.61319	-1.53457	-1.34009	-1.44855	-1.46689	-1.35772	-1.31961	-1.36228	-1.40577	-1.27488	-1.17557	-1.60675	-1.14288	-1.36819	-1.55511	-1.21856	-1.14312	-1.31023	-1.53791	-1.29141	-1.55875
GSE20152_HTNFA_OVERXPRESS_ANKLE_VS_CTRL_SPHK1_KO_ANKLE_DN	-1.19845	-1.25637	-1.12031	-1.04694	-1.11043	-1.22757	-1.19985	-1.2997	-1.1736	-1.00508	-1.44496	-1.05298	-1.26514	-1.17594	-1.20196	-1.33488	-0.899343	-1.18818	-1.37746	-0.968503	-1.21701	-1.17683	-1.31386	-1.27536	-1.21367	-1.19943	-1.1577	-1.3401	-1.33483	-1.33381	-1.27065	-1.14642	-1.24553	-1.37249	-1.29004	-1.24321	-1.136	-0.887835	-1.17396	-1.0318	-1.31534	-1.22843	-1.32374	-1.22256	-1.11487	-1.13255	-0.92784	-1.00743	-1.16861
GSE22103_LPS_VS_GMCSF_AND_IFNG_STIM_NEUTROPHIL_UP	0.580322	0.664586	0.833925	0.706171	0.827898	0.729509	0.74735	0.541893	0.72473	0.71714	0.62865	0.827737	0.689615	0.691777	0.664137	0.709097	0.787395	0.726825	0.506586	0.618353	0.589969	0.611086	0.620501	0.718296	0.916628	0.732526	0.66032	0.595682	0.479759	0.516546	0.694287	0.64804	0.682679	0.710695	0.666051	0.653297	0.708021	0.900542	0.802127	0.582686	0.838583	0.653484	0.44692	0.879317	0.810364	0.598766	0.620634	0.699686	0.605828
GSE23925_LIGHT_ZONE_VS_NAIVE_BCELL_UP	0.175229	0.0790081	-0.175994	-0.0229454	0.110125	-0.0736984	-0.0590984	0.21553	-0.0463791	0.0377826	0.0142352	-0.0253451	0.0453244	-0.104776	0.197424	-0.293141	-0.051426	-0.101698	0.146811	0.0113506	0.117082	0.209881	0.0564842	-0.0615357	0.0307149	0.039445	-0.0865162	-0.0309406	0.213889	0.416605	0.0895571	0.348973	-0.152748	0.253327	0.0539502	-0.0120123	0.0921218	-0.133424	-0.0374137	0.0543551	-0.0607998	0.0217911	0.143137	0.0350807	0.0521866	0.167654	0.128649	-0.0526763	0.0729222
GSE16385_MONOCYTE_VS_12H_ROSIGLITAZONE_IL4_TREATED_MACROPHAGE_UP	-0.052561	0.0595564	0.326553	0.0607191	0.184195	0.104979	0.0647319	-0.00648451	0.12767	0.0361992	-0.0980178	0.178414	0.107092	0.139738	-0.0372881	0.106527	-0.00282612	0.0521376	0.0267507	0.0453321	-0.000816424	-0.000950513	0.0083609	0.110925	0.231456	0.0392174	0.0722766	-0.0038319	-0.158064	-0.112301	-0.0285893	-0.0824594	0.151069	0.0806662	0.0571443	0.112766	-0.00251996	0.151122	0.249953	-0.0257285	0.30974	0.0374097	-0.148037	0.270491	0.0870296	-0.00715473	0.0177063	0.126228	0.00617824
GSE25123_ROSIGLITAZONE_VS_IL4_AND_ROSIGLITAZONE_STIM_MACROPHAGE_DAY10_UP	0.550195	0.484027	0.53045	0.53363	0.363624	0.630315	0.599449	0.520248	0.581646	0.519412	0.467346	0.650908	0.520376	0.624984	0.478508	0.601967	0.572703	0.591792	0.567646	0.55492	0.494975	0.509163	0.571593	0.556128	0.510952	0.606342	0.565807	0.617399	0.50464	0.432089	0.530505	0.439572	0.605398	0.487361	0.396487	0.456768	0.620635	0.574916	0.517386	0.615532	0.486504	0.617494	0.276818	0.544782	0.479528	0.559865	0.392715	0.508	0.553136
GSE22611_UNSTIM_VS_6H_MDP_STIM_MUTANT_NOD2_TRANSDUCED_HEK293T_CELL_DN	-0.944094	-0.903472	-0.711629	-0.562156	-0.516931	-0.955147	-0.876939	-0.852422	-0.815932	-0.437714	-0.839849	-0.622083	-0.68059	-0.911063	-0.91088	-0.906377	-0.730504	-0.721072	-0.873266	-0.664215	-0.745549	-0.833946	-0.812239	-0.684135	-0.895701	-0.820068	-0.882443	-0.798154	-0.795399	-0.882515	-0.830291	-0.843545	-0.909609	-0.906254	-0.960778	-0.999558	-0.71538	-0.574905	-0.863175	-0.706767	-0.849447	-0.799694	-0.879832	-0.781105	-0.846661	-0.717953	-0.618701	-0.710494	-0.872732
GSE27896_HDAC6_KO_VS_WT_TREG_DN	0.574463	0.441047	0.288351	0.45883	0.437484	0.489946	0.47407	0.499317	0.530915	0.305388	0.318926	0.448281	0.429051	0.448443	0.414123	0.456773	0.489372	0.411194	0.372881	0.498771	0.381553	0.529167	0.460614	0.436099	0.503861	0.554371	0.43061	0.456322	0.389696	0.363552	0.460179	0.458613	0.515195	0.450185	0.37468	0.523719	0.477922	0.439184	0.618199	0.419881	0.353265	0.515807	0.442051	0.468696	0.395135	0.32967	0.446415	0.391457	0.495499
GSE24574_BCL6_HIGH_VS_LOW_TFH_CD4_TCELL_UP	0.701899	0.620669	0.741728	0.492249	0.668628	0.530005	0.586033	0.68459	0.479196	0.511157	0.504592	0.442663	0.556397	0.533836	0.699278	0.423785	0.534242	0.664606	0.526258	0.430032	0.619347	0.637372	0.646561	0.645979	0.746102	0.65447	0.498232	0.605743	0.587533	0.822457	0.559757	0.678215	0.542304	0.692759	0.567057	0.605288	0.659196	0.462732	0.438099	0.488809	0.520094	0.47391	0.810599	0.509579	0.587193	0.6039	0.611263	0.488181	0.722071
GSE24574_BCL6_LOW_TFH_VS_TCONV_CD4_TCELL_UP	-1.29615	-1.26059	-0.961018	-1.20424	-1.39509	-1.16486	-1.24142	-1.19785	-1.12934	-1.02625	-1.22563	-1.01689	-1.10345	-1.16547	-1.25193	-1.17981	-1.24474	-1.21554	-1.21181	-1.29102	-1.27946	-1.35102	-1.18766	-1.12126	-1.16029	-1.22821	-1.19621	-1.29172	-1.28523	-1.32736	-1.26528	-1.19685	-1.06316	-1.23024	-1.39914	-1.25434	-0.99734	-1.10708	-1.28484	-1.19977	-1.16195	-1.25223	-1.51062	-1.16497	-1.12092	-1.23911	-1.13437	-1.20806	-1.12399
GSE29949_MICROGLIA_VS_DC_BRAIN_DN	-1.15769	-1.30631	-1.34046	-1.42014	-1.40452	-1.28444	-1.3235	-1.11038	-1.26711	-1.60815	-1.28919	-1.66019	-1.35956	-1.35301	-1.04707	-1.46057	-1.6569	-1.26926	-1.24118	-1.20233	-1.22672	-1.34386	-1.25124	-1.42676	-1.29489	-1.21553	-1.17373	-1.30808	-1.25897	-0.946343	-1.37932	-1.30719	-1.33156	-1.2971	-1.23408	-1.29159	-1.33334	-1.47989	-1.58766	-1.37751	-1.49798	-1.20663	-1.25683	-1.36912	-1.3736	-1.23553	-1.31518	-1.38571	-1.10478
GSE29164_UNTREATED_VS_CD8_TCELL_TREATED_MELANOMA_DAY7_UP	0.927502	0.779119	0.341995	0.70885	0.559012	0.846406	0.715906	0.925601	0.781865	0.75818	0.994096	0.552218	0.807737	0.813881	0.936544	0.748682	0.647469	0.784102	1.01502	0.972961	0.990005	0.886864	0.844545	0.655952	0.467733	0.817221	0.743212	0.907874	1.00259	1.0064	0.852337	0.868319	0.809263	0.812096	0.853109	0.831217	0.845749	0.538174	0.490007	0.993931	0.3841	0.938108	1.18998	0.45904	0.691714	0.885118	0.848331	0.789375	0.854814
GSE23568_ID3_TRANSDUCED_VS_ID3_KO_CD8_TCELL_UP	0.912665	0.704851	0.137511	0.473198	0.761754	0.681259	0.480614	0.828302	0.601209	0.526472	0.831463	0.296088	0.651026	0.572406	0.928027	0.529383	0.51767	0.623107	1.05618	0.688125	0.838938	0.830074	0.745572	0.562038	0.433563	0.691462	0.631747	0.689364	1.09166	1.10549	0.692994	0.785279	0.70439	0.754664	0.840635	0.785323	0.669736	0.400474	0.310999	0.643957	0.365279	0.856558	1.11963	0.327326	0.491941	0.736861	0.619827	0.646425	0.754365
GSE32164_RESTING_DIFFERENTIATED_VS_CMYC_INHIBITED_MACROPHAGE_DN	1.32201	1.16787	0.503676	1.03011	1.0182	1.22871	1.06553	1.19454	1.11361	0.978296	1.3607	0.903134	1.10766	1.06072	1.37265	1.05229	1.11217	1.12769	1.42663	1.18523	1.29269	1.33002	1.22506	0.982725	0.859712	1.20494	1.1689	1.05924	1.4	1.40898	1.19331	1.23436	1.15878	1.13973	1.28747	1.22538	1.14713	0.764938	0.929847	1.18935	0.79657	1.37887	1.52798	0.836393	0.937682	1.19687	1.04887	1.18707	1.18792
GSE32986_CURDLAN_LOWDOSE_VS_GMCSF_AND_CURDLAN_LOWDOSE_STIM_DC_UP	0.438035	0.606348	0.714416	0.546311	0.427467	0.534179	0.632527	0.434651	0.647617	0.670827	0.513139	0.658614	0.629652	0.582878	0.581093	0.61832	0.487001	0.489407	0.382463	0.466407	0.620462	0.495865	0.532129	0.464047	0.635684	0.631415	0.539115	0.492649	0.331954	0.522701	0.472546	0.450056	0.473212	0.521751	0.480034	0.427342	0.62528	0.668961	0.776363	0.63781	0.381971	0.498228	0.527328	0.643191	0.524372	0.453994	0.561102	0.575754	0.553744
GSE32986_CURDLAN_LOWDOSE_VS_CURDLAN_HIGHDOSE_STIM_DC_UP	0.487736	0.513328	0.636864	0.509405	0.428704	0.45313	0.523859	0.497192	0.535675	0.592973	0.576701	0.510574	0.540817	0.45639	0.617462	0.461407	0.514891	0.526796	0.441977	0.388855	0.639343	0.430956	0.501073	0.497452	0.716392	0.556467	0.549355	0.482811	0.364721	0.537911	0.500485	0.439668	0.452855	0.376375	0.466123	0.351002	0.629926	0.530658	0.574434	0.592894	0.508064	0.461569	0.503906	0.559133	0.488524	0.552527	0.611904	0.530805	0.466124
GSE37533_PPARG2_FOXP3_VS_FOXP3_TRANSDUCED_CD4_TCELL_UP	0.562336	0.477781	0.73201	0.723837	0.800108	0.604717	0.58347	0.500844	0.614109	0.631169	0.364618	0.691662	0.531271	0.687403	0.371885	0.646425	0.684332	0.568385	0.440212	0.647295	0.360844	0.36281	0.509144	0.763672	0.63189	0.570004	0.477751	0.517108	0.450333	0.304362	0.490536	0.445575	0.645541	0.583582	0.526695	0.573572	0.550328	0.650739	0.509253	0.651328	0.727905	0.503844	0.321774	0.601081	0.681462	0.699717	0.709825	0.562663	0.592391
GSE11961_MEMORY_BCELL_DAY40_VS_GERMINAL_CENTER_BCELL_DAY40_DN	-0.422022	-0.316468	-0.140247	-0.286931	-0.249982	-0.342539	-0.38564	-0.393422	-0.310634	-0.292729	-0.379555	-0.302289	-0.412994	-0.296602	-0.468881	-0.343055	-0.175044	-0.270837	-0.332562	-0.292211	-0.255321	-0.317436	-0.381022	-0.0593998	-0.108546	-0.332067	-0.315355	-0.354965	-0.358595	-0.418263	-0.378091	-0.538823	-0.30388	-0.275641	-0.282062	-0.412534	-0.210547	-0.204151	-0.411823	-0.355064	-0.269474	-0.473067	-0.400388	-0.286703	-0.416741	-0.429683	-0.307103	-0.313385	-0.253257
GSE43863_TFH_VS_LY6C_LOW_CXCR5NEG_EFFECTOR_CD4_TCELL_DN	-0.973473	-1.14881	-1.39969	-1.13166	-1.3235	-1.24034	-1.2227	-1.09088	-1.21693	-0.981398	-0.949915	-1.31047	-1.03353	-1.24523	-0.895518	-1.37667	-1.19834	-1.10067	-1.03596	-1.47285	-1.00547	-0.878411	-0.957938	-1.14168	-1.35727	-1.05552	-1.1124	-1.19502	-0.745865	-0.872899	-1.00253	-0.995738	-1.22189	-1.09108	-0.908301	-1.20257	-1.10279	-1.34374	-1.09768	-1.12565	-1.35985	-1.04356	-0.691444	-1.06121	-1.11409	-1.04826	-1.16265	-1.02545	-1.15008
GSE42724_MEMORY_VS_B1_BCELL_DN	0.556753	0.416087	-0.0435384	0.19464	0.308935	0.488378	0.366083	0.452796	0.361514	0.23412	0.827369	0.201492	0.428204	0.17396	0.567817	0.353608	0.414849	0.16004	0.852075	0.467499	0.737159	0.702653	0.45301	0.153924	0.38696	0.525632	0.461357	0.365708	0.944533	0.735009	0.594773	0.439648	0.27706	0.312453	0.727078	0.581501	0.445483	0.330372	0.316645	0.36928	0.371114	0.546268	0.876458	0.0448439	0.255313	0.411098	0.608146	0.533982	0.350648
GSE42088_UNINF_VS_LEISHMANIA_INF_DC_4H_DN	1.22637	1.14496	0.997059	1.10337	1.1403	0.936932	0.985573	1.29711	1.03564	1.04945	1.05052	0.945772	1.16272	1.05711	1.32931	0.927135	1.04621	1.14902	1.12048	1.31264	1.14446	1.06816	1.00502	1.14225	0.874666	1.19755	0.925461	1.1624	1.24707	1.36364	1.05769	1.38957	1.14934	1.2864	1.06324	1.06193	1.19456	1.04499	0.862602	1.23085	0.854504	1.0388	1.32877	0.902624	1.05881	1.11667	1.19903	0.965512	1.15948
GSE45365_CD8A_DC_VS_CD11B_DC_DN	0.399475	0.390509	0.733724	0.461296	0.684747	0.504121	0.553081	0.510677	0.496524	0.373796	0.415757	0.696362	0.431283	0.629958	0.201216	0.573976	0.636394	0.275589	0.0860014	0.54572	0.234124	0.393557	0.356796	0.564883	0.535746	0.531123	0.287175	0.426065	0.243237	0.0483322	0.4285	0.283534	0.530291	0.145384	0.301246	0.630916	0.397552	0.613353	0.444055	0.398042	0.50156	0.627503	0.0621531	0.55851	0.557157	0.561392	0.436417	0.455661	0.336504
[truncated: 1,040 more columns]
