# Supplementary material for: Integrated characterization of distinct immune subtypes linked to drug responsiveness in breast cancer
Source: Front Immunol. 2026 May 5;17:1795917. doi: 10.3389/fimmu.2026.1795917 (PMC13183846; doi:10.3389/fimmu.2026.1795917)
Supplement: Supplementary file 3 [file Table2.xlsx]

## Sheet: GO_GSEA.result
ID	Description	setSize	enrichmentScore	NES	pvalue	p.adjust	qvalues	rank	leading_edge	core_enrichment
GOBP_ACTIVATION_OF_IMMUNE_RESPONSE	GOBP_ACTIVATION_OF_IMMUNE_RESPONSE	406	0.796167	2.85648	1e-10	3.64774e-09	2.92156e-09	1177	tags=47%, list=8%, signal=45%	KRT1/IGKV1-39/CD19/IGKV5-2/MS4A1/IGHM/IGHV3-73/CD79A/IGKV2-28/IGHV6-1/IGHV2-26/IGHV4-39/IGHV1-58/IGLV3-21/IGLC7/IGHV2-70/IGHV1-24/IGKV2D-28/IGLV3-25/IGLC6/IGLV1-44/CD3D/IGKV1-5/IGKV3-15/IGHV4-4/IGKC/TRBV7-9/IGHD/IGHV2-70D/TRBC2/IGHV3-53/IGHV3-20/IGHV3-11/CD3E/IGKV4-1/CR2/IGHV3-49/IGLV3-19/IGHV3-15/IGHV4-61/CLEC10A/IGLC2/IGHV3-23/IGLV2-14/IGLV3-1/IGLC3/IGHV5-51/IGHV3-48/IGKV3D-20/UBASH3A/IGHV3-13/…
GOBP_ADAPTIVE_IMMUNE_RESPONSE	GOBP_ADAPTIVE_IMMUNE_RESPONSE	412	0.864824	3.10444	1e-10	3.64774e-09	2.92156e-09	1177	tags=67%, list=8%, signal=64%	IGKV1D-43/IGKV6D-21/IGKV1-39/CCL19/CD19/IGKV2D-24/IGLV4-3/IGKV5-2/IGKV6-21/IGHM/IGHV3-73/FCER2/CD79A/IGKV2-28/IGHV6-1/IGHV2-26/IGLV3-10/IGLV3-16/IGHV4-39/IGHV1-58/IGLV3-21/IGLC7/IGHV2-70/TRBV12-4/IGHV1-24/IGKV2D-28/IGLV3-25/IGLC6/IGLV1-44/CD3D/TRBV18/IGKV1-5/IGKV3-15/IGKV1-9/IGHV4-4/TRBV2/IGKC/TRBV7-9/TRBV5-1/IGHD/IGKV3D-15/IGHV2-70D/TRBC2/IGKV1D-17/IGHV3-53/TRBV20-1/TRBV4-2/IGHV3-20/TRBV5-6/TRBV…
GOBP_ADAPTIVE_IMMUNE_RESPONSE_BASED_ON_SOMATIC_RECOMBINATION_OF_IMMUNE_RECEPTORS_BUILT_FROM_IMMUNOGLOBULIN_SUPERFAMILY_DOMAINS	GOBP_ADAPTIVE_IMMUNE_RESPONSE_BASED_ON_SOMATIC_RECOMBINATION_OF_IMMUNE_RECEPTORS_BUILT_FROM_IMMUNOGLOBULIN_SUPERFAMILY_DOMAINS	268	0.839821	2.94334	1e-10	3.64774e-09	2.92156e-09	1177	tags=60%, list=8%, signal=56%	IGKV1-39/CCL19/CD19/IGKV5-2/IGHM/IGHV3-73/FCER2/IGKV2-28/IGHV6-1/IGHV2-26/IGHV4-39/IGHV1-58/IGLV3-21/IGLC7/IGHV2-70/IGHV1-24/IGKV2D-28/IGLV3-25/IGLC6/IGLV1-44/IGKV1-5/IGKV3-15/IGHV4-4/IGKC/IGHD/IGHV2-70D/TRBC2/IGHV3-53/IGHV3-20/IGHV3-11/IGKV4-1/CR2/IGHV3-49/IGLV3-19/IGHV3-15/IGHV4-61/IGLC2/IGHV3-23/IGLV2-14/IGLV3-1/IGLC3/IGHV5-51/IGHV3-48/IGKV3D-20/IGHV3-13/TBX21/IGHA1/IGHV2-5/CD27/IGLL5/IGHA2/IG…
GOBP_ALPHA_BETA_T_CELL_ACTIVATION	GOBP_ALPHA_BETA_T_CELL_ACTIVATION	110	0.800677	2.58827	1e-10	3.64774e-09	2.92156e-09	1519	tags=55%, list=10%, signal=49%	PLA2G2D/CCL19/CD3E/LGALS7B/TBX21/SLAMF6/ZAP70/ITK/EOMES/IRF4/CCR2/RASAL3/IL12RB1/JAK3/EBI3/SASH3/PTPRC/IL6/XCL1/FOXP3/HLA-DRB1/WDFY4/CD28/GPR183/HLA-DRA/LILRB4/BCL11B/NCKAP1L/PRKCQ/HLA-E/LILRB1/RUNX3/CD274/PTPN22/IRF1/LGALS9/PTGER4/NLRP3/IL18/IL18R1/TNFSF8/CD86/HLA-A/CLEC4A/IL15/PRDM1/TGFBR2/TNFRSF14/CD300A/IL4R/BATF/CD83/RSAD2/NFKBID/ADA/ZC3H12A/IL6R/ANXA1/IL23A/AGER
GOBP_ALPHA_BETA_T_CELL_DIFFERENTIATION	GOBP_ALPHA_BETA_T_CELL_DIFFERENTIATION	80	0.786893	2.45883	1e-10	3.64774e-09	2.92156e-09	1508	tags=50%, list=10%, signal=45%	PLA2G2D/CCL19/TBX21/SLAMF6/ZAP70/ITK/EOMES/IRF4/IL12RB1/JAK3/SASH3/IL6/FOXP3/HLA-DRB1/GPR183/HLA-DRA/LILRB4/BCL11B/NCKAP1L/RUNX3/IRF1/LGALS9/PTGER4/NLRP3/IL18/IL18R1/TNFSF8/CD86/PRDM1/TGFBR2/IL4R/BATF/CD83/RSAD2/NFKBID/ADA/ZC3H12A/IL6R/ANXA1/IL23A
GOBP_ANTIGEN_PROCESSING_AND_PRESENTATION	GOBP_ANTIGEN_PROCESSING_AND_PRESENTATION	179	0.650762	2.2191	1e-10	3.64774e-09	2.92156e-09	1137	tags=28%, list=8%, signal=26%	CCL19/CCL21/CCR7/CD1E/CD8A/HLA-DQA2/HLA-DOB/NCF1/HLA-DQB2/HLA-DPB1/WAS/LAG3/HLA-DQA1/HLA-DQB1/CD74/PSMB9/HLA-DRB1/WDFY4/HLA-DRB5/HLA-DRA/HLA-DOA/NCF4/HLA-DPA1/HLA-DMB/HLA-DMA/CD1D/CD1A/HLA-E/TAP1/RAB33A/CD209/HLA-B/CYBB/ICAM1/CYBA/HLA-H/HLA-A/CD68/CLEC4A/NCF2/PSMB8/TAP2/FCGR2B/B2M/FCGR1A/HLA-C/ERAP2/TREM2/PYCARD/RFTN1
GOBP_ANTIGEN_RECEPTOR_MEDIATED_SIGNALING_PATHWAY	GOBP_ANTIGEN_RECEPTOR_MEDIATED_SIGNALING_PATHWAY	243	0.837052	2.91711	1e-10	3.64774e-09	2.92156e-09	1071	tags=50%, list=7%, signal=47%	CD19/MS4A1/IGHM/IGHV3-73/CD79A/IGHV6-1/IGHV2-26/IGHV4-39/IGHV1-58/IGLC7/IGHV2-70/IGHV1-24/IGLC6/CD3D/IGHV4-4/IGKC/TRBV7-9/IGHD/IGHV2-70D/TRBC2/IGHV3-53/IGHV3-20/IGHV3-11/CD3E/IGHV3-49/IGHV3-15/IGHV4-61/IGLC2/IGHV3-23/IGLC3/IGHV5-51/IGHV3-48/UBASH3A/IGHV3-13/IGHA1/CCR7/IGHV2-5/IGLL5/IGHA2/TRAV8-4/IGHV4-31/CD247/TRAT1/IGHV1-45/IGHV3-66/ZAP70/IGHV4-59/IGHV3-74/IGHG3/IGHV3-30/IGHV1-69/IGHG2/CD79B/CD3…
GOBP_BLOOD_VESSEL_MORPHOGENESIS	GOBP_BLOOD_VESSEL_MORPHOGENESIS	436	0.55924	2.01318	1e-10	3.64774e-09	2.92156e-09	2394	tags=41%, list=16%, signal=35%	KRT1/FASLG/FGFBP1/PRKCB/LEP/CCR2/CXCL13/CXCL10/IL6/CMA1/CLDN5/VEGFD/PIK3CD/APOE/C3/CCL2/CD40/PPP1R16B/SPI1/SOX17/TNFAIP3/MIR27A/S1PR1/JUNB/NGFR/HSPB6/PTN/IL18/KLF2/ITGAX/CYBB/TYMP/ECSCR/PIK3CG/SH2D2A/NR4A1/NPR1/EMILIN1/ENPP2/ID1/MMP19/SOX18/SFRP2/CLEC14A/MMP2/ALOX5/ETS1/ACVRL1/TIE1/TGFBR2/MMRN2/MIR23A/ADAMTS1/EGR3/CAV1/STAB1/COL22A1/ENG/JUN/AQP1/EDN1/ROBO4/APLNR/RSPO3/KLF4/TEK/ADGRA2/RASIP1/NOS3/…
GOBP_B_CELL_ACTIVATION	GOBP_B_CELL_ACTIVATION	224	0.802796	2.785	1e-10	3.64774e-09	2.92156e-09	1375	tags=51%, list=9%, signal=47%	CD19/MS4A1/IGHM/IGHV3-73/CD79A/IGHV6-1/IGHV2-26/IGHV4-39/IGHV1-58/IGLC7/IGHV2-70/IGHV1-24/IGLC6/IGHV4-4/IGKC/IGHD/IGHV2-70D/TRBC2/IGHV3-53/IGHV3-20/IGHV3-11/CR2/IGHV3-49/IGHV3-15/IGHV4-61/IGLC2/IGHV3-23/IGLC3/IGHV5-51/IGHV3-48/IGHV3-13/TBX21/IGHA1/IGHV2-5/CD27/IGLL5/IGHA2/IGHV4-31/IGHV1-45/CD40LG/IGHV3-66/ZAP70/IGHV4-59/IGHV3-74/BANK1/IGHG3/IGHV3-30/IGHV1-69/IGHG2/CD79B/IGHV3-33/IGHV3-72/IGHV4-34…
GOBP_B_CELL_MEDIATED_IMMUNITY	GOBP_B_CELL_MEDIATED_IMMUNITY	170	0.868451	2.94296	1e-10	3.64774e-09	2.92156e-09	814	tags=65%, list=5%, signal=62%	IGKV1-39/CD19/IGKV5-2/IGHM/IGHV3-73/FCER2/IGKV2-28/IGHV6-1/IGHV2-26/IGHV4-39/IGHV1-58/IGLV3-21/IGLC7/IGHV2-70/IGHV1-24/IGKV2D-28/IGLV3-25/IGLC6/IGLV1-44/IGKV1-5/IGKV3-15/IGHV4-4/IGKC/IGHD/IGHV2-70D/TRBC2/IGHV3-53/IGHV3-20/IGHV3-11/IGKV4-1/CR2/IGHV3-49/IGLV3-19/IGHV3-15/IGHV4-61/IGLC2/IGHV3-23/IGLV2-14/IGLV3-1/IGLC3/IGHV5-51/IGHV3-48/IGKV3D-20/IGHV3-13/TBX21/IGHA1/IGHV2-5/CD27/IGLL5/IGHA2/IGHV4-31…
GOBP_B_CELL_PROLIFERATION	GOBP_B_CELL_PROLIFERATION	58	0.782205	2.33268	1e-10	3.64774e-09	2.92156e-09	1375	tags=57%, list=9%, signal=52%	CD19/MS4A1/CD79A/CR2/CD40LG/CD38/IL7R/CTLA4/CARD11/SASH3/PTPRC/TNFRSF13C/CD74/MZB1/GPR183/INPP5D/TNFRSF4/CD40/NCKAP1L/BTK/TYROBP/CD22/MNDA/CD180/GAPT/FCGR2B/LYN/CD300A/NFATC2/TLR4/PLCL2/BST1/ADA
GOBP_B_CELL_RECEPTOR_SIGNALING_PATHWAY	GOBP_B_CELL_RECEPTOR_SIGNALING_PATHWAY	100	0.89364	2.85633	1e-10	3.64774e-09	2.92156e-09	1071	tags=78%, list=7%, signal=73%	CD19/MS4A1/IGHM/IGHV3-73/CD79A/IGHV6-1/IGHV2-26/IGHV4-39/IGHV1-58/IGLC7/IGHV2-70/IGHV1-24/IGLC6/IGHV4-4/IGKC/IGHD/IGHV2-70D/TRBC2/IGHV3-53/IGHV3-20/IGHV3-11/IGHV3-49/IGHV3-15/IGHV4-61/IGLC2/IGHV3-23/IGLC3/IGHV5-51/IGHV3-48/IGHV3-13/IGHA1/IGHV2-5/IGLL5/IGHA2/IGHV4-31/IGHV1-45/IGHV3-66/IGHV4-59/IGHV3-74/IGHG3/IGHV3-30/IGHV1-69/IGHG2/CD79B/LCK/IGHV3-33/IGHV3-72/ITK/IGHV4-34/IGHV3-21/IGHV7-81/IGHV4-2…
GOBP_CD4_POSITIVE_ALPHA_BETA_T_CELL_ACTIVATION	GOBP_CD4_POSITIVE_ALPHA_BETA_T_CELL_ACTIVATION	71	0.790351	2.42022	1e-10	3.64774e-09	2.92156e-09	1519	tags=51%, list=10%, signal=46%	PLA2G2D/CCL19/LGALS7B/TBX21/SLAMF6/IRF4/IL12RB1/JAK3/SASH3/IL6/XCL1/FOXP3/HLA-DRB1/GPR183/HLA-DRA/NCKAP1L/PRKCQ/RUNX3/CD274/LGALS9/PTGER4/NLRP3/IL18/IL18R1/CD86/TGFBR2/IL4R/BATF/CD83/RSAD2/NFKBID/ZC3H12A/IL6R/ANXA1/IL23A/AGER
GOBP_CD4_POSITIVE_ALPHA_BETA_T_CELL_DIFFERENTIATION	GOBP_CD4_POSITIVE_ALPHA_BETA_T_CELL_DIFFERENTIATION	60	0.79203	2.36221	1e-10	3.64774e-09	2.92156e-09	1508	tags=50%, list=10%, signal=45%	PLA2G2D/CCL19/TBX21/SLAMF6/IRF4/IL12RB1/JAK3/SASH3/IL6/FOXP3/HLA-DRB1/GPR183/HLA-DRA/NCKAP1L/RUNX3/LGALS9/PTGER4/NLRP3/IL18/IL18R1/CD86/IL4R/BATF/CD83/RSAD2/NFKBID/ZC3H12A/IL6R/ANXA1/IL23A
GOBP_CELLULAR_RESPONSE_TO_BIOTIC_STIMULUS	GOBP_CELLULAR_RESPONSE_TO_BIOTIC_STIMULUS	158	0.662236	2.23403	1e-10	3.64774e-09	2.92156e-09	1761	tags=42%, list=12%, signal=38%	CXCL9/CD6/STAP1/CXCL13/CXCL10/CXCL11/GFI1/IL6/CTSG/CXCL2/IRF8/CARD16/CCL2/CD40/ZFP36/SCIMP/LILRB1/PDCD1LG2/BTK/TNFAIP3/CD274/PTPN22/MRC1/CASP1/CXCL1/NLRP3/IL18/CX3CL1/LTF/ICAM1/CCL3/CD180/CD86/LY86/CD68/HCK/CLEC7A/CXCL5/CD14/FCGR2B/LYN/STAR/TGFB1/TREM2/PYCARD/IL1B/NR1H3/TLR4/IRAK2/TLR6/ZC3H12A/VIM/TLR1/TLR2/CMPK2/LILRA2/IRF3/TSPO/AXL/GSTP1/IL24/MEF2C/TXNIP/NFKBIA/TFPI/CEBPB/PLSCR4
GOBP_CELLULAR_RESPONSE_TO_MOLECULE_OF_BACTERIAL_ORIGIN	GOBP_CELLULAR_RESPONSE_TO_MOLECULE_OF_BACTERIAL_ORIGIN	136	0.690538	2.29414	1e-10	3.64774e-09	2.92156e-09	1761	tags=47%, list=12%, signal=42%	CXCL9/CD6/STAP1/CXCL13/CXCL10/CXCL11/GFI1/IL6/CTSG/CXCL2/IRF8/CARD16/CCL2/CD40/ZFP36/SCIMP/LILRB1/PDCD1LG2/TNFAIP3/CD274/PTPN22/MRC1/CASP1/CXCL1/NLRP3/IL18/CX3CL1/LTF/ICAM1/CCL3/CD180/CD86/LY86/CD68/HCK/CXCL5/CD14/FCGR2B/LYN/STAR/TGFB1/TREM2/PYCARD/IL1B/NR1H3/TLR4/IRAK2/TLR6/ZC3H12A/VIM/TLR1/TLR2/CMPK2/LILRA2/IRF3/TSPO/AXL/GSTP1/IL24/MEF2C/NFKBIA/TFPI/CEBPB/PLSCR4
GOBP_CELL_CHEMOTAXIS	GOBP_CELL_CHEMOTAXIS	208	0.711108	2.45318	1e-10	3.64774e-09	2.92156e-09	2340	tags=56%, list=16%, signal=48%	CCL19/CXCL9/CCL21/CCR7/XCL2/JAML/STAP1/CCL13/CCL17/CCR2/CCR4/CCL18/CXCL13/CCL14/CORO1A/CXCL10/CXCL11/IL6/CXCL2/CH25H/XCL1/VEGFD/CD74/CCL4/IL16/RIPOR2/GPR183/SLAMF8/PIK3CD/CCL22/DPEP1/BIN2/CCL2/NCKAP1L/PRKCQ/AIF1/GPSM3/S1PR1/LGALS9/CXCL1/RARRES2/PTN/VAV1/CCL8/VCAM1/CX3CL1/PIK3CG/NR4A1/CCL3/IL34/CSF1R/S100A8/CMKLR1/CXCL5/CCR8/ALOX5/CXCL12/EGR3/PLA2G7/LYN/EDN1/CCRL2/HBEGF/EDN3/RIN3/FGF18/GAS6/DPP4/C…
GOBP_CELL_KILLING	GOBP_CELL_KILLING	94	0.730473	2.3177	1e-10	3.64774e-09	2.92156e-09	982	tags=45%, list=7%, signal=42%	FCER2/SLAMF6/GNLY/CD1E/PRF1/IL7R/STAP1/CCL13/LEP/DNASE1L3/IL12RB1/LYZ/CORO1A/NCR3/PTPRC/CTSG/LAG3/XCL1/HLA-DRB1/HLA-DRA/C3/CD1D/CD1A/KRT6A/APOL1/HLA-E/LILRB1/TYROBP/LGALS9/VAV1/HLA-B/IL18/LTF/ICAM1/HLA-H/HLA-A/SERPINB9/CLEC7A/FCGR2B/B2M/CTSC/CFH
GOBP_CELL_RECOGNITION	GOBP_CELL_RECOGNITION	135	0.79487	2.63943	1e-10	3.64774e-09	2.92156e-09	865	tags=48%, list=6%, signal=46%	CCL19/IGHM/IGHV3-73/IGHV6-1/IGHV2-26/IGHV4-39/IGHV1-58/IGLC7/IGHV2-70/IGHV1-24/IGLC6/IGHV4-4/IGKC/IGHD/IGHV2-70D/TRBC2/IGHV3-53/IGHV3-20/IGHV3-11/IGHV3-49/IGHV3-15/IGHV4-61/IGLC2/IGHV3-23/IGLC3/IGHV5-51/IGHV3-48/IGHV3-13/IGHA1/CCL21/CCR7/IGHV2-5/IGLL5/IGHA2/IGHV4-31/IGHV1-45/IGHV3-66/IGHV4-59/IGHV3-74/IGHG3/IGHV3-30/IGHV1-69/IGHG2/IGHV3-33/IGHV3-72/IGHV4-34/PRF1/CD5/IGHV3-21/IGHV7-81/IGHV4-28/CD6…
GOBP_COMPLEMENT_ACTIVATION	GOBP_COMPLEMENT_ACTIVATION	116	0.893661	2.90961	1e-10	3.64774e-09	2.92156e-09	814	tags=82%, list=5%, signal=78%	KRT1/IGKV1-39/CD19/IGKV5-2/IGHM/IGHV3-73/IGKV2-28/IGHV6-1/IGHV2-26/IGHV4-39/IGHV1-58/IGLV3-21/IGLC7/IGHV2-70/IGHV1-24/IGKV2D-28/IGLV3-25/IGLC6/IGLV1-44/IGKV1-5/IGKV3-15/IGHV4-4/IGKC/IGHD/IGHV2-70D/TRBC2/IGHV3-53/IGHV3-20/IGHV3-11/IGKV4-1/CR2/IGHV3-49/IGLV3-19/IGHV3-15/IGHV4-61/IGLC2/IGHV3-23/IGLV2-14/IGLV3-1/IGLC3/IGHV5-51/IGHV3-48/IGKV3D-20/IGHV3-13/IGHA1/IGHV2-5/IGLL5/IGHA2/IGHV4-31/IGHV1-45/IG…
GOBP_DEFENSE_RESPONSE_TO_BACTERIUM	GOBP_DEFENSE_RESPONSE_TO_BACTERIUM	176	0.733655	2.48872	1e-10	3.64774e-09	2.92156e-09	1508	tags=56%, list=10%, signal=51%	BPIFA1/IGHM/IGHV3-73/IGHV6-1/IGHV2-26/IGHV4-39/IGHV1-58/IGLC7/IGHV2-70/IGHV1-24/IGLC6/IGHV4-4/IGKC/IGHD/IGHV2-70D/TRBC2/IGHV3-53/IGHV3-20/IGHV3-11/IGHV3-49/IGHV3-15/IGHV4-61/IGLC2/IGHV3-23/IGLC3/IGHV5-51/IGHV3-48/IGHV3-13/IGHA1/IGHV2-5/IGLL5/IGHA2/IGHV4-31/IGHV1-45/IGHV3-66/IGHV4-59/IGHV3-74/IGHG3/IGHV3-30/IGHV1-69/IGHG2/LTA/IGHV3-33/JCHAIN/IGHV3-72/GNLY/IGHV4-34/IGHV3-21/IGHV7-81/IGHV4-28/IL7R/I…
GOBP_DEFENSE_RESPONSE_TO_VIRUS	GOBP_DEFENSE_RESPONSE_TO_VIRUS	178	0.62177	2.11991	1e-10	3.64774e-09	2.92156e-09	2229	tags=39%, list=15%, signal=33%	BPIFA1/CXCL9/PRF1/ZBP1/IL12RB1/CXCL10/APOBEC3A/PTPRC/IL6/APOBEC3H/IL33/APOBEC3G/TLR8/BIRC3/GBP1/AIM2/CD40/LILRB1/TNFAIP3/PTPN22/IRF1/IL2RA/TRIM22/APOBEC3C/RNASE6/NLRP1/IL15/ISG20/RTP4/MLKL/SAMHD1/TLR7/MX2/PYCARD/MAP3K14/IFIT3/IRF7/BST2/HTRA1/RSAD2/NOP53/PML/STAT1/ZC3H12A/SLFN11/IFIT2/IL23A/IRF3/FCN3/IFI6/IFITM1/IFI27/IFIH1/APOBEC3F/IRF5/IRF9/GBP3/HYAL2/IFNAR2/HERC5/MX1/OAS1/FLNA/PLSCR1/MICA/STAT2…
GOBP_ENDOCYTOSIS	GOBP_ENDOCYTOSIS	497	0.66557	2.39965	1e-10	3.64774e-09	2.92156e-09	1719	tags=35%, list=12%, signal=32%	IGKV1-39/CCL19/IGKV5-2/IGHM/IGHV3-73/IGKV2-28/IGHV6-1/IGHV2-26/IGHV4-39/IGHV1-58/IGLV3-21/IGLC7/IGHV2-70/IGHV1-24/IGKV2D-28/IGLV3-25/IGLC6/IGLV1-44/IGKV1-5/IGKV3-15/IGHV4-4/IGKC/IGHD/IGHV2-70D/TRBC2/IGHV3-53/IGHV3-20/IGHV3-11/IGKV4-1/IGHV3-49/IGLV3-19/IGHV3-15/IGHV4-61/CLEC10A/IGLC2/IGHV3-23/IGLV2-14/IGLV3-1/IGLC3/IGHV5-51/IGHV3-48/IGKV3D-20/IGHV3-13/IGHA1/CCL21/IGHV2-5/IGLL5/IGHA2/IGHV4-31/IGHV1…
GOBP_FC_EPSILON_RECEPTOR_SIGNALING_PATHWAY	GOBP_FC_EPSILON_RECEPTOR_SIGNALING_PATHWAY	135	0.842728	2.79834	1e-10	3.64774e-09	2.92156e-09	980	tags=45%, list=7%, signal=43%	IGKV1-39/IGKV5-2/IGKV2-28/IGHV4-39/IGLV3-21/IGLC7/IGHV2-70/IGKV2D-28/IGLV3-25/IGLC6/IGLV1-44/IGKV1-5/IGKV3-15/IGKC/IGHV3-53/IGHV3-11/IGKV4-1/IGLV3-19/IGLC2/IGHV3-23/IGLV2-14/IGLV3-1/IGLC3/IGHV3-48/IGKV3D-20/IGHV3-13/IGHV2-5/IGLV2-8/IGHV4-59/IGKV1-16/IGHV3-30/IGHV1-69/IGKV1D-39/IGHV3-33/IGLV6-57/IGKV2D-30/ITK/IGKV3D-11/IGHV4-34/IGLV1-40/IGKV2-30/IGLV7-43/IGLV1-47/IGKV1-17/IGLV2-23/IGKV3-20/IGKV1-1…
GOBP_FC_RECEPTOR_MEDIATED_STIMULATORY_SIGNALING_PATHWAY	GOBP_FC_RECEPTOR_MEDIATED_STIMULATORY_SIGNALING_PATHWAY	120	0.839251	2.75247	1e-10	3.64774e-09	2.92156e-09	971	tags=53%, list=7%, signal=50%	IGKV1-39/IGKV5-2/IGKV2-28/IGHV4-39/IGLV3-21/IGLC7/IGHV2-70/IGKV2D-28/IGLV3-25/IGLC6/IGLV1-44/IGKV1-5/IGKV3-15/IGKC/IGHV3-53/IGHV3-11/IGKV4-1/IGLV3-19/IGLC2/IGHV3-23/IGLV2-14/IGLV3-1/IGLC3/IGHV3-48/IGKV3D-20/IGHV3-13/IGHV2-5/CD247/IGLV2-8/IGHV4-59/IGKV1-16/IGHG3/IGHV3-30/IGHV1-69/IGKV1D-39/IGHG2/CD3G/IGHV3-33/IGLV6-57/IGKV2D-30/IGKV3D-11/IGHV4-34/IGLV1-40/IGKV2-30/IGLV7-43/IGLV1-47/IGKV1-17/IGLV2-…
GOBP_FC_RECEPTOR_SIGNALING_PATHWAY	GOBP_FC_RECEPTOR_SIGNALING_PATHWAY	195	0.79362	2.71694	1e-10	3.64774e-09	2.92156e-09	1071	tags=40%, list=7%, signal=38%	IGKV1-39/IGKV5-2/IGKV2-28/IGHV4-39/IGLV3-21/IGLC7/IGHV2-70/IGKV2D-28/IGLV3-25/IGLC6/IGLV1-44/IGKV1-5/IGKV3-15/IGKC/IGHV3-53/IGHV3-11/IGKV4-1/IGLV3-19/IGLC2/IGHV3-23/IGLV2-14/IGLV3-1/IGLC3/IGHV3-48/IGKV3D-20/IGHV3-13/IGHV2-5/CD247/IGLV2-8/IGHV4-59/IGKV1-16/IGHG3/IGHV3-30/IGHV1-69/IGKV1D-39/IGHG2/CD3G/IGHV3-33/IGLV6-57/IGKV2D-30/ITK/IGKV3D-11/IGHV4-34/IGLV1-40/IGKV2-30/IGLV7-43/IGLV1-47/IGKV1-17/IG…
GOBP_GRANULOCYTE_CHEMOTAXIS	GOBP_GRANULOCYTE_CHEMOTAXIS	84	0.804337	2.53145	1e-10	3.64774e-09	2.92156e-09	1595	tags=58%, list=11%, signal=52%	CCL19/CXCL9/CCL21/CCR7/XCL2/JAML/CCL13/CCL17/CCL18/CXCL13/CCL14/CXCL10/CXCL11/CXCL2/XCL1/CD74/CCL4/RIPOR2/PIK3CD/CCL22/DPEP1/CCL2/NCKAP1L/CXCL1/RARRES2/VAV1/CCL8/CX3CL1/PIK3CG/CCL3/IL34/CSF1R/S100A8/CMKLR1/CXCL5/EDN1/EDN3/DPP4/C5AR1/CSF1/ADGRE2/BST1/S100A9/ANXA1/THBS4/IL23A/LGALS3/MPP1/SLIT2
GOBP_GRANULOCYTE_MIGRATION	GOBP_GRANULOCYTE_MIGRATION	101	0.771011	2.4644	1e-10	3.64774e-09	2.92156e-09	1595	tags=55%, list=11%, signal=50%	CCL19/CXCL9/CCL21/CCR7/XCL2/JAML/CCL13/CCL17/CCL18/CXCL13/CCL14/CXCL10/CXCL11/CXCL2/XCL1/CD74/CCL4/RIPOR2/SLAMF8/PIK3CD/CCL22/DPEP1/CCL2/NCKAP1L/CXCL1/PTGER4/RARRES2/VAV1/CCL8/CX3CL1/PIK3CG/CCL3/IL34/CSF1R/S100A8/CMKLR1/CXCL5/PECAM1/MCOLN2/EDN1/CD300A/EDN3/DPP4/ADAM8/C5AR1/CSF1/ADGRE2/BST1/S100A9/ANXA1/RHOG/THBS4/IL23A/LGALS3/MPP1/SLIT2
GOBP_HUMORAL_IMMUNE_RESPONSE	GOBP_HUMORAL_IMMUNE_RESPONSE	217	0.816008	2.83394	1e-10	3.64774e-09	2.92156e-09	920	tags=61%, list=6%, signal=58%	KRT1/BPIFA1/IGKV1-39/CD19/IGKV5-2/MS4A1/IGHM/IGHV3-73/FCER2/IGKV2-28/IGHV6-1/IGHV2-26/IGHV4-39/IGHV1-58/IGLV3-21/IGLC7/IGHV2-70/IGHV1-24/IGKV2D-28/IGLV3-25/IGLC6/IGLV1-44/IGKV1-5/IGKV3-15/IGHV4-4/IGKC/IGHD/IGHV2-70D/TRBC2/IGHV3-53/IGHV3-20/IGHV3-11/IGKV4-1/CR2/IGHV3-49/IGLV3-19/IGHV3-15/IGHV4-61/IGLC2/IGHV3-23/IGLV2-14/CXCL9/IGLV3-1/IGLC3/IGHV5-51/IGHV3-48/IGKV3D-20/IGHV3-13/IGHA1/CCR7/IGHV2-5/IG…
GOBP_HUMORAL_IMMUNE_RESPONSE_MEDIATED_BY_CIRCULATING_IMMUNOGLOBULIN	GOBP_HUMORAL_IMMUNE_RESPONSE_MEDIATED_BY_CIRCULATING_IMMUNOGLOBULIN	116	0.900785	2.93281	1e-10	3.64774e-09	2.92156e-09	814	tags=83%, list=5%, signal=79%	IGKV1-39/IGKV5-2/IGHM/IGHV3-73/FCER2/IGKV2-28/IGHV6-1/IGHV2-26/IGHV4-39/IGHV1-58/IGLV3-21/IGLC7/IGHV2-70/IGHV1-24/IGKV2D-28/IGLV3-25/IGLC6/IGLV1-44/IGKV1-5/IGKV3-15/IGHV4-4/IGKC/IGHD/IGHV2-70D/TRBC2/IGHV3-53/IGHV3-20/IGHV3-11/IGKV4-1/CR2/IGHV3-49/IGLV3-19/IGHV3-15/IGHV4-61/IGLC2/IGHV3-23/IGLV2-14/IGLV3-1/IGLC3/IGHV5-51/IGHV3-48/IGKV3D-20/IGHV3-13/IGHA1/IGHV2-5/IGLL5/IGHA2/IGHV4-31/IGHV1-45/IGLV2-…
GOBP_IMMUNE_RESPONSE_REGULATING_SIGNALING_PATHWAY	GOBP_IMMUNE_RESPONSE_REGULATING_SIGNALING_PATHWAY	380	0.815427	2.90929	1e-10	3.64774e-09	2.92156e-09	1009	tags=46%, list=7%, signal=44%	IGKV1-39/CD19/IGKV5-2/MS4A1/IGHM/IGHV3-73/CD79A/IGKV2-28/IGHV6-1/IGHV2-26/IGHV4-39/IGHV1-58/IGLV3-21/IGLC7/IGHV2-70/IGHV1-24/IGKV2D-28/IGLV3-25/IGLC6/IGLV1-44/CD3D/IGKV1-5/IGKV3-15/IGHV4-4/IGKC/TRBV7-9/IGHD/IGHV2-70D/TRBC2/IGHV3-53/IGHV3-20/IGHV3-11/CD3E/IGKV4-1/CR2/IGHV3-49/IGLV3-19/IGHV3-15/IGHV4-61/CLEC10A/IGLC2/IGHV3-23/IGLV2-14/IGLV3-1/IGLC3/IGHV5-51/IGHV3-48/IGKV3D-20/UBASH3A/IGHV3-13/IGHA1…
GOBP_IMMUNOGLOBULIN_PRODUCTION	GOBP_IMMUNOGLOBULIN_PRODUCTION	133	0.865744	2.87172	1e-10	3.64774e-09	2.92156e-09	1125	tags=61%, list=8%, signal=57%	IGKV1D-43/IGKV6D-21/IGKV1-39/IGKV2D-24/IGLV4-3/IGKV5-2/IGKV6-21/IGKV2-28/IGLV3-10/IGLV3-16/IGLV3-21/IGKV2D-28/IGLV3-25/IGLV1-44/IGKV1-5/IGKV3-15/IGKV1-9/IGKC/IGKV3D-15/IGKV1D-17/IGKV4-1/IGLV3-19/IGLV2-14/IGKV2D-29/IGLV3-1/IGKV3D-20/TRDV1/TBX21/IGLV5-48/IGLV3-9/IGKV1D-42/IGLV2-8/CD40LG/IGLV4-60/IGKV1-16/IGLV7-46/IGKV1D-39/IGLV6-57/VPREB3/IGKV2D-30/IGLV9-49/IGKV3D-11/IGKV1-27/IGLV1-40/IGKV2-30/IGLV…
GOBP_INFLAMMATORY_RESPONSE	GOBP_INFLAMMATORY_RESPONSE	481	0.682043	2.46269	1e-10	3.64774e-09	2.92156e-09	2086	tags=49%, list=14%, signal=43%	KRT1/PLA2G2D/CCL19/ACKR1/CXCL9/CCL21/CCR7/CD40LG/XCL2/LTA/GBP5/CD96/CD6/SELP/SCGB1A1/CST7/STAP1/PSTPIP1/CCL13/ZBP1/CCL17/LEP/CCR2/TLR10/CCR4/DNASE1L3/CCL18/CXCL13/LYZ/CCL14/CXCL10/CXCL11/IDO1/NCR3/PTPRC/IL6/CXCL2/CMA1/IL33/XCL1/CCL4/IL16/FOXP3/HLA-DRB1/CIITA/ADIPOQ/CD28/FABP4/TLR8/SLAMF8/BIRC3/PIK3CD/FOS/IGF1/TNFRSF4/APOE/PLD4/C3/AIM2/CCL22/DPEP1/CCL2/FOLR2/CD40/LILRB4/TNFAIP8L2/SOCS3/LILRA5/PRKC…
GOBP_INTERFERON_GAMMA_PRODUCTION	GOBP_INTERFERON_GAMMA_PRODUCTION	72	0.803466	2.4655	1e-10	3.64774e-09	2.92156e-09	1540	tags=58%, list=10%, signal=53%	CD3E/LGALS7B/CCR7/CD2/SLAMF6/LTA/CD96/SCGB1A1/CCR2/IL12RB1/EBI3/SASH3/HLA-DPB1/IL33/XCL1/FOXP3/HLA-DRB1/IRF8/TLR8/HLA-DPA1/LILRB4/LILRB1/PDCD1LG2/CD274/PTPN22/LGALS9/IL18/IL18R1/HLA-A/CLEC7A/CD14/IL27RA/IL20RB/BTN3A1/TLR7/PYCARD/GAS6/IL1B/TLR4/ZC3H12A/IL23A/AXL
GOBP_INTERLEUKIN_10_PRODUCTION	GOBP_INTERLEUKIN_10_PRODUCTION	44	0.823507	2.32737	1e-10	3.64774e-09	2.92156e-09	1519	tags=68%, list=10%, signal=61%	CD40LG/TIGIT/IRF4/JAK3/IDO1/SASH3/IL6/XCL1/FOXP3/HLA-DRB1/CD28/LILRB4/LILRA5/LILRB1/PDCD1LG2/TYROBP/CD274/LGALS9/CLEC7A/FCGR2B/IL20RB/TREM2/PYCARD/CD34/TLR4/CD83/DLL1/TLR2/IL23A/AGER
GOBP_INTERLEUKIN_1_BETA_PRODUCTION	GOBP_INTERLEUKIN_1_BETA_PRODUCTION	69	0.757439	2.29494	1e-10	3.64774e-09	2.92156e-09	1563	tags=55%, list=11%, signal=50%	CCL19/CCR7/PYHIN1/GBP5/IL6/TLR8/IGF1/AIM2/CARD16/LILRB4/LILRA5/TYROBP/TNFAIP3/LGALS9/CASP1/NLRP3/CX3CL1/MNDA/CCL3/NLRP1/EGR1/CLEC7A/CD33/LPL/PYDC1/TREM2/PYCARD/TLR4/PML/TLR6/ZC3H12A/P2RX7/NLRC4/SPHK1/AGER/LILRA2/GSTP1/F2R
GOBP_INTERLEUKIN_1_PRODUCTION	GOBP_INTERLEUKIN_1_PRODUCTION	79	0.753548	2.34558	1e-10	3.64774e-09	2.92156e-09	1563	tags=53%, list=11%, signal=48%	CCL19/IGHD/CCR7/PYHIN1/GBP5/IL6/IL16/TLR8/IGF1/AIM2/CARD16/LILRB4/LILRA5/TYROBP/TNFAIP3/LGALS9/CASP1/NLRP3/CX3CL1/MNDA/CCL3/NLRP1/EGR1/CLEC7A/CD33/LPL/PYDC1/TREM2/PYCARD/GAS6/TLR4/PML/TLR6/ZC3H12A/P2RX7/ANXA1/NLRC4/SPHK1/AGER/LILRA2/GSTP1/F2R
GOBP_INTERLEUKIN_6_PRODUCTION	GOBP_INTERLEUKIN_6_PRODUCTION	94	0.752209	2.38667	1e-10	3.64774e-09	2.92156e-09	2086	tags=57%, list=14%, signal=50%	SLAMF1/BANK1/LEP/IL6/IL33/CD74/IL16/FOXP3/TLR8/INPP5D/POU2F2/LILRB4/NCKAP1L/SCIMP/LILRA5/AIF1/TYROBP/TNFAIP3/PTPN22/LGALS9/HLA-B/KLF2/NLRC3/CX3CL1/CYBA/CLEC7A/LPL/IL27RA/RAB7B/TLR7/CD200/TREM2/PYCARD/GAS6/IL1B/TLR4/FOXJ1/TLR6/ZC3H12A/IL6R/SYT11/TLR1/TLR2/AGER/PTPN6/LILRA2/F2R/IFIH1/CSK/CEBPB/HYAL2/NOD1/HGF/NOD2
GOBP_LEUKOCYTE_CELL_CELL_ADHESION	GOBP_LEUKOCYTE_CELL_CELL_ADHESION	252	0.740226	2.58719	1e-10	3.64774e-09	2.92156e-09	1732	tags=52%, list=12%, signal=46%	PLA2G2D/CCL19/CD3E/SIRPG/LGALS7B/TBX21/CCL21/CCR7/CD27/PDCD1/CD40LG/ZAP70/TIGIT/LCK/CD5/ICOS/IL7R/CTLA4/CD6/SELP/SCGB1A1/LAX1/SELL/LEP/CCR2/RASAL3/IL12RB1/CORO1A/JAK3/CARD11/IDO1/EBI3/SASH3/PTPRC/IL6/HLA-DPB1/LAG3/TNFRSF13C/XCL1/CD74/RIPOR2/FOXP3/HLA-DRB1/FERMT3/CD28/HLA-DRA/HLA-DPA1/IGF1/HLA-DMB/SELPLG/CD1D/CCL2/CD4/LILRB4/NCKAP1L/TNFAIP8L2/PRKCQ/AIF1/HLA-E/LILRB1/PDCD1LG2/RUNX3/MIR27A/CD274/PTP…
GOBP_LEUKOCYTE_CHEMOTAXIS	GOBP_LEUKOCYTE_CHEMOTAXIS	153	0.741757	2.49212	1e-10	3.64774e-09	2.92156e-09	1636	tags=51%, list=11%, signal=46%	CCL19/CXCL9/CCL21/CCR7/XCL2/JAML/STAP1/CCL13/CCL17/CCR2/CCL18/CXCL13/CCL14/CORO1A/CXCL10/CXCL11/IL6/CXCL2/CH25H/XCL1/VEGFD/CD74/CCL4/IL16/RIPOR2/GPR183/SLAMF8/PIK3CD/CCL22/DPEP1/CCL2/NCKAP1L/AIF1/GPSM3/S1PR1/LGALS9/CXCL1/RARRES2/PTN/VAV1/CCL8/CX3CL1/PIK3CG/CCL3/IL34/CSF1R/S100A8/CMKLR1/CXCL5/ALOX5/CXCL12/PLA2G7/LYN/EDN1/EDN3/RIN3/GAS6/DPP4/CXCR4/ADAM8/C5AR1/CSF1/ADGRE2/NBL1/PGF/BST1/S100A9/CXCL16…
GOBP_LEUKOCYTE_DIFFERENTIATION	GOBP_LEUKOCYTE_DIFFERENTIATION	360	0.710504	2.53686	1e-10	3.64774e-09	2.92156e-09	2097	tags=46%, list=14%, signal=41%	PLA2G2D/CCL19/CD19/MS4A1/CD79A/CD3D/CD3E/CR2/TBX21/CCR7/CD27/CD2/CD40LG/SLAMF6/ZAP70/CD79B/CD3G/LCK/ITK/EOMES/IRF4/UBD/IL7R/CTLA4/CD8A/THEMIS/LEP/CCR2/IL12RB1/JAK3/CARD11/SASH3/PTPRC/IKZF1/IL6/LAG3/CD74/FOXP3/HLA-DRB1/IRF8/ADIPOQ/CD28/GPR183/HCLS1/SLAMF8/HLA-DRA/HLA-DOA/LYL1/EVI2B/PIK3CD/MFNG/FOS/INPP5D/CD1D/CD4/LILRB4/BCL11B/NCKAP1L/SPI1/BATF2/LILRB1/RUNX3/BTK/TYROBP/C1QC/PTPN22/IRF1/LGALS9/GAB3…
GOBP_LEUKOCYTE_MEDIATED_CYTOTOXICITY	GOBP_LEUKOCYTE_MEDIATED_CYTOTOXICITY	66	0.811512	2.45026	1e-10	3.64774e-09	2.92156e-09	1522	tags=55%, list=10%, signal=49%	SLAMF6/CD1E/PRF1/IL7R/STAP1/LEP/DNASE1L3/IL12RB1/CORO1A/NCR3/PTPRC/CTSG/LAG3/XCL1/HLA-DRB1/HLA-DRA/CD1D/CD1A/HLA-E/LILRB1/TYROBP/LGALS9/VAV1/HLA-B/IL18/ICAM1/HLA-H/HLA-A/SERPINB9/FCGR2B/B2M/CTSC/SERPINB4/IL23A/AGER/PTPN6
GOBP_LEUKOCYTE_MIGRATION	GOBP_LEUKOCYTE_MIGRATION	357	0.770287	2.74884	1e-10	3.64774e-09	2.92156e-09	1662	tags=52%, list=11%, signal=47%	IGKV1-39/CCL19/IGKV5-2/IGHM/IGKV2-28/IGHV4-39/IGLV3-21/IGLC7/IGHV2-70/IGKV2D-28/IGLV3-25/IGLC6/IGLV1-44/IGKV1-5/IGKV3-15/IGKC/IGHV3-53/IGHV3-11/SIRPG/IGKV4-1/IGLV3-19/IGLC2/IGHV3-23/IGLV2-14/CXCL9/IGLV3-1/IGLC3/IGHV3-48/IGKV3D-20/IGHV3-13/TBX21/IGHA1/CCL21/CCR7/IGHV2-5/IGHA2/CD2/IGLV2-8/ZAP70/IGHV4-59/IGKV1-16/XCL2/IGHV3-30/IGHV1-69/IGKV1D-39/LCK/IGHV3-33/IGLV6-57/VPREB3/IGKV2D-30/JCHAIN/IGKV3D-1…
GOBP_LEUKOCYTE_PROLIFERATION	GOBP_LEUKOCYTE_PROLIFERATION	211	0.724458	2.5113	1e-10	3.64774e-09	2.92156e-09	1732	tags=54%, list=12%, signal=48%	PLA2G2D/CCL19/CD19/MS4A1/CD79A/CD3E/CR2/LGALS7B/CD40LG/ZAP70/CD38/IL7R/CTLA4/CD6/SCGB1A1/LEP/CCR2/RASAL3/IL12RB1/CORO1A/JAK3/CARD11/IDO1/EBI3/SASH3/PTPRC/IL6/HLA-DPB1/IL33/TNFRSF13C/XCL1/CD74/FOXP3/HLA-DRB1/CD28/MZB1/GPR183/LST1/HLA-DPA1/IGF1/INPP5D/TNFRSF4/HLA-DMB/CD1D/CD40/CD4/LILRB4/NCKAP1L/PRKCQ/AIF1/FLT3LG/HLA-E/LILRB1/PDCD1LG2/BTK/TYROBP/TNFAIP3/CD274/PTPN22/IRF1/LGALS9/IL2RA/CD209/CCL8/IL1…
GOBP_LYMPHOCYTE_ACTIVATION_INVOLVED_IN_IMMUNE_RESPONSE	GOBP_LYMPHOCYTE_ACTIVATION_INVOLVED_IN_IMMUNE_RESPONSE	125	0.713126	2.35033	1e-10	3.64774e-09	2.92156e-09	1615	tags=42%, list=11%, signal=37%	CCL19/CD19/TBX21/CD40LG/SLAMF6/EOMES/IRF4/IL12RB1/CORO1A/JAK3/PTPRC/IL6/CD74/FOXP3/HLA-DRB1/CD28/GPR183/HLA-DRA/MFNG/HLA-DMB/CD40/LILRB1/LGALS9/APBB1IP/PTGER4/ITM2A/NLRP3/IL18/IL18R1/ICAM1/CD180/CD86/GAPT/FCGR2B/IL27RA/PLCG2/LCP1/TGFB1/IL4R/BATF/TLR4/DLL1/PLCL2/NFKBID/DOCK11/ADA/ZC3H12A/IL6R/ANXA1/IL23A/LGALS3/LGALS1
GOBP_LYMPHOCYTE_MEDIATED_IMMUNITY	GOBP_LYMPHOCYTE_MEDIATED_IMMUNITY	250	0.848856	2.96051	1e-10	3.64774e-09	2.92156e-09	1169	tags=62%, list=8%, signal=58%	IGKV1-39/CD19/IGKV5-2/IGHM/IGHV3-73/FCER2/IGKV2-28/IGHV6-1/IGHV2-26/IGHV4-39/IGHV1-58/IGLV3-21/IGLC7/IGHV2-70/IGHV1-24/IGKV2D-28/IGLV3-25/IGLC6/IGLV1-44/IGKV1-5/IGKV3-15/IGHV4-4/IGKC/IGHD/IGHV2-70D/TRBC2/IGHV3-53/IGHV3-20/IGHV3-11/IGKV4-1/CR2/IGHV3-49/IGLV3-19/IGHV3-15/IGHV4-61/IGLC2/IGHV3-23/IGLV2-14/IGLV3-1/IGLC3/IGHV5-51/IGHV3-48/IGKV3D-20/IGHV3-13/TBX21/IGHA1/IGHV2-5/CD27/IGLL5/IGHA2/IGHV4-31…
GOBP_LYMPHOCYTE_MIGRATION	GOBP_LYMPHOCYTE_MIGRATION	81	0.766537	2.40455	1e-10	3.64774e-09	2.92156e-09	2025	tags=62%, list=14%, signal=54%	CCL19/TBX21/CCL21/CCR7/ZAP70/XCL2/CCL13/CCL17/CCR2/CCL18/CXCL13/CCL14/CXCL10/CXCL11/CH25H/XCL1/CCL4/RIPOR2/GPR183/PIK3CD/MYO1G/CCL22/CCL2/AIF1/S1PR1/CCL8/CX3CL1/ICAM1/PIK3CG/CCL3/JAM2/DOCK8/CXCL12/SPNS2/IL27RA/TNFRSF14/CD200/PYCARD/GAS6/ADAM8/STK10/ADTRP/CXCL16/MSN/CD99/ITGA4/XG/CCL7/CCL20/SLC8B1
GOBP_MEMBRANE_INVAGINATION	GOBP_MEMBRANE_INVAGINATION	103	0.87403	2.80796	1e-10	3.64774e-09	2.92156e-09	572	tags=56%, list=4%, signal=55%	IGHM/IGHV3-73/IGHV6-1/IGHV2-26/IGHV4-39/IGHV1-58/IGLC7/IGHV2-70/IGHV1-24/IGLC6/IGHV4-4/IGKC/IGHD/IGHV2-70D/TRBC2/IGHV3-53/IGHV3-20/IGHV3-11/IGHV3-49/IGHV3-15/IGHV4-61/IGLC2/IGHV3-23/IGLC3/IGHV5-51/IGHV3-48/IGHV3-13/IGHA1/IGHV2-5/IGLL5/IGHA2/IGHV4-31/IGHV1-45/IGHV3-66/IGHV4-59/IGHV3-74/IGHG3/IGHV3-30/IGHV1-69/IGHG2/IGHV3-33/IGHV3-72/IGHV4-34/IGHV3-21/IGHV7-81/IGHV4-28/IGHV3-35/STAP1/IGHV1-3/IGHV1-…
GOBP_MONOCYTE_CHEMOTAXIS	GOBP_MONOCYTE_CHEMOTAXIS	42	0.832957	2.34106	1e-10	3.64774e-09	2.92156e-09	1977	tags=74%, list=13%, signal=64%	CCL19/CCL21/XCL2/CCL13/CCL17/CCR2/CCL18/CCL14/CXCL10/IL6/XCL1/CCL4/SLAMF8/CCL22/CCL2/AIF1/CCL8/CX3CL1/CCL3/CXCL12/PLA2G7/LYN/NBL1/IL6R/ANXA1/LGMN/LGALS3/SLIT2/CCL7/RPS19/CCL20
GOBP_MONONUCLEAR_CELL_DIFFERENTIATION	GOBP_MONONUCLEAR_CELL_DIFFERENTIATION	281	0.735447	2.58978	1e-10	3.64774e-09	2.92156e-09	1890	tags=47%, list=13%, signal=41%	PLA2G2D/CCL19/CD19/MS4A1/CD79A/CD3D/CD3E/CR2/TBX21/CCR7/CD27/CD2/CD40LG/SLAMF6/ZAP70/CD79B/CD3G/LCK/ITK/EOMES/IRF4/UBD/IL7R/CTLA4/CD8A/THEMIS/LEP/CCR2/IL12RB1/JAK3/CARD11/SASH3/PTPRC/IKZF1/IL6/LAG3/CD74/FOXP3/HLA-DRB1/IRF8/CD28/GPR183/SLAMF8/HLA-DRA/HLA-DOA/LYL1/PIK3CD/MFNG/INPP5D/CD1D/CD4/LILRB4/BCL11B/NCKAP1L/SPI1/BATF2/LILRB1/RUNX3/BTK/PTPN22/IRF1/LGALS9/PTGER4/IL2RA/ITM2A/NLRP3/VAV1/HLA-B/IL1…
GOBP_MONONUCLEAR_CELL_MIGRATION	GOBP_MONONUCLEAR_CELL_MIGRATION	129	0.743324	2.46395	1e-10	3.64774e-09	2.92156e-09	2025	tags=57%, list=14%, signal=49%	CCL19/TBX21/CCL21/CCR7/ZAP70/XCL2/JAML/CCL13/CCL17/CCR2/CCL18/CXCL13/CCL14/CXCL10/CXCL11/IL6/CH25H/XCL1/CCL4/RIPOR2/GPR183/SLAMF8/PIK3CD/MYO1G/CCL22/CCL2/AIF1/S1PR1/LGALS9/RARRES2/CCL8/CX3CL1/ICAM1/PIK3CG/CCL3/IL34/JAM2/DOCK8/CSF1R/CMKLR1/PECAM1/ALOX5/CXCL12/SPNS2/IL27RA/PLA2G7/LYN/TNFRSF14/CD200/PYCARD/GAS6/CXCR4/ADAM8/C5AR1/STK10/CSF1/ADTRP/NBL1/CXCL16/IL6R/ANXA1/LGMN/AGER/LGALS3/MSN/SLIT2/CD99…
GOBP_MYELOID_CELL_DIFFERENTIATION	GOBP_MYELOID_CELL_DIFFERENTIATION	287	0.574375	2.02068	1e-10	3.64774e-09	2.92156e-09	1944	tags=31%, list=13%, signal=27%	CCL19/CCR7/IRF4/UBD/PRKCB/GPR171/JAK3/IKZF1/CD74/HLA-DRB1/IRF8/ADIPOQ/GPR183/HCLS1/EVI2B/PIK3CD/FOS/INPP5D/CD4/LILRB4/ZFP36/NCKAP1L/SPI1/GP1BA/PRKCQ/BATF2/LILRB1/TYROBP/C1QC/GAB3/JUNB/TESC/NR4A3/KLF2/LIF/LTF/FLI1/CCL3/BATF3/IL34/NRROS/IL15/PDE1B/CSF1R/ETS1/TGFBR2/B2M/OSCAR/RAB7B/LYN/JUN/MYL9/TGFB1/TREM2/RASGRP4/BATF/IRF7/TLR4/RHEX/MAFB/DLL1/FES/PPARG/CSF1/PML/STAT1/TAL1/CD101/CEBPA/TLR2/EPHA2/IL2…
GOBP_MYELOID_LEUKOCYTE_ACTIVATION	GOBP_MYELOID_LEUKOCYTE_ACTIVATION	467	0.572501	2.06434	1e-10	3.64774e-09	2.92156e-09	2088	tags=34%, list=14%, signal=31%	KRT1/CHIT1/PTGDS/SLAMF1/CD2/IRF4/UBD/CST7/STAP1/SELL/CCR2/DNASE1L3/LYZ/ARHGAP9/TBC1D10C/PTPRC/IL6/CTSG/OLFM4/IL33/PIGR/CD74/GMFG/C1QA/TLR8/CD53/PIK3CD/CFD/FGR/C3/BIN2/LILRB4/NCKAP1L/PRAM1/SPI1/HK3/BATF2/AIF1/BTK/CD300LF/TYROBP/LGALS9/CXCL1/NR4A3/ADA2/HLA-B/IL18/ITGAX/LAIR1/CYBB/CX3CL1/LTF/ARHGAP45/PIK3CG/MNDA/CCL3/FPR1/CYBA/HLA-H/BATF3/CD68/KCNAB2/IL15/ADGRE5/NFAM1/FCGR3B/S100A8/CD33/PECAM1/CRISP…
GOBP_MYELOID_LEUKOCYTE_MEDIATED_IMMUNITY	GOBP_MYELOID_LEUKOCYTE_MEDIATED_IMMUNITY	394	0.537296	1.92402	1e-10	3.64774e-09	2.92156e-09	2119	tags=31%, list=14%, signal=28%	KRT1/CHIT1/PTGDS/STAP1/SELL/CCR2/DNASE1L3/LYZ/ARHGAP9/TBC1D10C/PTPRC/IL6/CTSG/OLFM4/PIGR/GMFG/CD53/PIK3CD/CFD/FGR/C3/BIN2/NCKAP1L/PRAM1/HK3/HLA-E/BTK/TYROBP/LGALS9/CXCL1/NR4A3/ADA2/HLA-B/ITGAX/LAIR1/CYBB/LTF/ARHGAP45/PIK3CG/MNDA/CCL3/FPR1/CYBA/HLA-H/CD68/KCNAB2/SERPINB9/ADGRE5/NFAM1/FCGR3B/S100A8/CD33/PECAM1/CRISPLD2/CD84/PLEKHO2/ALOX5/DOK3/GPR84/LAT2/CD14/MILR1/FCGR2B/B2M/OSCAR/HLA-C/COTL1/LYN/C…
GOBP_MYELOID_LEUKOCYTE_MIGRATION	GOBP_MYELOID_LEUKOCYTE_MIGRATION	148	0.73136	2.44829	1e-10	3.64774e-09	2.92156e-09	2147	tags=58%, list=14%, signal=50%	CCL19/CXCL9/CCL21/CCR7/XCL2/JAML/STAP1/CCL13/CCL17/CCR2/CCL18/CXCL13/CCL14/CXCL10/CXCL11/IL6/CXCL2/XCL1/VEGFD/CD74/CCL4/RIPOR2/SLAMF8/PIK3CD/CCL22/DPEP1/CCL2/NCKAP1L/AIF1/CXCL1/PTGER4/RARRES2/VAV1/CCL8/CX3CL1/PIK3CG/CCL3/EMILIN1/IL34/P2RY12/CSF1R/S100A8/CMKLR1/CXCL5/PECAM1/CXCL12/PLA2G7/LYN/MCOLN2/EDN1/CD300A/EDN3/CD200/TREM2/RIN3/DPP4/ADAM8/C5AR1/CSF1/ADGRE2/NBL1/PGF/BST1/S100A9/IL6R/ANXA1/RHOG/…
GOBP_NEGATIVE_REGULATION_OF_CELL_ACTIVATION	GOBP_NEGATIVE_REGULATION_OF_CELL_ACTIVATION	137	0.733011	2.42967	1e-10	3.64774e-09	2.92156e-09	1732	tags=51%, list=12%, signal=46%	PLA2G2D/LGALS7B/TBX21/BANK1/TIGIT/CTLA4/SCGB1A1/CST7/LAX1/CCR2/TBC1D10C/JAK3/IDO1/PTPRC/LAG3/XCL1/CD74/RIPOR2/FOXP3/HLA-DRB1/LST1/INPP5D/APOE/FGR/LILRB4/TNFAIP8L2/LILRB1/PDCD1LG2/RUNX3/BTK/CD300LF/TYROBP/TNFAIP3/MIR27A/CD274/PTPN22/IRF1/LGALS9/SAMSN1/IL2RA/CX3CL1/MNDA/CD86/EMILIN1/CD84/MILR1/FCGR2B/LYN/IL20RB/TNFRSF14/CD300A/DTX1/CD200/NOS3/LRRC32/IL4R/NR1H3/FOXJ1/PDGFRA/ZC3H12A/ANXA1/SYT11/PTPN6…
GOBP_NEGATIVE_REGULATION_OF_CELL_ADHESION	GOBP_NEGATIVE_REGULATION_OF_CELL_ADHESION	201	0.631948	2.17287	1e-10	3.64774e-09	2.92156e-09	2023	tags=39%, list=14%, signal=34%	PLA2G2D/LGALS7B/TBX21/CCL21/TIGIT/CTLA4/SCGB1A1/LAX1/JAK3/IDO1/PTPRC/ADAMDEC1/LAG3/XCL1/CD74/RIPOR2/FOXP3/HLA-DRB1/ADIPOQ/GBP1/LILRB4/TNFAIP8L2/LILRB1/PDCD1LG2/RUNX3/MIR27A/CD274/PTPN22/IRF1/LGALS9/IL2RA/MYOC/CX3CL1/LPXN/CD86/ACVRL1/CXCL12/FCGR2B/IL20RB/TNFRSF14/SIPA1/CD300A/KLF4/DTX1/TGFB1/FBLN1/LRRC32/IL4R/FAM107A/COL1A1/ADTRP/FOXJ1/PDE3B/ZC3H12A/ANXA1/RGCC/CCL28/CYP1B1/PTPN6/FXYD5/LGALS3/LGALS…
GOBP_NEGATIVE_REGULATION_OF_CELL_CELL_ADHESION	GOBP_NEGATIVE_REGULATION_OF_CELL_CELL_ADHESION	127	0.667396	2.20739	1e-10	3.64774e-09	2.92156e-09	1924	tags=44%, list=13%, signal=39%	PLA2G2D/LGALS7B/TBX21/CCL21/TIGIT/CTLA4/SCGB1A1/LAX1/JAK3/IDO1/LAG3/XCL1/CD74/RIPOR2/FOXP3/HLA-DRB1/ADIPOQ/LILRB4/TNFAIP8L2/LILRB1/PDCD1LG2/RUNX3/MIR27A/CD274/PTPN22/IRF1/LGALS9/IL2RA/CD86/CXCL12/FCGR2B/IL20RB/TNFRSF14/CD300A/KLF4/DTX1/TGFB1/LRRC32/IL4R/ADTRP/FOXJ1/ZC3H12A/ANXA1/RGCC/CCL28/PTPN6/FXYD5/LGALS3/SFTPD/GPNMB/CEBPB/BTN2A2/PPM1F/BMP2/IL1RN/UBASH3B
GOBP_NEGATIVE_REGULATION_OF_CYTOKINE_PRODUCTION	GOBP_NEGATIVE_REGULATION_OF_CYTOKINE_PRODUCTION	203	0.678188	2.33075	1e-10	3.64774e-09	2.92156e-09	2086	tags=50%, list=14%, signal=43%	LGALS7B/TBX21/CCR7/SLAMF1/BANK1/TIGIT/CD96/SCGB1A1/CIDEA/LILRA4/JAK3/IDO1/PTPRC/IL6/LAG3/IL33/XCL1/FOXP3/HLA-DRB1/ADIPOQ/TLR8/GBP1/IGF1/INPP5D/CARD16/LILRB4/ZFP36/NCKAP1L/LILRA5/LILRB1/PDCD1LG2/BTK/TYROBP/TNFAIP3/CD274/PTPN22/LGALS9/PTGER4/NLRP3/KLF2/NLRC3/CX3CL1/LTF/CLEC4A/CMKLR1/CD33/CD84/FCGR2B/IL27RA/IL20RB/KLF4/CD200/TGFB1/TREM2/LRRC32/PYCARD/GAS6/CD34/WNT11/TLR4/CD83/TMSB4X/BST2/DLL1/NMI/CD…
GOBP_NEGATIVE_REGULATION_OF_IMMUNE_RESPONSE	GOBP_NEGATIVE_REGULATION_OF_IMMUNE_RESPONSE	91	0.74126	2.34742	1e-10	3.64774e-09	2.92156e-09	2119	tags=60%, list=14%, signal=52%	TBX21/PDCD1/IL7R/CTLA4/CD96/CCR2/JAK3/PTPRC/IL33/XCL1/FOXP3/HLA-DRB1/SLAMF8/INPP5D/LILRB4/HLA-E/LILRB1/TNFAIP3/LGALS9/SAMSN1/IL2RA/HLA-B/SERPING1/NLRC3/HLA-A/SERPINB9/CD84/FCGR2B/IL27RA/LYN/IL20RB/SAMHD1/TNFRSF14/CD300A/IL4R/NR1H3/PPARG/NMI/FOXJ1/ZC3H12A/ANXA1/SERPINB4/SPINK5/TRIM21/PTPN6/LGALS3/COL3A1/GPX1/RPS19/HMOX1/PGLYRP2/PARP14/MICA/NOD2/GRN
GOBP_NEGATIVE_REGULATION_OF_IMMUNE_SYSTEM_PROCESS	GOBP_NEGATIVE_REGULATION_OF_IMMUNE_SYSTEM_PROCESS	266	0.67372	2.36074	1e-10	3.64774e-09	2.92156e-09	1732	tags=45%, list=12%, signal=41%	PLA2G2D/LGALS7B/UBASH3A/TBX21/CCL21/PDCD1/BANK1/TIGIT/SLA2/IL7R/CTLA4/CD96/SCGB1A1/CST7/LAX1/STAP1/CCR2/TBC1D10C/JAK3/IDO1/HLA-DOB/PTPRC/LAG3/IL33/XCL1/CD74/RIPOR2/FOXP3/HLA-DRB1/ADIPOQ/SLAMF8/HLA-DOA/LST1/GBP1/INPP5D/FGR/CCL2/LILRB4/TNFAIP8L2/HLA-E/LILRB1/PDCD1LG2/RUNX3/BTK/CD300LF/TYROBP/C1QC/TNFAIP3/MIR27A/CD274/PTPN22/IRF1/LGALS9/PTGER4/SAMSN1/IL2RA/HLA-B/SERPING1/NLRC3/CX3CL1/LTF/CD22/MNDA/C…
GOBP_NEGATIVE_REGULATION_OF_LEUKOCYTE_CELL_CELL_ADHESION	GOBP_NEGATIVE_REGULATION_OF_LEUKOCYTE_CELL_CELL_ADHESION	91	0.748794	2.37128	1e-10	3.64774e-09	2.92156e-09	1732	tags=53%, list=12%, signal=47%	PLA2G2D/LGALS7B/TBX21/CCL21/TIGIT/CTLA4/SCGB1A1/LAX1/JAK3/IDO1/LAG3/XCL1/CD74/RIPOR2/FOXP3/HLA-DRB1/LILRB4/TNFAIP8L2/LILRB1/PDCD1LG2/RUNX3/MIR27A/CD274/PTPN22/IRF1/LGALS9/IL2RA/CD86/CXCL12/FCGR2B/IL20RB/TNFRSF14/CD300A/KLF4/DTX1/LRRC32/IL4R/ADTRP/FOXJ1/ZC3H12A/ANXA1/CCL28/PTPN6/LGALS3/SFTPD/GPNMB/CEBPB/BTN2A2
GOBP_NEGATIVE_REGULATION_OF_LYMPHOCYTE_ACTIVATION	GOBP_NEGATIVE_REGULATION_OF_LYMPHOCYTE_ACTIVATION	105	0.748448	2.40767	1e-10	3.64774e-09	2.92156e-09	1732	tags=52%, list=12%, signal=47%	PLA2G2D/LGALS7B/TBX21/BANK1/TIGIT/CTLA4/SCGB1A1/LAX1/TBC1D10C/JAK3/IDO1/LAG3/XCL1/CD74/RIPOR2/FOXP3/HLA-DRB1/LST1/INPP5D/FGR/LILRB4/TNFAIP8L2/LILRB1/PDCD1LG2/RUNX3/BTK/TYROBP/TNFAIP3/MIR27A/CD274/PTPN22/IRF1/LGALS9/SAMSN1/IL2RA/MNDA/CD86/FCGR2B/LYN/IL20RB/TNFRSF14/CD300A/DTX1/LRRC32/IL4R/FOXJ1/ZC3H12A/ANXA1/PTPN6/AXL/LGALS3/SFTPD/GPNMB/CEBPB/BTN2A2
GOBP_NEUTROPHIL_CHEMOTAXIS	GOBP_NEUTROPHIL_CHEMOTAXIS	68	0.817025	2.4694	1e-10	3.64774e-09	2.92156e-09	1595	tags=62%, list=11%, signal=55%	CCL19/CXCL9/CCL21/CCR7/XCL2/JAML/CCL13/CCL17/CCL18/CXCL13/CCL14/CXCL10/CXCL11/CXCL2/XCL1/CD74/CCL4/RIPOR2/PIK3CD/CCL22/DPEP1/CCL2/NCKAP1L/CXCL1/VAV1/CCL8/CX3CL1/PIK3CG/CCL3/S100A8/CXCL5/EDN1/EDN3/DPP4/C5AR1/BST1/S100A9/THBS4/IL23A/LGALS3/MPP1/SLIT2
GOBP_NEUTROPHIL_MIGRATION	GOBP_NEUTROPHIL_MIGRATION	83	0.775199	2.43482	1e-10	3.64774e-09	2.92156e-09	1595	tags=57%, list=11%, signal=51%	CCL19/CXCL9/CCL21/CCR7/XCL2/JAML/CCL13/CCL17/CCL18/CXCL13/CCL14/CXCL10/CXCL11/CXCL2/XCL1/CD74/CCL4/RIPOR2/SLAMF8/PIK3CD/CCL22/DPEP1/CCL2/NCKAP1L/CXCL1/VAV1/CCL8/CX3CL1/PIK3CG/CCL3/S100A8/CXCL5/PECAM1/MCOLN2/EDN1/EDN3/DPP4/ADAM8/C5AR1/BST1/S100A9/RHOG/THBS4/IL23A/LGALS3/MPP1/SLIT2
GOBP_PHAGOCYTOSIS	GOBP_PHAGOCYTOSIS	289	0.778655	2.74156	1e-10	3.64774e-09	2.92156e-09	1542	tags=52%, list=10%, signal=47%	IGKV1-39/IGKV5-2/IGHM/IGHV3-73/IGKV2-28/IGHV6-1/IGHV2-26/IGHV4-39/IGHV1-58/IGLV3-21/IGLC7/IGHV2-70/IGHV1-24/IGKV2D-28/IGLV3-25/IGLC6/IGLV1-44/IGKV1-5/IGKV3-15/IGHV4-4/IGKC/IGHD/IGHV2-70D/TRBC2/IGHV3-53/IGHV3-20/IGHV3-11/SIRPG/IGKV4-1/IGHV3-49/IGLV3-19/IGHV3-15/IGHV4-61/IGLC2/IGHV3-23/IGLV2-14/IGLV3-1/IGLC3/IGHV5-51/IGHV3-48/IGKV3D-20/IGHV3-13/IGHA1/IGHV2-5/IGLL5/SLAMF1/IGHA2/IGHV4-31/CD247/IGHV1-…
GOBP_PHAGOCYTOSIS_RECOGNITION	GOBP_PHAGOCYTOSIS_RECOGNITION	65	0.889792	2.68294	1e-10	3.64774e-09	2.92156e-09	572	tags=78%, list=4%, signal=76%	IGHM/IGHV3-73/IGHV6-1/IGHV2-26/IGHV4-39/IGHV1-58/IGLC7/IGHV2-70/IGHV1-24/IGLC6/IGHV4-4/IGKC/IGHD/IGHV2-70D/TRBC2/IGHV3-53/IGHV3-20/IGHV3-11/IGHV3-49/IGHV3-15/IGHV4-61/IGLC2/IGHV3-23/IGLC3/IGHV5-51/IGHV3-48/IGHV3-13/IGHA1/IGHV2-5/IGLL5/IGHA2/IGHV4-31/IGHV1-45/IGHV3-66/IGHV4-59/IGHV3-74/IGHG3/IGHV3-30/IGHV1-69/IGHG2/IGHV3-33/IGHV3-72/IGHV4-34/IGHV3-21/IGHV7-81/IGHV4-28/IGHV3-35/IGHV1-3/IGHV1-69D/IG…
GOBP_POSITIVE_REGULATION_OF_ADAPTIVE_IMMUNE_RESPONSE	GOBP_POSITIVE_REGULATION_OF_ADAPTIVE_IMMUNE_RESPONSE	77	0.760995	2.3595	1e-10	3.64774e-09	2.92156e-09	1508	tags=49%, list=10%, signal=45%	FCER2/TBX21/LTA/CD1E/CCR2/IL12RB1/SASH3/PTPRC/IL6/XCL1/FOXP3/HLA-DRB1/CD28/HLA-DRA/C3/CD1D/CD1A/CD40/CD4/PRKCQ/HLA-E/BTK/CD274/NLRP3/HLA-B/IL18/IL18R1/HLA-H/HLA-A/B2M/IL27RA/TGFB1/PYCARD/IL1B/RSAD2/NFKBID/ADA/IL23A
GOBP_POSITIVE_REGULATION_OF_ALPHA_BETA_T_CELL_ACTIVATION	GOBP_POSITIVE_REGULATION_OF_ALPHA_BETA_T_CELL_ACTIVATION	51	0.831158	2.39832	1e-10	3.64774e-09	2.92156e-09	1508	tags=63%, list=10%, signal=57%	CCL19/CD3E/ZAP70/CCR2/RASAL3/IL12RB1/EBI3/SASH3/PTPRC/XCL1/FOXP3/HLA-DRB1/CD28/HLA-DRA/LILRB4/NCKAP1L/PRKCQ/HLA-E/RUNX3/PTPN22/LGALS9/NLRP3/IL18/CD86/HLA-A/TGFBR2/IL4R/CD83/NFKBID/ADA/ANXA1/IL23A
GOBP_POSITIVE_REGULATION_OF_B_CELL_ACTIVATION	GOBP_POSITIVE_REGULATION_OF_B_CELL_ACTIVATION	106	0.885646	2.85041	1e-10	3.64774e-09	2.92156e-09	572	tags=63%, list=4%, signal=61%	IGHM/IGHV3-73/IGHV6-1/IGHV2-26/IGHV4-39/IGHV1-58/IGLC7/IGHV2-70/IGHV1-24/IGLC6/IGHV4-4/IGKC/IGHD/IGHV2-70D/TRBC2/IGHV3-53/IGHV3-20/IGHV3-11/IGHV3-49/IGHV3-15/IGHV4-61/IGLC2/IGHV3-23/IGLC3/IGHV5-51/IGHV3-48/IGHV3-13/TBX21/IGHA1/IGHV2-5/CD27/IGLL5/IGHA2/IGHV4-31/IGHV1-45/IGHV3-66/IGHV4-59/IGHV3-74/IGHG3/IGHV3-30/IGHV1-69/IGHG2/IGHV3-33/IGHV3-72/IGHV4-34/IGHV3-21/IGHV7-81/IGHV4-28/CD38/IGHV3-35/IGHV…
GOBP_POSITIVE_REGULATION_OF_CELL_ACTIVATION	GOBP_POSITIVE_REGULATION_OF_CELL_ACTIVATION	285	0.800357	2.82275	1e-10	3.64774e-09	2.92156e-09	1189	tags=53%, list=8%, signal=49%	CCL19/IGHM/IGHV3-73/IGHV6-1/IGHV2-26/IGHV4-39/IGHV1-58/IGLC7/IGHV2-70/IGHV1-24/IGLC6/IGHV4-4/IGKC/IGHD/IGHV2-70D/TRBC2/IGHV3-53/IGHV3-20/IGHV3-11/CD3E/SIRPG/IGHV3-49/IGHV3-15/IGHV4-61/IGLC2/IGHV3-23/IGLC3/IGHV5-51/IGHV3-48/IGHV3-13/TBX21/IGHA1/CCL21/CCR7/IGHV2-5/CD27/IGLL5/PDCD1/IGHA2/CD2/IGHV4-31/IGHV1-45/CD40LG/IGHV3-66/ZAP70/IGHV4-59/IGHV3-74/IGHG3/IGHV3-30/IGHV1-69/IGHG2/LCK/IGHV3-33/IGHV3-72…
GOBP_POSITIVE_REGULATION_OF_CELL_ADHESION	GOBP_POSITIVE_REGULATION_OF_CELL_ADHESION	320	0.643983	2.28552	1e-10	3.64774e-09	2.92156e-09	1893	tags=40%, list=13%, signal=36%	CCL19/CD3E/SIRPG/CCL21/CCR7/CD27/PDCD1/CD40LG/ZAP70/LCK/CD5/ICOS/IL7R/CTLA4/NPY2R/CD6/SELP/LEP/CCR2/SPOCK2/RASAL3/IL12RB1/CXCL13/CORO1A/JAK3/CARD11/EBI3/SASH3/PTPRC/IL6/HLA-DPB1/OLFM4/TNFRSF13C/XCL1/CD74/FOXP3/HLA-DRB1/CD28/HLA-DRA/HLA-DPA1/IGF1/HLA-DMB/CD1D/CCL2/CD4/LILRB4/NCKAP1L/PRKCQ/AIF1/HLA-E/LILRB1/PDCD1LG2/RUNX3/CD274/PTPN22/LGALS9/APBB1IP/IL2RA/CD209/NR4A3/PTN/NLRP3/VAV1/IL18/VCAM1/LIF/M…
GOBP_POSITIVE_REGULATION_OF_CELL_CELL_ADHESION	GOBP_POSITIVE_REGULATION_OF_CELL_CELL_ADHESION	196	0.730569	2.50362	1e-10	3.64774e-09	2.92156e-09	1699	tags=50%, list=11%, signal=45%	CCL19/CD3E/SIRPG/CCL21/CCR7/CD27/PDCD1/CD40LG/ZAP70/LCK/CD5/ICOS/IL7R/CTLA4/CD6/SELP/LEP/CCR2/RASAL3/IL12RB1/CXCL13/CORO1A/JAK3/CARD11/EBI3/SASH3/PTPRC/IL6/HLA-DPB1/TNFRSF13C/XCL1/CD74/FOXP3/HLA-DRB1/CD28/HLA-DRA/HLA-DPA1/IGF1/HLA-DMB/CD1D/CCL2/CD4/LILRB4/NCKAP1L/PRKCQ/AIF1/HLA-E/LILRB1/PDCD1LG2/RUNX3/CD274/PTPN22/LGALS9/IL2RA/CD209/NR4A3/NLRP3/VAV1/IL18/VCAM1/CX3CL1/ICAM1/CD86/HLA-A/IL15/DOCK8/A…
GOBP_POSITIVE_REGULATION_OF_CELL_KILLING	GOBP_POSITIVE_REGULATION_OF_CELL_KILLING	36	0.870824	2.37511	1e-10	3.64774e-09	2.92156e-09	923	tags=61%, list=6%, signal=57%	FCER2/SLAMF6/CD1E/PRF1/STAP1/IL12RB1/NCR3/PTPRC/LAG3/XCL1/HLA-DRB1/HLA-DRA/CD1D/CD1A/HLA-E/TYROBP/VAV1/HLA-B/HLA-H/HLA-A/CLEC7A/B2M
GOBP_POSITIVE_REGULATION_OF_CHEMOTAXIS	GOBP_POSITIVE_REGULATION_OF_CHEMOTAXIS	110	0.705273	2.27987	1e-10	3.64774e-09	2.92156e-09	2244	tags=51%, list=15%, signal=44%	CCL19/CCL21/CCR7/XCL2/CCR2/CCR4/CXCL13/CXCL10/IL6/XCL1/VEGFD/CD74/CCL4/IL16/RIPOR2/NCKAP1L/AIF1/GPSM3/S1PR1/LGALS9/RARRES2/PTN/CCL3/IL34/P2RY12/CSF1R/CMKLR1/CXCL12/PLA2G7/EDN1/EDN3/TGFB1/TREM2/FGF18/GAS6/CXCR4/TMSB4X/C5AR1/F3/CSF1/PGF/IL6R/LGMN/THBS4/IL23A/AGER/VEGFC/SLIT2/PPM1F/PDGFRB/PRKD2/CCL7/STX4/FGF2/VEGFB/NRP1
GOBP_POSITIVE_REGULATION_OF_CYTOKINE_PRODUCTION	GOBP_POSITIVE_REGULATION_OF_CYTOKINE_PRODUCTION	299	0.688853	2.42814	1e-10	3.64774e-09	2.92156e-09	1730	tags=41%, list=12%, signal=37%	CCL19/LTB/IGHD/CD3E/CCR7/CD2/CD40LG/SLAMF6/TIGIT/LTA/PYHIN1/IRF4/GBP5/CD6/ZBP1/LEP/CCR2/IL12RB1/CARD11/IDO1/EBI3/SASH3/PTPRC/IL6/HLA-DPB1/IL33/XCL1/CD74/IL16/FOXP3/IRF8/ADIPOQ/CD28/TLR8/HLA-DPA1/POU2F2/FGR/C3/AIM2/CD40/CD4/SCIMP/LILRA5/PRKCQ/AIF1/GPSM3/HLA-E/LILRB1/TYROBP/CD274/PTPN22/IRF1/LGALS9/CASP1/PTGER4/NR4A3/NLRP3/IL18/IL18R1/MNDA/CCL3/CYBA/OSM/CD86/HLA-A/NLRP1/EGR1/IL15/NFAM1/CSF1R/CLEC7A…
GOBP_POSITIVE_REGULATION_OF_DEFENSE_RESPONSE	GOBP_POSITIVE_REGULATION_OF_DEFENSE_RESPONSE	232	0.623199	2.16209	1e-10	3.64774e-09	2.92156e-09	1674	tags=36%, list=11%, signal=32%	CLEC10A/CCR7/SLAMF6/LTA/PYHIN1/GBP5/ICAM3/STAP1/ZBP1/CCR2/TLR10/CARD11/IDO1/NCR3/IL6/LAG3/IL33/CLEC4E/PSMB9/IL16/CD28/FABP4/TLR8/C3/AIM2/CD1D/LILRA5/GPSM3/HLA-E/BTK/TYROBP/C2CD4B/PTGER4/CD209/VAV1/ICAM2/IL18/CX3CL1/PIK3CG/MNDA/CCL3/CYBA/OSM/CLEC4A/HCK/IL15/S100A8/PSMB8/ETS1/LPL/PLCG2/PLA2G7/PDE2A/LYN/CTSC/PLA2G2A/TGM2/TLR7/TREM2/FYN/PYCARD/IRF7/IL1B/TLR4/ADAM8/TRADD/NMI/PGC/PSME2/S100A9/CEBPA/MUC…
GOBP_POSITIVE_REGULATION_OF_HEMOPOIESIS	GOBP_POSITIVE_REGULATION_OF_HEMOPOIESIS	103	0.743002	2.38701	1e-10	3.64774e-09	2.92156e-09	1540	tags=48%, list=10%, signal=43%	CCL19/CD27/ZAP70/IL7R/IL12RB1/SASH3/PTPRC/CD74/FOXP3/HLA-DRB1/HCLS1/HLA-DRA/EVI2B/FOS/INPP5D/CD4/LILRB4/NCKAP1L/RUNX3/BTK/TYROBP/LGALS9/TESC/IL2RA/NLRP3/IL18/LIF/CD86/IL34/IL15/TGFBR2/EGR3/JUN/TGFB1/TREM2/IL4R/GAS6/CD83/ADAM8/FES/VNN1/CSF1/NFKBID/ADA/CD101/ANXA1/IL23A/AGER/AXL
GOBP_POSITIVE_REGULATION_OF_IMMUNE_EFFECTOR_PROCESS	GOBP_POSITIVE_REGULATION_OF_IMMUNE_EFFECTOR_PROCESS	143	0.729272	2.43716	1e-10	3.64774e-09	2.92156e-09	1414	tags=44%, list=10%, signal=40%	CCL19/FCER2/TBX21/SLAMF6/LTA/CD1E/STAP1/CCR2/IL12RB1/SASH3/NCR3/PTPRC/IL6/LAG3/IL33/XCL1/CD74/FOXP3/HLA-DRB1/CD28/MZB1/HLA-DRA/TNFRSF4/HLA-DMB/FGR/C3/CD1D/CD1A/CD40/SCIMP/RBP4/HLA-E/LILRB1/BTK/TYROBP/PTPN22/LGALS9/NR4A3/NLRP3/VAV1/HLA-B/IL18/IL18R1/HLA-H/CD86/HLA-A/CLEC7A/CD84/B2M/LYN/TNFRSF14/CD300A/TGFB1/IL4R/IL1B/TLR4/FES/RSAD2/PGC/SEMA7A/ADGRE2/NFKBID/ANXA1
GOBP_POSITIVE_REGULATION_OF_LEUKOCYTE_CELL_CELL_ADHESION	GOBP_POSITIVE_REGULATION_OF_LEUKOCYTE_CELL_CELL_ADHESION	164	0.780252	2.64116	1e-10	3.64774e-09	2.92156e-09	1699	tags=55%, list=11%, signal=50%	CCL19/CD3E/SIRPG/CCL21/CCR7/CD27/PDCD1/CD40LG/ZAP70/LCK/CD5/ICOS/IL7R/CTLA4/CD6/SELP/LEP/CCR2/RASAL3/IL12RB1/CORO1A/JAK3/CARD11/EBI3/SASH3/PTPRC/IL6/HLA-DPB1/TNFRSF13C/XCL1/CD74/FOXP3/HLA-DRB1/CD28/HLA-DRA/HLA-DPA1/IGF1/HLA-DMB/CD1D/CCL2/CD4/LILRB4/NCKAP1L/PRKCQ/AIF1/HLA-E/LILRB1/PDCD1LG2/RUNX3/CD274/PTPN22/LGALS9/IL2RA/CD209/NR4A3/NLRP3/VAV1/IL18/VCAM1/ICAM1/CD86/HLA-A/IL15/DOCK8/ALOX5/ETS1/TGFB…
GOBP_POSITIVE_REGULATION_OF_LEUKOCYTE_CHEMOTAXIS	GOBP_POSITIVE_REGULATION_OF_LEUKOCYTE_CHEMOTAXIS	72	0.77526	2.37894	1e-10	3.64774e-09	2.92156e-09	1561	tags=50%, list=11%, signal=45%	CCL19/CCL21/CCR7/XCL2/CCR2/CXCL13/CXCL10/IL6/XCL1/VEGFD/CD74/CCL4/RIPOR2/NCKAP1L/AIF1/GPSM3/LGALS9/RARRES2/PTN/CCL3/IL34/CSF1R/CMKLR1/CXCL12/PLA2G7/EDN1/EDN3/GAS6/C5AR1/CSF1/PGF/IL6R/LGMN/THBS4/IL23A/VEGFC
GOBP_POSITIVE_REGULATION_OF_LEUKOCYTE_MEDIATED_IMMUNITY	GOBP_POSITIVE_REGULATION_OF_LEUKOCYTE_MEDIATED_IMMUNITY	82	0.740451	2.32256	1e-10	3.64774e-09	2.92156e-09	1306	tags=45%, list=9%, signal=41%	FCER2/TBX21/SLAMF6/LTA/CD1E/STAP1/IL12RB1/SASH3/NCR3/PTPRC/IL6/LAG3/XCL1/FOXP3/HLA-DRB1/CD28/HLA-DRA/C3/CD1D/CD1A/CD40/SCIMP/HLA-E/BTK/TYROBP/NLRP3/VAV1/HLA-B/IL18/IL18R1/HLA-H/HLA-A/CLEC7A/B2M/TGFB1/IL1B/RSAD2
GOBP_POSITIVE_REGULATION_OF_LEUKOCYTE_MIGRATION	GOBP_POSITIVE_REGULATION_OF_LEUKOCYTE_MIGRATION	105	0.755126	2.42916	1e-10	3.64774e-09	2.92156e-09	2018	tags=54%, list=14%, signal=47%	CCL19/CCL21/CCR7/XCL2/SELP/CCR2/CXCL13/CXCL10/IL6/XCL1/VEGFD/CD74/CCL4/RIPOR2/NCKAP1L/AIF1/GPSM3/LGALS9/RARRES2/PTN/CCL8/CX3CL1/ICAM1/CCL3/IL34/P2RY12/JAM2/DOCK8/CSF1R/CMKLR1/CXCL12/PLA2G7/EDN1/TNFRSF14/EDN3/TREM2/PYCARD/GAS6/PLVAP/ADAM8/C5AR1/CSF1/PGF/IL6R/LGMN/THBS4/IL23A/AGER/VEGFC/LGALS3/THY1/CD99/ITGA4/XG/CCL7/CCL20/MMP14
GOBP_POSITIVE_REGULATION_OF_LEUKOCYTE_PROLIFERATION	GOBP_POSITIVE_REGULATION_OF_LEUKOCYTE_PROLIFERATION	103	0.775267	2.49067	1e-10	3.64774e-09	2.92156e-09	1519	tags=61%, list=10%, signal=55%	CCL19/CD3E/CD40LG/ZAP70/CD38/CD6/LEP/CCR2/RASAL3/IL12RB1/CORO1A/JAK3/CARD11/EBI3/SASH3/PTPRC/IL6/HLA-DPB1/TNFRSF13C/XCL1/CD74/FOXP3/CD28/GPR183/HLA-DPA1/IGF1/TNFRSF4/HLA-DMB/CD1D/CD40/CD4/NCKAP1L/PRKCQ/AIF1/FLT3LG/HLA-E/PDCD1LG2/CD274/PTPN22/LGALS9/IL2RA/CD209/IL18/VCAM1/CD86/HLA-A/IL34/IL15/CSF1R/TGFBR2/IL27RA/LYN/NFATC2/PYCARD/IL1B/TLR4/BST2/CSF1/BST1/ADA/ANXA1/IL23A/AGER
GOBP_POSITIVE_REGULATION_OF_LOCOMOTION	GOBP_POSITIVE_REGULATION_OF_LOCOMOTION	408	0.570868	2.04829	1e-10	3.64774e-09	2.92156e-09	2311	tags=39%, list=16%, signal=34%	CCL19/CCL21/CCR7/XCL2/FGFBP1/SELP/CCR2/SPOCK2/CCR4/CXCL13/CORO1A/CXCL10/PTPRC/IL6/XCL1/VEGFD/CD74/CCL4/IL16/RIPOR2/FERMT3/ATOH8/PIK3CD/IGF1/FGR/CD40/NCKAP1L/AIF1/GPSM3/MIR27A/CD274/S1PR1/LGALS9/NR4A3/RARRES2/PTN/CCL8/TACR1/ITGAX/MYOC/CX3CL1/ICAM1/PIK3CG/CCL3/IL34/P2RY12/ENPP2/F10/JAM2/DOCK8/CSF1R/CLEC7A/CMKLR1/PECAM1/ETS1/CXCL12/TGFBR2/MIR23A/PLCG2/ADAMTS1/FGF7/CAV1/PLA2G7/LYN/EDN1/TNFRSF14/HBEGF…
GOBP_POSITIVE_REGULATION_OF_LYMPHOCYTE_DIFFERENTIATION	GOBP_POSITIVE_REGULATION_OF_LYMPHOCYTE_DIFFERENTIATION	68	0.766563	2.31688	1e-10	3.64774e-09	2.92156e-09	1540	tags=50%, list=10%, signal=45%	CCL19/CD27/ZAP70/IL7R/IL12RB1/SASH3/PTPRC/CD74/FOXP3/HLA-DRB1/HLA-DRA/INPP5D/LILRB4/NCKAP1L/RUNX3/BTK/LGALS9/IL2RA/NLRP3/IL18/CD86/IL15/TGFBR2/EGR3/IL4R/GAS6/CD83/ADAM8/VNN1/NFKBID/ADA/ANXA1/IL23A/AXL
GOBP_POSITIVE_REGULATION_OF_RESPONSE_TO_EXTERNAL_STIMULUS	GOBP_POSITIVE_REGULATION_OF_RESPONSE_TO_EXTERNAL_STIMULUS	340	0.647697	2.31052	1e-10	3.64774e-09	2.92156e-09	2244	tags=44%, list=15%, signal=38%	CCL19/CLEC10A/CCL21/CCR7/SLAMF6/XCL2/LTA/PYHIN1/GBP5/ICAM3/STAP1/ZBP1/CCR2/TLR10/CCR4/CXCL13/CXCL10/CARD11/IDO1/NCR3/IL6/LAG3/IL33/XCL1/CLEC4E/VEGFD/CD74/PSMB9/CCL4/IL16/RIPOR2/CD28/FABP4/TLR8/C3/AIM2/CD1D/NCKAP1L/SCIMP/LILRA5/AIF1/GPSM3/HLA-E/BTK/TYROBP/S1PR1/LGALS9/C2CD4B/PTGER4/CD209/RARRES2/PTN/VAV1/ICAM2/IL18/CX3CL1/PIK3CG/MNDA/CCL3/CYBA/CD180/OSM/LY86/CLEC4A/HCK/IL34/P2RY12/IL15/CSF1R/S100A…
GOBP_POSITIVE_REGULATION_OF_T_CELL_PROLIFERATION	GOBP_POSITIVE_REGULATION_OF_T_CELL_PROLIFERATION	68	0.834098	2.521	1e-10	3.64774e-09	2.92156e-09	1169	tags=66%, list=8%, signal=61%	CCL19/CD3E/CD40LG/ZAP70/CD6/LEP/CCR2/RASAL3/IL12RB1/CORO1A/JAK3/CARD11/EBI3/SASH3/PTPRC/IL6/HLA-DPB1/TNFRSF13C/XCL1/FOXP3/CD28/HLA-DPA1/IGF1/HLA-DMB/CD1D/CD4/NCKAP1L/PRKCQ/AIF1/HLA-E/PDCD1LG2/CD274/PTPN22/LGALS9/IL2RA/CD209/IL18/VCAM1/CD86/HLA-A/IL15/TGFBR2/IL27RA/PYCARD/IL1B
GOBP_PRODUCTION_OF_MOLECULAR_MEDIATOR_OF_IMMUNE_RESPONSE	GOBP_PRODUCTION_OF_MOLECULAR_MEDIATOR_OF_IMMUNE_RESPONSE	191	0.805939	2.75403	1e-10	3.64774e-09	2.92156e-09	1316	tags=54%, list=9%, signal=50%	IGKV1D-43/IGKV6D-21/IGKV1-39/IGKV2D-24/IGLV4-3/IGKV5-2/IGKV6-21/IGKV2-28/IGLV3-10/IGLV3-16/IGLV3-21/IGKV2D-28/IGLV3-25/IGLV1-44/IGKV1-5/IGKV3-15/IGKV1-9/IGKC/IGKV3D-15/IGKV1D-17/IGKV4-1/IGLV3-19/IGLV2-14/IGKV2D-29/IGLV3-1/IGKV3D-20/TRDV1/TBX21/IGLV5-48/IGLV3-9/IGKV1D-42/IGLV2-8/CD40LG/IGLV4-60/IGKV1-16/IGLV7-46/IGKV1D-39/IGLV6-57/VPREB3/IGKV2D-30/IGLV9-49/IGKV3D-11/IGKV1-27/IGLV1-40/IGKV2-30/IGLV…
GOBP_RECEPTOR_MEDIATED_ENDOCYTOSIS	GOBP_RECEPTOR_MEDIATED_ENDOCYTOSIS	232	0.725975	2.51866	1e-10	3.64774e-09	2.92156e-09	1258	tags=36%, list=8%, signal=33%	IGKV1-39/CCL19/IGKV5-2/IGKV2-28/IGHV4-39/IGLV3-21/IGLC7/IGHV2-70/IGKV2D-28/IGLV3-25/IGLC6/IGLV1-44/IGKV1-5/IGKV3-15/IGKC/IGHV3-53/IGHV3-11/IGKV4-1/IGLV3-19/IGLC2/IGHV3-23/IGLV2-14/IGLV3-1/IGLC3/IGHV3-48/IGKV3D-20/IGHV3-13/IGHA1/CCL21/IGHV2-5/IGHA2/IGLV2-8/IGHV4-59/IGKV1-16/IGHV3-30/IGHV1-69/IGKV1D-39/IGHV3-33/IGLV6-57/IGKV2D-30/JCHAIN/IGKV3D-11/IGHV4-34/IGLV1-40/IGKV2-30/IGLV7-43/IGLV1-47/IGKV1-1…
GOBP_REGULATION_OF_ADAPTIVE_IMMUNE_RESPONSE	GOBP_REGULATION_OF_ADAPTIVE_IMMUNE_RESPONSE	119	0.76743	2.5058	1e-10	3.64774e-09	2.92156e-09	1621	tags=51%, list=11%, signal=46%	CCL19/FCER2/TBX21/LTA/CD1E/IL7R/CD48/CCR2/IL12RB1/JAK3/SASH3/PTPRC/IL6/WAS/IL33/XCL1/FOXP3/HLA-DRB1/CD28/HLA-DRA/C3/CD1D/CD1A/CD40/CD4/LILRB4/PRKCQ/HLA-E/LILRB1/BTK/TNFAIP3/CD274/IRF1/SAMSN1/NLRP3/HLA-B/IL18/IL18R1/HLA-H/HLA-A/FCGR2B/B2M/IL27RA/IL20RB/TNFRSF14/TGFB1/PYCARD/IL4R/IRF7/IL1B/RSAD2/NFKBID/FOXJ1/ADA/ZC3H12A/ANXA1/IL23A/AGER/PTPN6/ADCY7/MEF2C
GOBP_REGULATION_OF_ALPHA_BETA_T_CELL_ACTIVATION	GOBP_REGULATION_OF_ALPHA_BETA_T_CELL_ACTIVATION	75	0.812878	2.50709	1e-10	3.64774e-09	2.92156e-09	1519	tags=59%, list=10%, signal=53%	CCL19/CD3E/LGALS7B/TBX21/ZAP70/IRF4/CCR2/RASAL3/IL12RB1/JAK3/EBI3/SASH3/PTPRC/XCL1/FOXP3/HLA-DRB1/CD28/HLA-DRA/LILRB4/NCKAP1L/PRKCQ/HLA-E/LILRB1/RUNX3/CD274/PTPN22/IRF1/LGALS9/NLRP3/IL18/CD86/HLA-A/PRDM1/TGFBR2/TNFRSF14/CD300A/IL4R/CD83/NFKBID/ADA/ZC3H12A/ANXA1/IL23A/AGER
GOBP_REGULATION_OF_B_CELL_ACTIVATION	GOBP_REGULATION_OF_B_CELL_ACTIVATION	139	0.849197	2.82301	1e-10	3.64774e-09	2.92156e-09	1071	tags=62%, list=7%, signal=58%	CD19/IGHM/IGHV3-73/IGHV6-1/IGHV2-26/IGHV4-39/IGHV1-58/IGLC7/IGHV2-70/IGHV1-24/IGLC6/IGHV4-4/IGKC/IGHD/IGHV2-70D/TRBC2/IGHV3-53/IGHV3-20/IGHV3-11/IGHV3-49/IGHV3-15/IGHV4-61/IGLC2/IGHV3-23/IGLC3/IGHV5-51/IGHV3-48/IGHV3-13/TBX21/IGHA1/IGHV2-5/CD27/IGLL5/IGHA2/IGHV4-31/IGHV1-45/IGHV3-66/IGHV4-59/IGHV3-74/BANK1/IGHG3/IGHV3-30/IGHV1-69/IGHG2/IGHV3-33/IGHV3-72/IGHV4-34/IGHV3-21/IGHV7-81/IGHV4-28/CD38/CT…
GOBP_REGULATION_OF_CD4_POSITIVE_ALPHA_BETA_T_CELL_ACTIVATION	GOBP_REGULATION_OF_CD4_POSITIVE_ALPHA_BETA_T_CELL_ACTIVATION	48	0.814784	2.32773	1e-10	3.64774e-09	2.92156e-09	1519	tags=56%, list=10%, signal=51%	CCL19/LGALS7B/TBX21/IRF4/IL12RB1/JAK3/SASH3/XCL1/FOXP3/HLA-DRB1/HLA-DRA/NCKAP1L/PRKCQ/RUNX3/CD274/LGALS9/NLRP3/IL18/CD86/TGFBR2/IL4R/CD83/NFKBID/ZC3H12A/ANXA1/IL23A/AGER
GOBP_REGULATION_OF_CELL_ACTIVATION	GOBP_REGULATION_OF_CELL_ACTIVATION	434	0.771823	2.77501	1e-10	3.64774e-09	2.92156e-09	1732	tags=53%, list=12%, signal=48%	PLA2G2D/CCL19/CD19/IGHM/IGHV3-73/IGHV6-1/IGHV2-26/IGHV4-39/IGHV1-58/IGLC7/IGHV2-70/IGHV1-24/IGLC6/IGHV4-4/IGKC/IGHD/IGHV2-70D/TRBC2/IGHV3-53/IGHV3-20/IGHV3-11/CD3E/SIRPG/IGHV3-49/IGHV3-15/IGHV4-61/LGALS7B/IGLC2/IGHV3-23/IGLC3/IGHV5-51/IGHV3-48/IGHV3-13/TBX21/IGHA1/CCL21/CCR7/IGHV2-5/CD27/IGLL5/PDCD1/IGHA2/CD2/IGHV4-31/IGHV1-45/CD40LG/IGHV3-66/ZAP70/IGHV4-59/IGHV3-74/BANK1/TIGIT/IGHG3/IGHV3-30/IGH…
GOBP_REGULATION_OF_CELL_CELL_ADHESION	GOBP_REGULATION_OF_CELL_CELL_ADHESION	302	0.682951	2.40643	1e-10	3.64774e-09	2.92156e-09	1924	tags=46%, list=13%, signal=41%	PLA2G2D/CCL19/CD3E/SIRPG/LGALS7B/TBX21/CCL21/CCR7/CD27/PDCD1/CD40LG/ZAP70/TIGIT/LCK/CD5/ICOS/IL7R/CTLA4/CD6/SELP/SCGB1A1/LAX1/LEP/CCR2/RASAL3/IL12RB1/CXCL13/CORO1A/JAK3/CARD11/IDO1/EBI3/SASH3/PTPRC/IL6/HLA-DPB1/LAG3/TNFRSF13C/XCL1/CD74/RIPOR2/FOXP3/HLA-DRB1/FERMT3/ADIPOQ/CD28/HLA-DRA/HLA-DPA1/IGF1/HLA-DMB/CD1D/CCL2/CD4/LILRB4/NCKAP1L/TNFAIP8L2/PRKCQ/AIF1/HLA-E/LILRB1/PDCD1LG2/RUNX3/MIR27A/CD274/P…
GOBP_REGULATION_OF_CELL_KILLING	GOBP_REGULATION_OF_CELL_KILLING	60	0.825804	2.46295	1e-10	3.64774e-09	2.92156e-09	1519	tags=60%, list=10%, signal=54%	FCER2/SLAMF6/CD1E/PRF1/IL7R/STAP1/LEP/DNASE1L3/IL12RB1/NCR3/PTPRC/LAG3/XCL1/HLA-DRB1/HLA-DRA/CD1D/CD1A/KRT6A/HLA-E/LILRB1/TYROBP/LGALS9/VAV1/HLA-B/ICAM1/HLA-H/HLA-A/SERPINB9/CLEC7A/FCGR2B/B2M/CFH/P2RX7/SERPINB4/IL23A/AGER
GOBP_REGULATION_OF_CHEMOTAXIS	GOBP_REGULATION_OF_CHEMOTAXIS	166	0.658195	2.23313	1e-10	3.64774e-09	2.92156e-09	2244	tags=46%, list=15%, signal=39%	CCL19/CCL21/CCR7/XCL2/STAP1/CCR2/CCR4/CXCL13/CXCL10/IL6/XCL1/VEGFD/CD74/CCL4/IL16/RIPOR2/GPR183/SLAMF8/CCL2/NCKAP1L/AIF1/GPSM3/S1PR1/LGALS9/RARRES2/PTN/CCL3/IL34/P2RY12/CSF1R/CMKLR1/CXCL12/PLA2G7/LYN/EDN1/EDN3/ADGRA2/TGFB1/TREM2/RIN3/FGF18/GAS6/DPP4/CXCR4/TMSB4X/C5AR1/F3/CSF1/SEMA7A/NBL1/PGF/BST1/PDGFRA/IL6R/LGMN/THBS4/IL23A/AGER/FGF1/GSTP1/VEGFC/MPP1/SLIT2/PLXNA4/SEMA4D/PPM1F/PDGFRB/PRKD2/CCL7/S…
GOBP_REGULATION_OF_COMPLEMENT_ACTIVATION	GOBP_REGULATION_OF_COMPLEMENT_ACTIVATION	77	0.906639	2.81108	1e-10	3.64774e-09	2.92156e-09	814	tags=81%, list=5%, signal=77%	IGKV1-39/CD19/IGKV5-2/IGKV2-28/IGHV4-39/IGLV3-21/IGLC7/IGHV2-70/IGKV2D-28/IGLV3-25/IGLC6/IGLV1-44/IGKV1-5/IGKV3-15/IGKC/IGHV3-53/IGHV3-11/IGKV4-1/CR2/IGLV3-19/IGLC2/IGHV3-23/IGLV2-14/IGLV3-1/IGLC3/IGHV3-48/IGKV3D-20/IGHV3-13/IGHV2-5/IGLV2-8/IGHV4-59/IGKV1-16/IGHG3/IGHV3-30/IGHV1-69/IGKV1D-39/IGHG2/IGHV3-33/IGLV6-57/IGKV2D-30/IGKV3D-11/IGHV4-34/IGLV1-40/IGKV2-30/IGLV7-43/IGLV1-47/IGKV1-17/IGLV2-23…
GOBP_REGULATION_OF_DEFENSE_RESPONSE	GOBP_REGULATION_OF_DEFENSE_RESPONSE	432	0.636733	2.29057	1e-10	3.64774e-09	2.92156e-09	2119	tags=40%, list=14%, signal=35%	KRT1/PLA2G2D/CLEC10A/CCR7/SLAMF6/LTA/PYHIN1/GBP5/ICAM3/CD96/SCGB1A1/CST7/STAP1/ZBP1/LEP/CCR2/TLR10/DNASE1L3/IL12RB1/CARD11/IDO1/NCR3/PTPRC/IL6/CMA1/LAG3/IL33/XCL1/CLEC4E/APOBEC3G/PSMB9/IL16/FOXP3/HLA-DRB1/ADIPOQ/CD28/FABP4/TLR8/SLAMF8/BIRC3/IGF1/APOE/FGR/C3/AIM2/CD1D/TNFAIP8L2/SOCS3/LILRA5/GPSM3/HLA-E/LILRB1/BTK/TYROBP/TNFAIP3/PTPN22/IRF1/LGALS9/CASP1/C2CD4B/PTGER4/SIGLEC10/IL2RA/CD209/NLRP3/ACE2…
GOBP_REGULATION_OF_HEMOPOIESIS	GOBP_REGULATION_OF_HEMOPOIESIS	271	0.675503	2.3679	1e-10	3.64774e-09	2.92156e-09	1674	tags=38%, list=11%, signal=34%	CCL19/TBX21/CD27/CD2/ZAP70/IRF4/IL7R/CTLA4/PRKCB/GPR171/CCR2/IL12RB1/JAK3/CARD11/SASH3/PTPRC/LAG3/CD74/FOXP3/HLA-DRB1/ADIPOQ/CD28/HCLS1/SLAMF8/HLA-DRA/HLA-DOA/EVI2B/FOS/INPP5D/CD4/LILRB4/ZFP36/NCKAP1L/SPI1/GP1BA/PRKCQ/LILRB1/RUNX3/BTK/TYROBP/C1QC/IRF1/LGALS9/TESC/IL2RA/NR4A3/PTN/NLRP3/HLA-B/IL18/LIF/LTF/CCL3/CD86/IL34/IL15/NFAM1/PRDM1/ETS1/TGFBR2/FCGR2B/B2M/RAB7B/EGR3/LYN/JUN/DTX1/MYL9/TGFB1/TREM…
GOBP_REGULATION_OF_HUMORAL_IMMUNE_RESPONSE	GOBP_REGULATION_OF_HUMORAL_IMMUNE_RESPONSE	94	0.881971	2.79839	1e-10	3.64774e-09	2.92156e-09	982	tags=74%, list=7%, signal=70%	IGKV1-39/CD19/IGKV5-2/FCER2/IGKV2-28/IGHV4-39/IGLV3-21/IGLC7/IGHV2-70/IGKV2D-28/IGLV3-25/IGLC6/IGLV1-44/IGKV1-5/IGKV3-15/IGKC/IGHV3-53/IGHV3-11/IGKV4-1/CR2/IGLV3-19/IGLC2/IGHV3-23/IGLV2-14/IGLV3-1/IGLC3/IGHV3-48/IGKV3D-20/IGHV3-13/CCR7/IGHV2-5/IGLV2-8/IGHV4-59/IGKV1-16/IGHG3/IGHV3-30/IGHV1-69/IGKV1D-39/IGHG2/LTA/IGHV3-33/IGLV6-57/IGKV2D-30/IGKV3D-11/IGHV4-34/IGLV1-40/IGKV2-30/IGLV7-43/IGLV1-47/IG…
GOBP_REGULATION_OF_IMMUNE_EFFECTOR_PROCESS	GOBP_REGULATION_OF_IMMUNE_EFFECTOR_PROCESS	314	0.781206	2.76693	1e-10	3.64774e-09	2.92156e-09	1522	tags=51%, list=10%, signal=46%	IGKV1-39/CCL19/CD19/IGKV5-2/FCER2/IGKV2-28/IGHV4-39/IGLV3-21/IGLC7/IGHV2-70/IGKV2D-28/IGLV3-25/IGLC6/IGLV1-44/IGKV1-5/IGKV3-15/IGKC/IGHV3-53/IGHV3-11/IGKV4-1/CR2/IGLV3-19/IGLC2/IGHV3-23/IGLV2-14/IGLV3-1/IGLC3/IGHV3-48/IGKV3D-20/IGHV3-13/TBX21/IGHV2-5/IGLV2-8/CD40LG/SLAMF6/IGHV4-59/IGKV1-16/IGHG3/IGHV3-30/IGHV1-69/IGKV1D-39/IGHG2/LTA/IGHV3-33/IGLV6-57/IGKV2D-30/IGKV3D-11/IGHV4-34/CD1E/IGLV1-40/IGK…
GOBP_REGULATION_OF_INFLAMMATORY_RESPONSE	GOBP_REGULATION_OF_INFLAMMATORY_RESPONSE	221	0.688623	2.3924	1e-10	3.64774e-09	2.92156e-09	2119	tags=51%, list=14%, signal=44%	KRT1/PLA2G2D/CCR7/LTA/SCGB1A1/CST7/STAP1/ZBP1/CCR2/TLR10/DNASE1L3/IDO1/PTPRC/IL6/CMA1/IL33/XCL1/IL16/FOXP3/HLA-DRB1/ADIPOQ/CD28/FABP4/SLAMF8/BIRC3/IGF1/APOE/C3/TNFAIP8L2/SOCS3/LILRA5/GPSM3/HLA-E/BTK/TNFAIP3/CASP1/C2CD4B/PTGER4/SIGLEC10/IL2RA/NLRP3/ACE2/IL18/NLRC3/CX3CL1/PIK3CG/CCL3/OSM/HCK/NLRP1/IL15/S100A8/ALOX5/ETS1/PIK3AP1/LPL/FCGR2B/MMP3/PLA2G7/PDE2A/LYN/IL20RB/CTSC/PLA2G2A/TGM2/TLR7/KLF4/TEK…
GOBP_REGULATION_OF_INNATE_IMMUNE_RESPONSE	GOBP_REGULATION_OF_INNATE_IMMUNE_RESPONSE	203	0.614892	2.11322	1e-10	3.64774e-09	2.92156e-09	1534	tags=31%, list=10%, signal=28%	CLEC10A/SLAMF6/PYHIN1/GBP5/ICAM3/CD96/ZBP1/LEP/CARD11/NCR3/LAG3/CLEC4E/PSMB9/TLR8/SLAMF8/BIRC3/APOE/FGR/AIM2/CD1D/SOCS3/HLA-E/LILRB1/TYROBP/TNFAIP3/PTPN22/IRF1/LGALS9/CD209/VAV1/ICAM2/HLA-B/SERPING1/NLRC3/MNDA/HLA-A/CLEC4A/HCK/SERPINB9/PSMB8/FCGR2B/PLCG2/LYN/SAMHD1/TREM2/FYN/PYCARD/IRF7/NR1H3/TLR4/ADAM8/PPARG/NMI/STAT1/PSME2/MUCL1/NLRC4/IKBKE/SERPINB4/TRIM21/PTPN6/LILRA2/IRF3
GOBP_REGULATION_OF_LEUKOCYTE_CHEMOTAXIS	GOBP_REGULATION_OF_LEUKOCYTE_CHEMOTAXIS	90	0.764743	2.41907	1e-10	3.64774e-09	2.92156e-09	1595	tags=51%, list=11%, signal=46%	CCL19/CCL21/CCR7/XCL2/STAP1/CCR2/CXCL13/CXCL10/IL6/XCL1/VEGFD/CD74/CCL4/RIPOR2/SLAMF8/CCL2/NCKAP1L/AIF1/GPSM3/LGALS9/RARRES2/PTN/CCL3/IL34/CSF1R/CMKLR1/CXCL12/PLA2G7/LYN/EDN1/EDN3/RIN3/GAS6/DPP4/C5AR1/CSF1/NBL1/PGF/BST1/IL6R/LGMN/THBS4/IL23A/VEGFC/MPP1/SLIT2
GOBP_REGULATION_OF_LEUKOCYTE_DIFFERENTIATION	GOBP_REGULATION_OF_LEUKOCYTE_DIFFERENTIATION	186	0.717677	2.44475	1e-10	3.64774e-09	2.92156e-09	1568	tags=45%, list=11%, signal=40%	CCL19/TBX21/CD27/CD2/ZAP70/IRF4/IL7R/CTLA4/CCR2/IL12RB1/JAK3/CARD11/SASH3/PTPRC/LAG3/CD74/FOXP3/HLA-DRB1/ADIPOQ/CD28/HCLS1/SLAMF8/HLA-DRA/HLA-DOA/EVI2B/FOS/INPP5D/CD4/LILRB4/NCKAP1L/LILRB1/RUNX3/BTK/TYROBP/C1QC/IRF1/LGALS9/TESC/IL2RA/NLRP3/HLA-B/IL18/LIF/LTF/CCL3/CD86/IL34/IL15/NFAM1/PRDM1/TGFBR2/FCGR2B/EGR3/LYN/JUN/DTX1/TGFB1/TREM2/NFATC2/IL4R/GAS6/IRF7/TLR4/CD83/ADAM8/MAFB/FES/VNN1/CSF1/TMEM176…
GOBP_REGULATION_OF_LEUKOCYTE_MEDIATED_CYTOTOXICITY	GOBP_REGULATION_OF_LEUKOCYTE_MEDIATED_CYTOTOXICITY	47	0.839017	2.38848	1e-10	3.64774e-09	2.92156e-09	923	tags=57%, list=6%, signal=54%	SLAMF6/CD1E/IL7R/STAP1/LEP/DNASE1L3/IL12RB1/NCR3/PTPRC/LAG3/XCL1/HLA-DRB1/HLA-DRA/CD1D/CD1A/HLA-E/LILRB1/TYROBP/LGALS9/VAV1/HLA-B/ICAM1/HLA-H/HLA-A/SERPINB9/FCGR2B/B2M
GOBP_REGULATION_OF_LEUKOCYTE_MEDIATED_IMMUNITY	GOBP_REGULATION_OF_LEUKOCYTE_MEDIATED_IMMUNITY	137	0.745459	2.47093	1e-10	3.64774e-09	2.92156e-09	1522	tags=49%, list=10%, signal=44%	FCER2/TBX21/SLAMF6/LTA/CD1E/IL7R/CD96/STAP1/LEP/CCR2/DNASE1L3/IL12RB1/JAK3/SASH3/NCR3/PTPRC/IL6/WAS/LAG3/XCL1/FOXP3/HLA-DRB1/CD28/HLA-DRA/FGR/C3/CD1D/CD1A/CD40/LILRB4/SCIMP/PRAM1/HLA-E/LILRB1/BTK/TYROBP/LGALS9/NLRP3/VAV1/HLA-B/IL18/IL18R1/ICAM1/HLA-H/HLA-A/SERPINB9/CLEC7A/CD84/FCGR2B/B2M/IL27RA/LYN/IL20RB/CD300A/TGFB1/IL4R/IL1B/TLR4/BST2/FES/RSAD2/ADGRE2/FOXJ1/SERPINB4/IL23A/AGER/PTPN6
GOBP_REGULATION_OF_LEUKOCYTE_MIGRATION	GOBP_REGULATION_OF_LEUKOCYTE_MIGRATION	154	0.725727	2.44155	1e-10	3.64774e-09	2.92156e-09	2025	tags=55%, list=14%, signal=48%	CCL19/CCL21/CCR7/XCL2/SELP/STAP1/CCR2/CXCL13/CXCL10/IL6/IL33/XCL1/VEGFD/CD74/CCL4/RIPOR2/SLAMF8/CCL2/NCKAP1L/AIF1/GPSM3/LGALS9/PTGER4/RARRES2/PTN/CCL8/CX3CL1/ICAM1/CCL3/EMILIN1/IL34/P2RY12/JAM2/DOCK8/CSF1R/CMKLR1/CXCL12/IL27RA/PLA2G7/LYN/EDN1/TNFRSF14/CD300A/EDN3/CD200/TREM2/RIN3/PYCARD/GAS6/DPP4/PLVAP/ADAM8/C5AR1/STK10/CSF1/ADTRP/NBL1/PGF/BST1/ADA/IL6R/ANXA1/RHOG/LGMN/THBS4/CCL28/IL23A/AGER/VEGF…
GOBP_REGULATION_OF_LEUKOCYTE_PROLIFERATION	GOBP_REGULATION_OF_LEUKOCYTE_PROLIFERATION	167	0.732763	2.48678	1e-10	3.64774e-09	2.92156e-09	1732	tags=59%, list=12%, signal=52%	PLA2G2D/CCL19/CD3E/LGALS7B/CD40LG/ZAP70/CD38/CTLA4/CD6/SCGB1A1/LEP/CCR2/RASAL3/IL12RB1/CORO1A/JAK3/CARD11/IDO1/EBI3/SASH3/PTPRC/IL6/HLA-DPB1/IL33/TNFRSF13C/XCL1/CD74/FOXP3/HLA-DRB1/CD28/MZB1/GPR183/LST1/HLA-DPA1/IGF1/INPP5D/TNFRSF4/HLA-DMB/CD1D/CD40/CD4/LILRB4/NCKAP1L/PRKCQ/AIF1/FLT3LG/HLA-E/LILRB1/PDCD1LG2/BTK/TYROBP/TNFAIP3/CD274/PTPN22/IRF1/LGALS9/IL2RA/CD209/CCL8/IL18/VCAM1/TNFSF8/CD22/MNDA/C…
GOBP_REGULATION_OF_LYMPHOCYTE_ACTIVATION	GOBP_REGULATION_OF_LYMPHOCYTE_ACTIVATION	353	0.790215	2.81534	1e-10	3.64774e-09	2.92156e-09	1189	tags=49%, list=8%, signal=46%	PLA2G2D/CCL19/CD19/IGHM/IGHV3-73/IGHV6-1/IGHV2-26/IGHV4-39/IGHV1-58/IGLC7/IGHV2-70/IGHV1-24/IGLC6/IGHV4-4/IGKC/IGHD/IGHV2-70D/TRBC2/IGHV3-53/IGHV3-20/IGHV3-11/CD3E/SIRPG/IGHV3-49/IGHV3-15/IGHV4-61/LGALS7B/IGLC2/IGHV3-23/IGLC3/IGHV5-51/IGHV3-48/IGHV3-13/TBX21/IGHA1/CCL21/CCR7/IGHV2-5/CD27/IGLL5/PDCD1/IGHA2/CD2/IGHV4-31/IGHV1-45/CD40LG/IGHV3-66/ZAP70/IGHV4-59/IGHV3-74/BANK1/TIGIT/IGHG3/IGHV3-30/IGH…
GOBP_REGULATION_OF_LYMPHOCYTE_DIFFERENTIATION	GOBP_REGULATION_OF_LYMPHOCYTE_DIFFERENTIATION	116	0.753447	2.4531	1e-10	3.64774e-09	2.92156e-09	1540	tags=47%, list=10%, signal=42%	CCL19/TBX21/CD27/CD2/ZAP70/IRF4/IL7R/CTLA4/CCR2/IL12RB1/JAK3/CARD11/SASH3/PTPRC/LAG3/CD74/FOXP3/HLA-DRB1/CD28/SLAMF8/HLA-DRA/HLA-DOA/INPP5D/LILRB4/NCKAP1L/RUNX3/BTK/IRF1/LGALS9/IL2RA/NLRP3/IL18/CD86/IL15/NFAM1/PRDM1/TGFBR2/EGR3/DTX1/NFATC2/IL4R/GAS6/CD83/ADAM8/VNN1/NFKBID/FOXJ1/ADA/ZC3H12A/ANXA1/SPINK5/IL23A/PTPN6/AXL
GOBP_REGULATION_OF_LYMPHOCYTE_MEDIATED_IMMUNITY	GOBP_REGULATION_OF_LYMPHOCYTE_MEDIATED_IMMUNITY	103	0.771552	2.47874	1e-10	3.64774e-09	2.92156e-09	1522	tags=49%, list=10%, signal=44%	FCER2/TBX21/SLAMF6/LTA/CD1E/IL7R/CD96/LEP/CCR2/IL12RB1/SASH3/NCR3/PTPRC/IL6/WAS/LAG3/XCL1/FOXP3/HLA-DRB1/CD28/HLA-DRA/C3/CD1D/CD1A/CD40/LILRB4/HLA-E/LILRB1/BTK/LGALS9/NLRP3/VAV1/HLA-B/IL18/IL18R1/HLA-H/HLA-A/SERPINB9/FCGR2B/B2M/IL27RA/IL20RB/TGFB1/IL1B/RSAD2/FOXJ1/SERPINB4/IL23A/AGER/PTPN6
GOBP_REGULATION_OF_MAPK_CASCADE	GOBP_REGULATION_OF_MAPK_CASCADE	471	0.509883	1.83952	1e-10	3.64774e-09	2.92156e-09	2244	tags=32%, list=15%, signal=28%	CCL19/CCL21/CCR7/CD27/SLAMF1/CD40LG/XCL2/BANK1/LAX1/CCL13/CCL17/LEP/CCL18/CCL14/TBC1D10C/NCF1/PTPRC/IL6/MARCO/XCL1/CD74/CCL4/HLA-DRB1/ADIPOQ/GPR183/GBP1/IGF1/APOE/CCL22/CCL2/CD40/CD4/LILRB4/SCIMP/SPI1/LILRA5/MIR27A/PTPN22/LGALS9/TRAF1/CCL8/DUSP2/LIF/MYOC/CX3CL1/PIK3R5/ICAM1/PIK3CG/CCL3/FPR1/OSM/EMILIN1/IGFBP6/IL34/CSF1R/CLEC7A/SFRP2/DRD4/FCGR2B/MIR23A/CAV1/LYN/MLKL/EDN1/FAS/PLA2G2A/CD300A/EDN3/KL…
GOBP_REGULATION_OF_RESPONSE_TO_BIOTIC_STIMULUS	GOBP_REGULATION_OF_RESPONSE_TO_BIOTIC_STIMULUS	277	0.587438	2.06559	1e-10	3.64774e-09	2.92156e-09	2119	tags=35%, list=14%, signal=30%	CLEC10A/SLAMF6/PYHIN1/GBP5/ICAM3/CD96/ZBP1/LEP/IL12RB1/CARD11/NCR3/LAG3/CLEC4E/APOBEC3G/PSMB9/HLA-DRB1/TLR8/SLAMF8/BIRC3/APOE/FGR/AIM2/CARD16/CD1D/SCIMP/SOCS3/HLA-E/LILRB1/TYROBP/TNFAIP3/CD274/PTPN22/IRF1/LGALS9/IL2RA/CD209/VAV1/ICAM2/HLA-B/SERPING1/NLRC3/CX3CL1/LTF/MNDA/CYBA/CD180/LY86/HLA-A/CLEC4A/HCK/IL15/SERPINB9/PSMB8/FCGR2B/PLCG2/LYN/SAMHD1/TREM2/FYN/PYCARD/IRF7/NR1H3/TLR4/ADAM8/HTRA1/PPARG…
GOBP_REGULATION_OF_T_CELL_ACTIVATION	GOBP_REGULATION_OF_T_CELL_ACTIVATION	225	0.759677	2.63735	1e-10	3.64774e-09	2.92156e-09	1732	tags=52%, list=12%, signal=47%	PLA2G2D/CCL19/CD3E/SIRPG/LGALS7B/TBX21/CCL21/CCR7/CD27/PDCD1/CD2/CD40LG/ZAP70/TIGIT/SIT1/LCK/CD5/IRF4/ICOS/IL7R/CTLA4/CD6/SCGB1A1/LAX1/LEP/CCR2/RASAL3/IL12RB1/CORO1A/JAK3/CARD11/IDO1/EBI3/SASH3/PTPRC/IL6/HLA-DPB1/LAG3/TNFRSF13C/XCL1/CD74/RIPOR2/FOXP3/HLA-DRB1/CD28/HLA-DRA/HLA-DOA/HLA-DPA1/IGF1/HLA-DMB/CD1D/CCL2/CD4/LILRB4/NCKAP1L/TNFAIP8L2/PRKCQ/AIF1/HLA-E/LILRB1/PDCD1LG2/RUNX3/MIR27A/CD274/PTPN2…
GOBP_REGULATION_OF_T_CELL_DIFFERENTIATION	GOBP_REGULATION_OF_T_CELL_DIFFERENTIATION	98	0.780998	2.49635	1e-10	3.64774e-09	2.92156e-09	1508	tags=48%, list=10%, signal=43%	CCL19/TBX21/CD27/CD2/ZAP70/IRF4/IL7R/CTLA4/CCR2/IL12RB1/JAK3/CARD11/SASH3/PTPRC/LAG3/CD74/FOXP3/HLA-DRB1/CD28/HLA-DRA/HLA-DOA/LILRB4/NCKAP1L/RUNX3/IRF1/LGALS9/IL2RA/NLRP3/IL18/CD86/IL15/PRDM1/TGFBR2/EGR3/DTX1/NFATC2/IL4R/CD83/ADAM8/VNN1/NFKBID/FOXJ1/ADA/ZC3H12A/ANXA1/SPINK5/IL23A
GOBP_REGULATION_OF_T_CELL_MEDIATED_IMMUNITY	GOBP_REGULATION_OF_T_CELL_MEDIATED_IMMUNITY	57	0.795761	2.36282	1e-10	3.64774e-09	2.92156e-09	1519	tags=54%, list=10%, signal=49%	TBX21/CD1E/IL7R/CCR2/IL12RB1/SASH3/PTPRC/IL6/WAS/XCL1/FOXP3/HLA-DRB1/HLA-DRA/CD1D/CD1A/LILRB4/HLA-E/LILRB1/NLRP3/HLA-B/IL18/IL18R1/HLA-H/HLA-A/FCGR2B/B2M/IL20RB/IL1B/RSAD2/IL23A/AGER
GOBP_REGULATION_OF_VASCULATURE_DEVELOPMENT	GOBP_REGULATION_OF_VASCULATURE_DEVELOPMENT	204	0.628247	2.16475	1e-10	3.64774e-09	2.92156e-09	2477	tags=49%, list=17%, signal=41%	KRT1/FASLG/PRKCB/LEP/CCR2/CXCL13/CXCL10/IL6/CMA1/CLDN5/VEGFD/PIK3CD/C3/CD40/PPP1R16B/TNFAIP3/HSPB6/PTN/KLF2/ITGAX/CYBB/ECSCR/NPR1/EMILIN1/ENPP2/ID1/SFRP2/ALOX5/ETS1/TIE1/TGFBR2/ADAMTS1/STAB1/ENG/AQP1/APLNR/KLF4/TEK/ADGRA2/NOS3/FGF18/DCN/CDH5/RHOJ/CD34/CXCR4/ISM1/IL1B/CHI3L1/RRAS/DLL1/C5AR1/PPARG/F3/PML/TNFSF12/STAT1/PGF/PDE3B/ANGPTL4/ZC3H12A/ANXA3/SPHK1/PTGIS/RGCC/THBS4/SPINK5/EPHA2/CYP1B1/FGF1/V…
GOBP_RESPONSE_TO_BACTERIUM	GOBP_RESPONSE_TO_BACTERIUM	429	0.721383	2.59201	1e-10	3.64774e-09	2.92156e-09	1730	tags=49%, list=12%, signal=45%	BPIFA1/MS4A1/IGHM/IGHV3-73/IGHV6-1/IGHV2-26/CHIT1/IGHV4-39/IGHV1-58/IGLC7/IGHV2-70/IGHV1-24/IGLC6/IGHV4-4/IGKC/IGHD/IGHV2-70D/TRBC2/IGHV3-53/IGHV3-20/IGHV3-11/IGHV3-49/IGHV3-15/IGHV4-61/IGLC2/IGHV3-23/CXCL9/IGLC3/IGHV5-51/IGHV3-48/IGHV3-13/IGHA1/CCR7/IGHV2-5/IGLL5/TRAV4/IGHA2/TRAV21/IGHV4-31/IGHV1-45/GZMA/TRAV17/IGHV3-66/IGHV4-59/IGHV3-74/BANK1/IGHG3/IGHV3-30/IGHV1-69/IGHG2/LTA/IGHV3-33/JCHAIN/IG…
GOBP_RESPONSE_TO_CHEMOKINE	GOBP_RESPONSE_TO_CHEMOKINE	56	0.828937	2.44651	1e-10	3.64774e-09	2.92156e-09	1221	tags=62%, list=8%, signal=58%	CCL19/ACKR1/CXCL9/CCL21/CCR7/XCL2/CCL13/CCL17/CCR2/CCR4/CCL18/CXCL13/CCL14/CXCL10/CXCL11/CXCL2/XCL1/CCL4/RIPOR2/CCL22/CCL2/CXCL1/CCL8/CX3CL1/CCL3/DOCK8/CMKLR1/CXCL5/CCR8/CXCL12/EDN1/CCRL2/TREM2/CXCR4/SLIT3
GOBP_RESPONSE_TO_INTERFERON_GAMMA	GOBP_RESPONSE_TO_INTERFERON_GAMMA	137	0.750406	2.48733	1e-10	3.64774e-09	2.92156e-09	2073	tags=60%, list=14%, signal=52%	CCL19/CCL21/XCL2/IRF4/FASLG/GBP5/UBD/CCL13/CCL17/CCL18/IL12RB1/CCL14/HLA-DQA2/HLA-DQB2/HLA-DPB1/WAS/HLA-DQA1/XCL1/HLA-DQB1/CD74/CCL4/HLA-DRB1/IRF8/CIITA/HLA-DRB5/HLA-DRA/GBP1/HLA-DPA1/CCL22/CCL2/CD40/SOCS3/AIF1/HLA-E/IRF1/MRC1/LGALS9/CASP1/CCL8/TRIM22/HLA-B/VCAM1/CX3CL1/ICAM1/CCL3/HLA-H/HLA-A/HCK/GBP2/B2M/RAB7B/FCGR1A/HLA-C/EDN1/STAR/GSN/IRF7/NR1H3/TLR4/BST2/PPARG/NMI/PML/STAT1/CXCL16/VIM/SNCA/TL…
GOBP_RESPONSE_TO_MOLECULE_OF_BACTERIAL_ORIGIN	GOBP_RESPONSE_TO_MOLECULE_OF_BACTERIAL_ORIGIN	232	0.668956	2.32084	1e-10	3.64774e-09	2.92156e-09	1801	tags=44%, list=12%, signal=40%	CXCL9/CCR7/LTA/FASLG/CD96/CD6/SELP/SCGB1A1/STAP1/CXCL13/CXCL10/CXCL11/IDO1/GFI1/IL6/CTSG/CXCL2/IL10RA/FOXP3/IRF8/FOS/CARD16/CCL2/CD40/ZFP36/SCIMP/LILRB1/PDCD1LG2/TNFAIP3/CD274/PTPN22/MRC1/LGALS9/CASP1/CXCL1/PTGER4/NLRP3/IL18/VCAM1/CX3CL1/LTF/ICAM1/CCL3/CD180/CD86/PTGIR/LY86/CD68/HCK/GGT5/S100A8/CXCL5/FMO1/PTGFR/TIMP4/CD14/FCGR2B/B2M/PLCG2/LYN/JUN/EDN1/STAR/NOS3/TGFB1/TREM2/DCN/PYCARD/LOXL1/IL1B/A…
GOBP_RESPONSE_TO_TUMOR_NECROSIS_FACTOR	GOBP_RESPONSE_TO_TUMOR_NECROSIS_FACTOR	229	0.61269	2.12508	1e-10	3.64774e-09	2.92156e-09	2242	tags=35%, list=15%, signal=30%	CCL19/LTB/CCL21/CD27/CD40LG/XCL2/LTA/UBD/CCL13/CCL17/CCL18/CCL14/TNFRSF9/GPD1/TNFRSF13C/XCL1/PSMB9/CCL4/ADIPOQ/FABP4/BIRC3/GBP1/TNFRSF4/AIM2/CARD16/CCL22/CCL2/CD40/ZFP36/TNFAIP3/TRAF1/CASP1/CCL8/KLF2/VCAM1/TNFSF8/CX3CL1/ICAM1/CCL3/GBP2/GGT5/PSMB8/CD14/EDN1/TNFRSF14/FAS/PYDC1/CASP4/PYCARD/MAP3K14/GAS6/PLVAP/TMSB4X/CHI3L1/COL1A1/TRADD/AKAP12/TNFSF12/STAT1/PSME2/CXCL16/ZC3H12A/CEBPA/TNFRSF12A/SPHK1/…
GOBP_RESPONSE_TO_VIRUS	GOBP_RESPONSE_TO_VIRUS	244	0.630644	2.19916	1e-10	3.64774e-09	2.92156e-09	2240	tags=39%, list=15%, signal=33%	BPIFA1/CCL19/CXCL9/TBX21/PRF1/ZBP1/IL12RB1/CXCL10/APOBEC3A/PTPRC/IL6/APOBEC3H/IL33/XCL1/APOBEC3G/CCL4/FOXP3/WDFY4/TLR8/BIRC3/GBP1/POU2F2/FGR/AIM2/CCL22/CD40/LILRB1/PIM2/TNFAIP3/PTPN22/IRF1/LGALS9/IL2RA/CCL8/TRIM22/APOBEC3C/RNASE6/BATF3/NLRP1/IL15/ISG20/CXCL12/RTP4/MLKL/SAMHD1/TLR7/MX2/PYCARD/MAP3K14/IFIT3/CXCR4/IRF7/BST2/NPC2/HTRA1/NMI/RSAD2/NOP53/PML/STAT1/IFI44/ACTA2/ZC3H12A/IKBKE/SLFN11/IFIT2/…
GOBP_TAXIS	GOBP_TAXIS	413	0.566999	2.03582	1e-10	3.64774e-09	2.92156e-09	2340	tags=39%, list=16%, signal=34%	CCL19/CXCL9/CCL21/CCR7/XCL2/JAML/STAP1/CCL13/CCL17/CCR2/CCR4/CCL18/CXCL13/CCL14/CORO1A/CXCL10/CXCL11/IL6/CXCL2/CH25H/XCL1/VEGFD/CD74/CCL4/IL16/RIPOR2/GPR183/SLAMF8/PIK3CD/CCL22/DPEP1/BIN2/CCL2/BCL11B/NCKAP1L/PRKCQ/AIF1/GPSM3/S1PR1/LGALS9/CXCL1/NGFR/RARRES2/PTN/VAV1/CCL8/VCAM1/CX3CL1/TYMP/ECSCR/PIK3CG/EGR2/NR4A1/CCL3/FPR1/IL34/P2RY12/ENPP2/CSF1R/S100A8/CMKLR1/CXCL5/CCR8/ALOX5/CXCL12/FPR3/FGF7/EGR3…
GOBP_TUMOR_NECROSIS_FACTOR_SUPERFAMILY_CYTOKINE_PRODUCTION	GOBP_TUMOR_NECROSIS_FACTOR_SUPERFAMILY_CYTOKINE_PRODUCTION	105	0.760431	2.44622	1e-10	3.64774e-09	2.92156e-09	1912	tags=54%, list=13%, signal=48%	CCL19/SLAMF1/CD2/LEP/CCR2/CIDEA/LILRA4/SASH3/PTPRC/IL6/IL33/FOXP3/ADIPOQ/IGF1/ZFP36/LILRA5/HLA-E/LILRB1/TYROBP/TNFAIP3/CD274/PTPN22/LGALS9/NLRC3/CX3CL1/LTF/CCL3/CYBA/CD86/CLEC4A/CLEC7A/CD33/LPL/CD14/IL27RA/TREM2/PYCARD/GAS6/CD34/TLR4/ADAM8/ZC3H12A/SYT11/TLR1/TLR2/IL23A/AGER/PTPN6/LILRA2/TSPO/AXL/GSTP1/IFIH1/ANGPT1/BCL3/POMC/NOD1
GOBP_T_CELL_ACTIVATION	GOBP_T_CELL_ACTIVATION	325	0.740261	2.6318	1e-10	3.64774e-09	2.92156e-09	1732	tags=47%, list=12%, signal=43%	PLA2G2D/CCL19/CD3D/CD3E/SIRPG/LGALS7B/TBX21/CCL21/CCR7/CD27/PDCD1/CD2/CD40LG/SLAMF6/ZAP70/TIGIT/SIT1/CD3G/LCK/ITK/SLA2/CD5/EOMES/IRF4/ICOS/IL7R/CTLA4/CD7/CD6/SCGB1A1/CD8A/JAML/LAX1/THEMIS/LEP/CCR2/RASAL3/IL12RB1/CORO1A/JAK3/CARD11/IDO1/EBI3/SASH3/PTPRC/IL6/HLA-DPB1/WAS/LAG3/TNFRSF13C/XCL1/CD74/RIPOR2/FOXP3/HLA-DRB1/WDFY4/CD28/GPR183/HLA-DRA/HLA-DOA/HLA-DPA1/PIK3CD/IGF1/TNFRSF4/HLA-DMB/CD1D/CCL2/C…
GOBP_T_CELL_ACTIVATION_INVOLVED_IN_IMMUNE_RESPONSE	GOBP_T_CELL_ACTIVATION_INVOLVED_IN_IMMUNE_RESPONSE	71	0.762693	2.33552	1e-10	3.64774e-09	2.92156e-09	1573	tags=46%, list=11%, signal=42%	CCL19/TBX21/SLAMF6/EOMES/IRF4/IL12RB1/JAK3/IL6/CD74/FOXP3/HLA-DRB1/GPR183/HLA-DRA/HLA-DMB/LILRB1/LGALS9/APBB1IP/PTGER4/NLRP3/IL18/IL18R1/ICAM1/CD86/FCGR2B/LCP1/IL4R/BATF/NFKBID/ZC3H12A/IL6R/ANXA1/IL23A/LGALS3
GOBP_T_CELL_DIFFERENTIATION	GOBP_T_CELL_DIFFERENTIATION	172	0.764558	2.59153	1e-10	3.64774e-09	2.92156e-09	1508	tags=45%, list=10%, signal=41%	PLA2G2D/CCL19/CD3D/CD3E/TBX21/CCR7/CD27/CD2/SLAMF6/ZAP70/CD3G/LCK/ITK/EOMES/IRF4/IL7R/CTLA4/CD8A/THEMIS/LEP/CCR2/IL12RB1/JAK3/CARD11/SASH3/PTPRC/IL6/LAG3/CD74/FOXP3/HLA-DRB1/CD28/GPR183/HLA-DRA/HLA-DOA/PIK3CD/CD1D/CD4/LILRB4/BCL11B/NCKAP1L/RUNX3/PTPN22/IRF1/LGALS9/PTGER4/IL2RA/NLRP3/VAV1/IL18/IL18R1/TNFSF8/CD86/EGR1/IL15/PRDM1/TGFBR2/B2M/EGR3/DTX1/NFATC2/IL4R/BATF/IL1B/CD83/ADAM8/MAFB/VNN1/RSAD2/…
GOBP_T_CELL_MEDIATED_IMMUNITY	GOBP_T_CELL_MEDIATED_IMMUNITY	71	0.783443	2.39906	1e-10	3.64774e-09	2.92156e-09	1519	tags=54%, list=10%, signal=48%	TBX21/CD1E/PRF1/IL7R/CD8A/CCR2/IL12RB1/SASH3/PTPRC/IL6/WAS/XCL1/FOXP3/HLA-DRB1/HLA-DRA/MYO1G/CD1D/CD1A/LILRB4/HLA-E/LILRB1/NLRP3/HLA-B/IL18/IL18R1/ICAM1/HLA-H/HLA-A/BTN3A3/FCGR2B/B2M/IL20RB/CTSC/RFTN1/IL1B/RSAD2/IL23A/AGER
GOBP_T_CELL_PROLIFERATION	GOBP_T_CELL_PROLIFERATION	134	0.766784	2.54133	1e-10	3.64774e-09	2.92156e-09	1732	tags=55%, list=12%, signal=49%	PLA2G2D/CCL19/CD3E/LGALS7B/CD40LG/ZAP70/CTLA4/CD6/SCGB1A1/LEP/CCR2/RASAL3/IL12RB1/CORO1A/JAK3/CARD11/IDO1/EBI3/SASH3/PTPRC/IL6/HLA-DPB1/TNFRSF13C/XCL1/FOXP3/HLA-DRB1/CD28/HLA-DPA1/IGF1/TNFRSF4/HLA-DMB/CD1D/CD4/LILRB4/NCKAP1L/PRKCQ/AIF1/HLA-E/LILRB1/PDCD1LG2/CD274/PTPN22/IRF1/LGALS9/IL2RA/CD209/IL18/VCAM1/TNFSF8/PIK3CG/CD86/HLA-A/IL15/DOCK8/TGFBR2/IL27RA/IL20RB/BTN3A1/TNFRSF14/FYN/LRRC32/PYCARD/IL…
GOBP_T_CELL_RECEPTOR_SIGNALING_PATHWAY	GOBP_T_CELL_RECEPTOR_SIGNALING_PATHWAY	156	0.73354	2.47292	1e-10	3.64774e-09	2.92156e-09	1732	tags=38%, list=12%, signal=34%	CD3D/TRBV7-9/CD3E/UBASH3A/CCR7/TRAV8-4/CD247/TRAT1/ZAP70/CD3G/LCK/ITK/SLA2/CTLA4/TRAC/THEMIS/TRAV19/HLA-DQA2/CARD11/HLA-DQB2/PTPRC/HLA-DPB1/WAS/HLA-DQA1/HLA-DQB1/PSMB9/FOXP3/HLA-DRB1/HLA-DRB5/CD28/HLA-DRA/GBP1/HLA-DPA1/PIK3CD/INPP5D/FYB1/CD4/LILRB4/PRAM1/PRKCQ/PTPN22/THEMIS2/HLA-A/BTN3A3/PSMB8/BTNL9/PLCG2/BTN3A1/CD300A/FYN/RFTN1/NFKBID/PSME2/ADA/ZC3H12A/PTPN6/LGALS3/THY1/CSK/BTN2A2
GOCC_BLOOD_MICROPARTICLE	GOCC_BLOOD_MICROPARTICLE	90	0.71918	2.27495	1e-10	3.64774e-09	2.92156e-09	1066	tags=46%, list=7%, signal=43%	KRT1/IGKV1-39/IGHM/IGLV3-21/IGKV2D-28/IGLV3-25/IGKV1-5/IGKV3-15/IGKC/IGHD/IGKV4-1/IGLC2/IGHV3-23/IGLC3/IGHV3-13/IGHA1/IGHA2/IGHG3/IGHG2/JCHAIN/IGKV3D-11/IGKV2-30/IGLV1-47/IGKV1-17/IGKV3-20/APOE/C3/C1QB/IGHG4/APOL1/C1S/C1R/C1QC/SERPING1/HSPA7/HBA2/ENG/CFH/GSN/HBB/TGFB1
GOCC_EXTERNAL_SIDE_OF_PLASMA_MEMBRANE	GOCC_EXTERNAL_SIDE_OF_PLASMA_MEMBRANE	268	0.780104	2.73405	1e-10	3.64774e-09	2.92156e-09	1414	tags=57%, list=10%, signal=53%	CD19/MS4A1/IGHM/IGHV3-73/FCER2/CD79A/IGHV6-1/IGHV2-26/IGHV4-39/IGHV1-58/IGLC7/IGHV2-70/IGHV1-24/IGLC6/CD3D/IGHV4-4/IGKC/IGHD/IGHV2-70D/TRBC2/IGHV3-53/IGHV3-20/IGHV3-11/CD3E/IGHV3-49/IGHV3-15/IGHV4-61/IGLC2/IGHV3-23/CXCL9/IGLC3/IGHV5-51/IGHV3-48/IGHV3-13/IGHA1/CCR7/IGHV2-5/CD27/IGLL5/PDCD1/IGHA2/CD2/IGHV4-31/IGHV1-45/CD40LG/IGHV3-66/IGHV4-59/IGHV3-74/IGHG3/IGHV3-30/IGHV1-69/IGHG2/CD79B/CD3G/IGHV3-…
GOCC_IMMUNOGLOBULIN_COMPLEX	GOCC_IMMUNOGLOBULIN_COMPLEX	108	0.968796	3.12275	1e-10	3.64774e-09	2.92156e-09	388	tags=97%, list=3%, signal=95%	IGKV1D-43/IGKV6D-21/IGKV1-39/IGKV2D-24/IGLV4-3/IGKV5-2/IGKV6-21/IGHM/IGHV3-73/CD79A/IGKV2-28/IGHV6-1/IGHV2-26/IGLV3-10/IGLV3-16/IGHV4-39/IGHV1-58/IGLV3-21/IGLC7/IGHV2-70/IGHV1-24/IGKV2D-28/IGLV3-25/IGLC6/IGLV1-44/IGKV1-5/IGKV3-15/IGKV1-9/IGHV4-4/IGKC/IGHD/IGKV3D-15/IGHV2-70D/TRBC2/IGKV1D-17/IGHV3-53/IGHV3-20/IGHV3-11/IGKV4-1/IGHV3-49/IGLV3-19/IGHV3-15/IGHV4-61/IGLC2/IGHV3-23/IGLV2-14/IGKV2D-29/IG…
GOCC_IMMUNOGLOBULIN_COMPLEX_CIRCULATING	GOCC_IMMUNOGLOBULIN_COMPLEX_CIRCULATING	55	0.959645	2.82851	1e-10	3.64774e-09	2.92156e-09	572	tags=98%, list=4%, signal=95%	IGHM/IGHV3-73/IGHV6-1/IGHV2-26/IGHV4-39/IGHV1-58/IGLC7/IGHV2-70/IGHV1-24/IGLC6/IGHV4-4/IGKC/IGHD/IGHV2-70D/TRBC2/IGHV3-53/IGHV3-20/IGHV3-11/IGHV3-49/IGHV3-15/IGHV4-61/IGLC2/IGHV3-23/IGLC3/IGHV5-51/IGHV3-48/IGHV3-13/IGHA1/IGHV2-5/IGLL5/IGHA2/IGHV4-31/IGHV1-45/IGHV3-66/IGHV4-59/IGHV3-74/IGHG3/IGHV3-30/IGHV1-69/IGHG2/IGHV3-33/JCHAIN/IGHV3-72/IGHV4-34/IGHV3-21/IGHV7-81/IGHV4-28/IGHV3-35/IGKV3-20/IGHV…
GOCC_MHC_CLASS_II_PROTEIN_COMPLEX	GOCC_MHC_CLASS_II_PROTEIN_COMPLEX	14	0.967388	2.13995	1e-10	3.64774e-09	2.92156e-09	498	tags=100%, list=3%, signal=97%	HLA-DQA2/HLA-DOB/HLA-DQB2/HLA-DPB1/HLA-DQA1/HLA-DQB1/CD74/HLA-DRB1/HLA-DRB5/HLA-DRA/HLA-DOA/HLA-DPA1/HLA-DMB/HLA-DMA
GOCC_MHC_PROTEIN_COMPLEX	GOCC_MHC_PROTEIN_COMPLEX	21	0.931717	2.28024	1e-10	3.64774e-09	2.92156e-09	945	tags=95%, list=6%, signal=89%	HLA-DQA2/HLA-DOB/HLA-DQB2/HLA-DPB1/HLA-DQA1/HLA-DQB1/CD74/HLA-DRB1/HLA-DRB5/HLA-DRA/HLA-DOA/HLA-DPA1/HLA-DMB/HLA-DMA/HLA-E/HLA-B/HLA-H/HLA-A/B2M/HLA-C
GOCC_PLASMA_MEMBRANE_PROTEIN_COMPLEX	GOCC_PLASMA_MEMBRANE_PROTEIN_COMPLEX	364	0.618134	2.20657	1e-10	3.64774e-09	2.92156e-09	1634	tags=34%, list=11%, signal=31%	CD79A/TRBV12-4/CD3D/TRBV18/TRBV2/TRBV7-9/TRBV5-1/TRBC2/TRBV20-1/TRBV4-2/TRBV5-6/TRBV10-3/CD3E/TRAV12-3/TRAV12-1/TRBV3-1/TRBJ2-1/TRBJ2-7/TRDV1/TRAV8-2/TRBV19/TRAV4/TRAV21/TRAV8-4/CD247/TRAT1/TRAV17/TRBV9/ZAP70/TRAV12-2/TRAV8-6/CD79B/CD3G/TRAV8-3/TRBV4-1/TRAV13-2/TRAC/CD6/TRGV10/CD8A/LILRA4/C7/IL12RB1/TRAV19/HLA-DQA2/HLA-DOB/NCF1/HLA-DQB2/TRGC2/KCNA3/IL6/HLA-DPB1/HLA-DQA1/HLA-DQB1/CD74/HLA-DRB1/HLA…
GOCC_PLASMA_MEMBRANE_SIGNALING_RECEPTOR_COMPLEX	GOCC_PLASMA_MEMBRANE_SIGNALING_RECEPTOR_COMPLEX	146	0.753081	2.51886	1e-10	3.64774e-09	2.92156e-09	971	tags=40%, list=7%, signal=37%	CD79A/TRBV12-4/CD3D/TRBV18/TRBV2/TRBV7-9/TRBV5-1/TRBC2/TRBV20-1/TRBV4-2/TRBV5-6/TRBV10-3/CD3E/TRAV12-3/TRAV12-1/TRBV3-1/TRBJ2-1/TRBJ2-7/TRDV1/TRAV8-2/TRBV19/TRAV4/TRAV21/TRAV8-4/CD247/TRAT1/TRAV17/TRBV9/ZAP70/TRAV12-2/TRAV8-6/CD79B/CD3G/TRAV8-3/TRBV4-1/TRAV13-2/TRAC/CD6/TRGV10/CD8A/IL12RB1/TRAV19/TRGC2/IL6/CD40/CD4/TRDC/TRAF1/APBB1IP/IL2RA/ITGAX/IL18R1/IL2RB/EMILIN1/ACVRL1/B2M/IL27RA/LYN
GOCC_RECEPTOR_COMPLEX	GOCC_RECEPTOR_COMPLEX	269	0.658172	2.30793	1e-10	3.64774e-09	2.92156e-09	1855	tags=41%, list=12%, signal=36%	CD79A/TRBV12-4/CD3D/TRBV18/TRBV2/TRBV7-9/TRBV5-1/TRBC2/TRBV20-1/TRBV4-2/TRBV5-6/TRBV10-3/CD3E/CR2/TRAV12-3/TRAV12-1/TRBV3-1/TRBJ2-1/TRBJ2-7/TRDV1/TRAV8-2/TRBV19/TRAV4/TRAV21/TRAV8-4/CD247/TRAT1/TRAV17/TRBV9/ZAP70/TRAV12-2/TRAV8-6/CD79B/CD3G/TRAV8-3/IL2RG/TRBV4-1/TRAV13-2/TRAC/CD6/TRGV10/CD8A/IL12RB1/TRAV19/EBI3/TRGC2/IL6/PIGR/CD74/CD40/CD4/SCIMP/TRDC/TRAF1/APBB1IP/IL2RA/ITGAX/IL18R1/IL2RB/NPR1/EM…
GOCC_SIDE_OF_MEMBRANE	GOCC_SIDE_OF_MEMBRANE	425	0.728679	2.6169	1e-10	3.64774e-09	2.92156e-09	1414	tags=44%, list=10%, signal=41%	CD19/MS4A1/IGHM/IGHV3-73/FCER2/CD79A/IGHV6-1/IGHV2-26/IGHV4-39/IGHV1-58/IGLC7/IGHV2-70/IGHV1-24/IGLC6/CD3D/IGHV4-4/IGKC/IGHD/IGHV2-70D/TRBC2/IGHV3-53/IGHV3-20/IGHV3-11/CD3E/IGHV3-49/IGHV3-15/IGHV4-61/IGLC2/IGHV3-23/CXCL9/IGLC3/IGHV5-51/IGHV3-48/IGHV3-13/IGHA1/CCR7/IGHV2-5/CD27/IGLL5/PDCD1/IGHA2/CD2/IGHV4-31/IGHV1-45/CD40LG/IGHV3-66/ZAP70/IGHV4-59/IGHV3-74/IGHG3/IGHV3-30/IGHV1-69/IGHG2/CD79B/CD3G/…
GOCC_SMALL_NUCLEAR_RIBONUCLEOPROTEIN_COMPLEX	GOCC_SMALL_NUCLEAR_RIBONUCLEOPROTEIN_COMPLEX	71	-0.775241	-2.76277	1e-10	3.64774e-09	2.92156e-09	573	tags=18%, list=4%, signal=18%	ARFGEF1/RNU5F-1/RNVU1-1/RNVU1-15/RNU4ATAC/RNVU1-19/RNU5D-1/RNU6ATAC/RNVU1-7/RNU5E-1/RNU4-1/RNU5A-1/RNU5B-1
GOCC_SM_LIKE_PROTEIN_FAMILY_COMPLEX	GOCC_SM_LIKE_PROTEIN_FAMILY_COMPLEX	81	-0.730846	-2.64284	1e-10	3.64774e-09	2.92156e-09	573	tags=17%, list=4%, signal=17%	LSM1/ARFGEF1/RNU5F-1/RNVU1-1/RNVU1-15/RNU4ATAC/RNVU1-19/RNU5D-1/RNU6ATAC/RNVU1-7/RNU5E-1/RNU4-1/RNU5A-1/RNU5B-1
GOCC_T_CELL_RECEPTOR_COMPLEX	GOCC_T_CELL_RECEPTOR_COMPLEX	46	0.955204	2.70997	1e-10	3.64774e-09	2.92156e-09	599	tags=93%, list=4%, signal=90%	TRBV12-4/CD3D/TRBV18/TRBV2/TRBV7-9/TRBV5-1/TRBC2/TRBV20-1/TRBV4-2/TRBV5-6/TRBV10-3/CD3E/TRAV12-3/TRAV12-1/TRBV3-1/TRBJ2-1/TRBJ2-7/TRDV1/TRAV8-2/TRBV19/TRAV4/TRAV21/TRAV8-4/CD247/TRAT1/TRAV17/TRBV9/ZAP70/TRAV12-2/TRAV8-6/CD3G/TRAV8-3/TRBV4-1/TRAV13-2/TRAC/CD6/TRGV10/CD8A/TRAV19/TRGC2/CD4/TRDC/APBB1IP
GOMF_ANTIGEN_BINDING	GOMF_ANTIGEN_BINDING	117	0.925984	3.0188	1e-10	3.64774e-09	2.92156e-09	743	tags=86%, list=5%, signal=83%	IGKV1-39/IGKV5-2/IGHM/IGHV3-73/IGHV6-1/IGHV2-26/IGHV4-39/IGHV1-58/IGLV3-21/IGLC7/IGHV2-70/IGHV1-24/IGKV2D-28/IGLV3-25/IGLC6/IGLV1-44/IGKV1-5/IGKV3-15/IGHV4-4/IGKC/TRBV7-9/IGHD/IGHV2-70D/TRBC2/IGHV3-53/IGHV3-20/IGHV3-11/IGKV4-1/IGHV3-49/IGLV3-19/IGHV3-15/IGHV4-61/IGLC2/IGHV3-23/IGLV2-14/IGLV3-1/IGLC3/IGHV5-51/IGHV3-48/IGHV3-13/IGHA1/IGHV2-5/IGLL5/SLAMF1/IGHA2/TRAV8-4/IGHV4-31/IGHV1-45/IGLV2-8/IGHV…
GOMF_CHEMOKINE_ACTIVITY	GOMF_CHEMOKINE_ACTIVITY	29	0.877846	2.28215	1e-10	3.64774e-09	2.92156e-09	899	tags=76%, list=6%, signal=71%	CCL19/CXCL9/CCL21/XCL2/CCL13/CCL17/CCL18/CXCL13/CCL14/CXCL10/CXCL11/CXCL2/XCL1/CCL4/CCL22/CCL2/CXCL1/CCL8/CX3CL1/CCL3/CXCL5/CXCL12
GOMF_CHEMOKINE_RECEPTOR_BINDING	GOMF_CHEMOKINE_RECEPTOR_BINDING	37	0.858382	2.34763	1e-10	3.64774e-09	2.92156e-09	994	tags=65%, list=7%, signal=61%	CCL19/CXCL9/CCL21/XCL2/CCL13/CCL17/CCR2/CCL18/CXCL13/CCL14/CXCL10/CXCL11/CXCL2/XCL1/CCL4/CCL22/CCL2/CXCL1/CCL8/CX3CL1/CCL3/CXCL5/CXCL12/CCRL2
GOMF_CYTOKINE_ACTIVITY	GOMF_CYTOKINE_ACTIVITY	113	0.727597	2.36174	1e-10	3.64774e-09	2.92156e-09	2119	tags=59%, list=14%, signal=51%	CCL19/LTB/CXCL9/CCL21/CD40LG/XCL2/LTA/GDF9/FASLG/CCL13/CCL17/CCL18/CXCL13/CCL14/CXCL10/CXCL11/EBI3/WNT10A/IL6/CXCL2/IL33/XCL1/CCL4/IL16/ADIPOQ/IL32/CCL22/CCL2/FLT3LG/CXCL1/CCL8/IL18/LIF/TNFSF8/CX3CL1/CCL3/OSM/IL34/IL15/CXCL5/IL17B/CXCL12/EDN1/TGFB1/GREM2/WNT11/IL1B/WNT2/CSF1/TNFSF12/CXCL16/CMTM3/CCL28/IL23A/WNT6/TIMP1/IL24/BMP1/SECTM1/CRLF1/BMP2/IL1RN/CCL7/CCL20/BMP6/SCGB3A1/GRN
GOMF_CYTOKINE_BINDING	GOMF_CYTOKINE_BINDING	87	0.740999	2.33208	1e-10	3.64774e-09	2.92156e-09	2421	tags=61%, list=16%, signal=51%	ACKR1/CCR7/IL2RG/CCR2/CCR4/TMC8/IL12RB1/EBI3/TNFRSF9/IL10RA/CD74/GBP1/CD4/ZFP36/IL18BP/IL2RA/IL18R1/IL2RB/NRROS/CSF1R/CCR8/IL3RA/ACVRL1/TGFBR2/IL27RA/ENG/IL20RB/CCRL2/TNFRSF14/LTBP4/LRRC32/GREM2/CXCR4/COMP/IL11RA/NBL1/LEPR/IL6R/VASN/PDPN/CRLF1/ITGA4/HYAL2/IL1RN/CSF3R/FGF2/OSMR/NRP1/CX3CR1/ACKR4/LTBP3/TNFRSF1A/IFNGR1
GOMF_CYTOKINE_RECEPTOR_BINDING	GOMF_CYTOKINE_RECEPTOR_BINDING	156	0.695897	2.34602	1e-10	3.64774e-09	2.92156e-09	1561	tags=38%, list=11%, signal=34%	CCL19/LTB/CXCL9/CCL21/CD40LG/XCL2/LTA/FASLG/STAP1/CCL13/CCL17/CCR2/CCL18/IL12RB1/CXCL13/CCL14/CXCL10/CXCL11/IL6/CXCL2/IL33/XCL1/VEGFD/CCL4/CCL22/CCL2/CD300LF/TRAF1/CXCL1/CCL8/IL18/LIF/TNFSF8/CX3CL1/CCL3/OSM/IL34/IL15/CXCL5/CXCL12/TGFBR2/IL27RA/ENG/CCRL2/TGFB1/CDH5/PYCARD/IL1B/RHEX/TRADD/CSF1/TNFSF12/STAT1/PGF/CXCL16/IL6R/CCL28/IL23A/VEGFC
GOMF_IMMUNE_RECEPTOR_ACTIVITY	GOMF_IMMUNE_RECEPTOR_ACTIVITY	78	0.77434	2.40994	1e-10	3.64774e-09	2.92156e-09	1407	tags=55%, list=9%, signal=50%	CR2/CCR7/IL2RG/IL7R/CCR2/CCR4/IL12RB1/IL21R/HLA-DQA2/EBI3/HLA-DOB/HLA-DQB2/HLA-DQA1/PIGR/IL10RA/HLA-DQB1/CD74/HLA-DRB1/HLA-DRA/HLA-DOA/HLA-DPA1/CD4/LILRB1/IL15RA/IL2RA/IL18R1/IL2RB/FPR1/CMKLR1/CCR8/IL3RA/FPR3/FCGR2B/IL27RA/IL20RB/CCRL2/IL4R/CXCR4/C5AR1/IL11RA/F3/LEPR/IL6R
GOMF_IMMUNOGLOBULIN_RECEPTOR_BINDING	GOMF_IMMUNOGLOBULIN_RECEPTOR_BINDING	56	0.95163	2.80863	1e-10	3.64774e-09	2.92156e-09	572	tags=95%, list=4%, signal=91%	IGHM/IGHV3-73/IGHV6-1/IGHV2-26/IGHV4-39/IGHV1-58/IGLC7/IGHV2-70/IGHV1-24/IGLC6/IGHV4-4/IGKC/IGHD/IGHV2-70D/TRBC2/IGHV3-53/IGHV3-20/IGHV3-11/IGHV3-49/IGHV3-15/IGHV4-61/IGLC2/IGHV3-23/IGLC3/IGHV5-51/IGHV3-48/IGHV3-13/IGHA1/IGHV2-5/IGLL5/IGHA2/IGHV4-31/IGHV1-45/IGHV3-66/IGHV4-59/IGHV3-74/IGHG3/IGHV3-30/IGHV1-69/IGHG2/IGHV3-33/JCHAIN/IGHV3-72/IGHV4-34/IGHV3-21/IGHV7-81/IGHV4-28/IGHV3-35/IGHV1-3/IGHV1…
GOBP_POSITIVE_REGULATION_OF_INTERFERON_GAMMA_PRODUCTION	GOBP_POSITIVE_REGULATION_OF_INTERFERON_GAMMA_PRODUCTION	42	0.825832	2.32103	1.25344e-10	4.54293e-09	3.63854e-09	1177	tags=57%, list=8%, signal=53%	CD3E/CD2/SLAMF6/LTA/CCR2/IL12RB1/EBI3/SASH3/HLA-DPB1/IRF8/TLR8/HLA-DPA1/PTPN22/LGALS9/IL18/IL18R1/HLA-A/CLEC7A/CD14/IL27RA/TLR7/PYCARD/IL1B/TLR4
GOBP_SPLICEOSOMAL_SNRNP_ASSEMBLY	GOBP_SPLICEOSOMAL_SNRNP_ASSEMBLY	42	-0.82003	-2.61398	1.27974e-10	4.60308e-09	3.68671e-09	382	tags=19%, list=3%, signal=19%	RNU5F-1/RNU4ATAC/RNU5D-1/RNU6ATAC/RNU5E-1/RNU4-1/RNU5A-1/RNU5B-1
GOBP_MYELOID_LEUKOCYTE_DIFFERENTIATION	GOBP_MYELOID_LEUKOCYTE_DIFFERENTIATION	147	0.642424	2.1514	1.28632e-10	4.60308e-09	3.68671e-09	2128	tags=43%, list=14%, signal=37%	CCL19/CCR7/IRF4/UBD/CD74/HLA-DRB1/ADIPOQ/GPR183/HCLS1/EVI2B/PIK3CD/FOS/INPP5D/CD4/LILRB4/SPI1/BATF2/LILRB1/TYROBP/C1QC/GAB3/JUNB/TESC/LIF/LTF/CCL3/BATF3/IL34/NRROS/IL15/PDE1B/CSF1R/TGFBR2/OSCAR/LYN/JUN/TGFB1/TREM2/BATF/IRF7/TLR4/MAFB/FES/PPARG/CSF1/TAL1/CD101/CEBPA/TLR2/EPHA2/IL23A/FSTL3/TF/TSPAN2/HOXA7/CEBPB/LRRK1/ZFP36L1/TCIRG1/UBASH3B/SIGLEC15/LEF1/ROR2
GOBP_REGULATION_OF_MONONUCLEAR_CELL_MIGRATION	GOBP_REGULATION_OF_MONONUCLEAR_CELL_MIGRATION	81	0.722817	2.26741	1.56016e-10	5.54788e-09	4.44343e-09	2025	tags=53%, list=14%, signal=46%	CCL21/CCR7/XCL2/CCR2/CXCL13/CXCL10/XCL1/CCL4/RIPOR2/SLAMF8/CCL2/AIF1/LGALS9/RARRES2/CCL3/IL34/JAM2/DOCK8/CSF1R/CMKLR1/CXCL12/IL27RA/PLA2G7/LYN/TNFRSF14/CD200/PYCARD/GAS6/ADAM8/C5AR1/STK10/CSF1/ADTRP/NBL1/LGMN/AGER/LGALS3/MSN/SLIT2/ITGA4/CCL7/CCL20/SLC8B1
GOBP_SPLICEOSOMAL_TRI_SNRNP_COMPLEX_ASSEMBLY	GOBP_SPLICEOSOMAL_TRI_SNRNP_COMPLEX_ASSEMBLY	19	-0.927788	-2.54791	1.69331e-10	5.98374e-09	4.79252e-09	382	tags=42%, list=3%, signal=41%	RNU5F-1/RNU4ATAC/RNU5D-1/RNU6ATAC/RNU5E-1/RNU4-1/RNU5A-1/RNU5B-1
GOBP_LEUKOCYTE_APOPTOTIC_PROCESS	GOBP_LEUKOCYTE_APOPTOTIC_PROCESS	73	0.743079	2.28552	1.70967e-10	6.00404e-09	4.80877e-09	1621	tags=47%, list=11%, signal=42%	CCL19/CCL21/CCR7/CD27/PDCD1/CD3G/FASLG/IL7R/JAK3/IDO1/IL6/CD74/HCLS1/PIK3CD/PRKCQ/LILRB1/BTK/CD274/LGALS9/IL2RA/DOCK8/PLEKHO2/CXCL12/LYN/FAS/GAS6/IRF7/ADAM8/ADA/ANXA1/IRF3/AXL/LGALS3/MEF2C
GOBP_INTERLEUKIN_12_PRODUCTION	GOBP_INTERLEUKIN_12_PRODUCTION	44	0.815497	2.30473	2.09837e-10	7.32357e-09	5.86562e-09	1678	tags=59%, list=11%, signal=53%	CCL19/LTB/CCR7/SLAMF1/CD40LG/TIGIT/JAK3/IDO1/IL16/IRF8/TLR8/CD40/SCIMP/LILRA5/LILRB1/IRF1/LGALS9/HLA-B/CLEC7A/CMKLR1/TLR4/TLR2/IL23A/AGER/MAPK11/IRF5
GOBP_RESPONSE_TO_INTERLEUKIN_1	GOBP_RESPONSE_TO_INTERLEUKIN_1	155	0.622762	2.09898	3.78228e-10	1.31196e-08	1.05078e-08	2529	tags=39%, list=17%, signal=33%	CCL19/CCL21/XCL2/CD38/CCL13/ZBP1/CCL17/CCL18/CCL14/IL6/XCL1/PSMB9/CCL4/GBP1/CCL22/CCL2/CD40/MIR27A/LGALS9/CCL8/KLF2/CX3CL1/ICAM1/CCL3/GBP2/EGR1/PSMB8/ETS1/EDN1/PYCARD/IL1B/CHI3L1/IRAK2/AKAP12/PSME2/ZC3H12A/RPS6KA4/ANXA1/PTGIS/SNCA/MAPK11/MAP3K8/NFKBIA/TFPI/CEBPB/GBP3/CITED1/HYAL2/IL1RN/NOD1/CCL7/CCL20/NOD2/HYAL1/PSME1/HAS2/IRAK3/TNIP2/PCK1/SFRP1/CACTIN
GOBP_B_CELL_DIFFERENTIATION	GOBP_B_CELL_DIFFERENTIATION	80	0.720948	2.25278	6.47761e-10	2.2332e-08	1.78862e-08	2097	tags=48%, list=14%, signal=41%	CD19/MS4A1/CD79A/CR2/CD27/CD40LG/CD79B/JAK3/CARD11/PTPRC/IL6/GPR183/SLAMF8/LYL1/MFNG/INPP5D/NCKAP1L/BTK/ITM2A/VCAM1/NFAM1/FCGR2B/PLCG2/DLL1/PLCL2/DOCK11/ADA/PTPN6/LGALS1/HHEX/ZFP36L1/BCL3/ITGA4/DOCK10/TCIRG1/MMP14/BLNK/KLF6
GOBP_POSITIVE_REGULATION_OF_MAPK_CASCADE	GOBP_POSITIVE_REGULATION_OF_MAPK_CASCADE	351	0.521677	1.85825	6.51731e-10	2.23326e-08	1.78867e-08	2244	tags=33%, list=15%, signal=29%	CCL19/CCL21/CCR7/CD27/SLAMF1/CD40LG/XCL2/BANK1/CCL13/CCL17/LEP/CCL18/CCL14/NCF1/PTPRC/IL6/MARCO/XCL1/CD74/CCL4/HLA-DRB1/GPR183/IGF1/APOE/CCL22/CCL2/CD40/CD4/SCIMP/SPI1/LILRA5/MIR27A/PTPN22/LGALS9/TRAF1/CCL8/LIF/CX3CL1/PIK3R5/ICAM1/PIK3CG/CCL3/FPR1/OSM/IGFBP6/IL34/CSF1R/CLEC7A/DRD4/FCGR2B/MIR23A/MLKL/EDN1/PLA2G2A/EDN3/TEK/GADD45B/TGFB1/TREM2/FGF18/PYCARD/GAS6/CXCR4/IL1B/TLR4/ADAM8/CHI3L1/IRAK2/C5A…
GOCC_SPLICEOSOMAL_TRI_SNRNP_COMPLEX	GOCC_SPLICEOSOMAL_TRI_SNRNP_COMPLEX	35	-0.828423	-2.55785	6.74928e-10	2.29882e-08	1.84118e-08	382	tags=17%, list=3%, signal=17%	RNU5F-1/RNU5D-1/RNU5E-1/RNU4-1/RNU5A-1/RNU5B-1
GOBP_REGULATION_OF_ALPHA_BETA_T_CELL_DIFFERENTIATION	GOBP_REGULATION_OF_ALPHA_BETA_T_CELL_DIFFERENTIATION	50	0.789895	2.27523	7.02113e-10	2.37709e-08	1.90387e-08	1508	tags=52%, list=10%, signal=47%	CCL19/TBX21/ZAP70/IRF4/IL12RB1/JAK3/SASH3/FOXP3/HLA-DRB1/HLA-DRA/LILRB4/NCKAP1L/RUNX3/LGALS9/NLRP3/IL18/CD86/PRDM1/TGFBR2/IL4R/CD83/NFKBID/ADA/ZC3H12A/ANXA1/IL23A
GOMF_CCR_CHEMOKINE_RECEPTOR_BINDING	GOMF_CCR_CHEMOKINE_RECEPTOR_BINDING	23	0.893519	2.21825	8.78228e-10	2.95566e-08	2.36726e-08	994	tags=74%, list=7%, signal=69%	CCL19/CCL21/XCL2/CCL13/CCL17/CCR2/CCL18/CXCL13/CCL14/XCL1/CCL4/CCL22/CCL2/CCL8/CX3CL1/CCL3/CCRL2
GOBP_T_CELL_DIFFERENTIATION_INVOLVED_IN_IMMUNE_RESPONSE	GOBP_T_CELL_DIFFERENTIATION_INVOLVED_IN_IMMUNE_RESPONSE	54	0.773574	2.26356	9.03699e-10	3.02338e-08	2.4215e-08	1508	tags=46%, list=10%, signal=42%	CCL19/TBX21/SLAMF6/EOMES/IRF4/IL12RB1/JAK3/IL6/FOXP3/HLA-DRB1/GPR183/HLA-DRA/LGALS9/PTGER4/NLRP3/IL18/IL18R1/CD86/IL4R/BATF/NFKBID/ZC3H12A/IL6R/ANXA1/IL23A
GOBP_ERK1_AND_ERK2_CASCADE	GOBP_ERK1_AND_ERK2_CASCADE	196	0.593982	2.03554	9.60311e-10	3.19388e-08	2.55806e-08	2197	tags=44%, list=15%, signal=38%	CCL19/CCL21/CCR7/SLAMF1/XCL2/CCL13/CCL17/CCL18/CCL14/TBC1D10C/PTPRC/MARCO/XCL1/CD74/CCL4/HLA-DRB1/ADIPOQ/GPR183/GBP1/IGF1/APOE/CCL22/CCL2/CD4/SCIMP/MIR27A/PTPN22/LGALS9/PTGER4/CCL8/LIF/CX3CL1/ICAM1/CCL3/EMILIN1/CSF1R/MIR23A/LYN/PLA2G2A/KLF4/TEK/SPRY1/TGFB1/TREM2/FBLN1/FGF18/PYCARD/GAS6/IL1B/TLR4/CHI3L1/RRAS/OXTR/C5AR1/P2RY6/AKAP12/SEMA7A/PDGFRA/FLT4/EPHA2/AGER/PTPN6/GSTP1/F2R/TF/HTR2B/GPNMB/CSK/A…
GOBP_NEGATIVE_REGULATION_OF_DEFENSE_RESPONSE	GOBP_NEGATIVE_REGULATION_OF_DEFENSE_RESPONSE	125	0.654337	2.15657	1.2577e-09	4.15851e-08	3.33065e-08	2119	tags=45%, list=14%, signal=39%	KRT1/CD96/CST7/PTPRC/FOXP3/HLA-DRB1/ADIPOQ/SLAMF8/IGF1/APOE/TNFAIP8L2/SOCS3/HLA-E/LILRB1/TNFAIP3/LGALS9/PTGER4/SIGLEC10/IL2RA/NLRP3/HLA-B/SERPING1/NLRC3/CX3CL1/HLA-A/SERPINB9/ALOX5/FCGR2B/IL20RB/SAMHD1/KLF4/TEK/CD200/CDH5/NR1H3/HTRA1/PPARG/NMI/ADA/SYT11/PTGIS/SERPINB4/SPINK5/TRIM21/GSTP1/NT5E/GPX1/FNDC4/METRNL/RPS19/HGF/TNFAIP6/PARP14/MICA/NOD2/GRN
GOBP_INTERFERON_GAMMA_MEDIATED_SIGNALING_PATHWAY	GOBP_INTERFERON_GAMMA_MEDIATED_SIGNALING_PATHWAY	66	0.743792	2.24578	1.57207e-09	5.16772e-08	4.13895e-08	1682	tags=58%, list=11%, signal=51%	IRF4/HLA-DQA2/HLA-DQB2/HLA-DPB1/HLA-DQA1/HLA-DQB1/HLA-DRB1/IRF8/CIITA/HLA-DRB5/HLA-DRA/GBP1/HLA-DPA1/SOCS3/HLA-E/IRF1/TRIM22/HLA-B/VCAM1/ICAM1/HLA-H/HLA-A/HCK/GBP2/B2M/FCGR1A/HLA-C/IRF7/NR1H3/PPARG/NMI/PML/STAT1/TRIM21/IRF3/MT2A/IRF5/IRF9
GOBP_LYMPHOCYTE_COSTIMULATION	GOBP_LYMPHOCYTE_COSTIMULATION	44	0.801877	2.26624	1.75005e-09	5.71951e-08	4.58089e-08	1699	tags=61%, list=11%, signal=55%	CCL19/CD3E/CCL21/CCR7/PDCD1/CD40LG/LCK/CD5/ICOS/CTLA4/CARD11/TNFRSF13C/CD28/LILRB4/PDCD1LG2/CD274/VAV1/CD86/CAV1/LYN/TNFRSF14/FYN/DPP4/PTPN6/LGALS1/MAP3K8/CSK
GOBP_REGULATION_OF_PRODUCTION_OF_MOLECULAR_MEDIATOR_OF_IMMUNE_RESPONSE	GOBP_REGULATION_OF_PRODUCTION_OF_MOLECULAR_MEDIATOR_OF_IMMUNE_RESPONSE	102	0.675335	2.16441	1.83741e-09	5.97053e-08	4.78193e-08	1316	tags=41%, list=9%, signal=38%	TBX21/CD40LG/CD96/CCR2/JAK3/SASH3/PTPRC/IL6/IL33/XCL1/CD74/FOXP3/CD28/MZB1/TNFRSF4/CD40/LILRB4/SCIMP/RBP4/HLA-E/LILRB1/BTK/PTPN22/NR4A3/NLRP3/IL18/IL18R1/CD22/HLA-A/CLEC7A/FCGR2B/B2M/IL27RA/TNFRSF14/TGFB1/IL4R/IL1B/TLR4/BST2/RSAD2/PGC/SEMA7A
GOBP_LYMPHOCYTE_CHEMOTAXIS	GOBP_LYMPHOCYTE_CHEMOTAXIS	40	0.811801	2.25205	1.92915e-09	6.2328e-08	4.99199e-08	1389	tags=62%, list=9%, signal=57%	CCL19/CCL21/XCL2/CCL13/CCL17/CCR2/CCL18/CXCL13/CCL14/CXCL10/CXCL11/CH25H/XCL1/CCL4/GPR183/PIK3CD/CCL22/CCL2/CCL8/CX3CL1/PIK3CG/CCL3/GAS6/ADAM8/CXCL16
GOMF_PEPTIDE_ANTIGEN_BINDING	GOMF_PEPTIDE_ANTIGEN_BINDING	22	0.897568	2.2049	2.01947e-09	6.48755e-08	5.19603e-08	945	tags=82%, list=6%, signal=77%	TRBV7-9/TRAV8-4/TRAV19/HLA-DPB1/HLA-DQA1/HLA-DQB1/HLA-DRB1/HLA-DRB5/HLA-DRA/HLA-DPA1/HLA-E/TAP1/CD209/HLA-B/HLA-H/HLA-A/TAP2/HLA-C
GOBP_REGULATION_OF_ANTIGEN_RECEPTOR_MEDIATED_SIGNALING_PATHWAY	GOBP_REGULATION_OF_ANTIGEN_RECEPTOR_MEDIATED_SIGNALING_PATHWAY	50	0.780252	2.24745	2.51344e-09	8.0288e-08	6.43046e-08	1854	tags=52%, list=12%, signal=46%	CD19/UBASH3A/CCR7/TRAT1/LCK/SLA2/PRKCB/STAP1/CARD11/PTPRC/GBP1/LILRB4/PTPN22/CD22/LPXN/NFAM1/FCGR2B/LYN/CD300A/PLCL2/ADA/PTPN6/LGALS3/THY1/PRKCH/PRKD2
GOMF_CARBOHYDRATE_BINDING	GOMF_CARBOHYDRATE_BINDING	151	0.613019	2.06371	2.84199e-09	9.02731e-08	7.23019e-08	2149	tags=41%, list=14%, signal=35%	KRT1/FCER2/LGALS7B/CLEC10A/SELP/LGALS2/KLRB1/SELL/CD69/CLEC4E/HLA-DRB1/HLA-DRA/CD72/HK3/MRC1/LGALS9/KLRG1/SIGLEC10/CD209/CLEC1A/FREM1/CD22/CLEC2B/CLEC4A/ENPP2/CLEC3B/CLEC7A/CD33/CD248/CLEC14A/SIGLEC7/SIGLEC1/ENG/SIGLEC8/LY75/SLC2A5/CLEC2D/CD34/FUOM/EVA1C/SIGLEC9/GALNT15/CHI3L1/SLC2A3/CD93/MRC2/PRG4/LAYN/FCN3/LGALS3/GALM/LGALS1/SFTPD/P4HA3/C4B/OLR1/CRYBG2/GALNT17/MGAT2/FBXO6/FCN2/P3H3
GOBP_POSITIVE_REGULATION_OF_PRODUCTION_OF_MOLECULAR_MEDIATOR_OF_IMMUNE_RESPONSE	GOBP_POSITIVE_REGULATION_OF_PRODUCTION_OF_MOLECULAR_MEDIATOR_OF_IMMUNE_RESPONSE	68	0.735225	2.22216	2.97033e-09	9.38225e-08	7.51447e-08	1316	tags=46%, list=9%, signal=42%	TBX21/SASH3/PTPRC/IL6/IL33/XCL1/CD74/CD28/MZB1/TNFRSF4/CD40/SCIMP/RBP4/HLA-E/LILRB1/PTPN22/NR4A3/NLRP3/IL18/IL18R1/HLA-A/CLEC7A/B2M/TNFRSF14/TGFB1/IL4R/IL1B/TLR4/RSAD2/PGC/SEMA7A
GOBP_REGULATION_OF_CD4_POSITIVE_ALPHA_BETA_T_CELL_DIFFERENTIATION	GOBP_REGULATION_OF_CD4_POSITIVE_ALPHA_BETA_T_CELL_DIFFERENTIATION	39	0.809558	2.23502	3.09201e-09	9.71235e-08	7.77885e-08	1508	tags=54%, list=10%, signal=49%	CCL19/TBX21/IRF4/IL12RB1/JAK3/SASH3/FOXP3/HLA-DRB1/HLA-DRA/NCKAP1L/RUNX3/LGALS9/NLRP3/IL18/CD86/IL4R/CD83/NFKBID/ZC3H12A/ANXA1/IL23A
GOBP_POSITIVE_REGULATION_OF_INFLAMMATORY_RESPONSE	GOBP_POSITIVE_REGULATION_OF_INFLAMMATORY_RESPONSE	89	0.701198	2.21285	3.22622e-09	1.00697e-07	8.06502e-08	1944	tags=57%, list=13%, signal=50%	CCR7/LTA/STAP1/ZBP1/CCR2/TLR10/IDO1/IL6/IL33/IL16/CD28/FABP4/C3/LILRA5/GPSM3/HLA-E/BTK/C2CD4B/PTGER4/IL18/CX3CL1/PIK3CG/CCL3/OSM/IL15/S100A8/ETS1/LPL/PLA2G7/PDE2A/CTSC/PLA2G2A/TGM2/TLR7/TREM2/IL1B/TLR4/ADAM8/TRADD/NMI/S100A9/CEBPA/SNCA/TLR2/IL23A/GPR4/NFKBIA/CEBPB/HYAL2/TNIP1/RPS19
GOBP_REGULATION_OF_LEUKOCYTE_APOPTOTIC_PROCESS	GOBP_REGULATION_OF_LEUKOCYTE_APOPTOTIC_PROCESS	56	0.757909	2.23688	3.24138e-09	1.00697e-07	8.06502e-08	1621	tags=50%, list=11%, signal=45%	CCL19/CCL21/CCR7/CD27/PDCD1/CD3G/IL7R/JAK3/IDO1/CD74/HCLS1/PIK3CD/PRKCQ/LILRB1/BTK/CD274/LGALS9/DOCK8/CXCL12/LYN/GAS6/IRF7/ADAM8/ADA/ANXA1/AXL/LGALS3/MEF2C
GOBP_ALPHA_BETA_T_CELL_PROLIFERATION	GOBP_ALPHA_BETA_T_CELL_PROLIFERATION	30	0.852742	2.24164	3.82413e-09	1.18151e-07	9.46298e-08	996	tags=63%, list=7%, signal=59%	CD3E/LGALS7B/ZAP70/CCR2/RASAL3/EBI3/PTPRC/XCL1/CD28/HLA-E/CD274/PTPN22/IRF1/LGALS9/IL18/HLA-A/IL15/TGFBR2/TNFRSF14
GOBP_NEGATIVE_REGULATION_OF_CELL_POPULATION_PROLIFERATION	GOBP_NEGATIVE_REGULATION_OF_CELL_POPULATION_PROLIFERATION	476	0.484233	1.74598	4.02472e-09	1.23673e-07	9.90524e-08	2502	tags=34%, list=17%, signal=29%	PLA2G2D/SIRPG/LGALS7B/LTA/FGFBP1/CTLA4/SCGB1A1/IDO1/TNFRSF9/IL6/AVPR2/IL33/XCL1/FOXP3/HLA-DRB1/DPT/ADIPOQ/ATOH8/LST1/TNN/INPP5D/APOE/CCL2/LILRB4/BCL11B/AIF1/RBP4/LILRB1/PIM2/PDCD1LG2/RUNX3/BTK/TYROBP/TNFAIP3/CD274/IRF1/LGALS9/TESC/CXCL1/NGFR/IL2RA/PTN/CCL8/LIF/NLRC3/PODN/MNDA/NPR1/OSM/CD86/PTGIR/IGFBP6/LIMS2/RASSF5/IL15/OGN/CSF1R/NDN/CD33/SFRP2/PTH1R/SFRP4/ALOX5/ETS1/ACVRL1/TGFBR2/FCGR2B/MIR23A/B…
GOBP_POSITIVE_REGULATION_OF_INTERLEUKIN_1_PRODUCTION	GOBP_POSITIVE_REGULATION_OF_INTERLEUKIN_1_PRODUCTION	48	0.777302	2.22064	4.29062e-09	1.31131e-07	1.05026e-07	1525	tags=52%, list=10%, signal=47%	CCL19/IGHD/PYHIN1/IL6/IL16/TLR8/AIM2/LILRA5/TYROBP/LGALS9/CASP1/NLRP3/MNDA/CCL3/NLRP1/EGR1/CLEC7A/LPL/PYDC1/PYCARD/TLR4/P2RX7/NLRC4/AGER/LILRA2
GOBP_MACROPHAGE_ACTIVATION	GOBP_MACROPHAGE_ACTIVATION	66	0.735627	2.22113	4.38714e-09	1.33164e-07	1.06654e-07	2421	tags=59%, list=16%, signal=50%	CST7/STAP1/PTPRC/IL6/IL33/CD74/C1QA/TLR8/AIF1/TYROBP/CX3CL1/CCL3/FCGR2B/CTSC/TLR7/CD200/TREM2/IL4R/NR1H3/TLR4/C5AR1/NMI/TLR6/CD93/ZC3H12A/CEBPA/SYT11/SPHK1/TLR1/SNCA/TLR2/AGER/PLA2G4A/GRN/ADGRF5/HAMP/DYSF/TNIP2/IFNGR1
GOBP_T_CELL_MIGRATION	GOBP_T_CELL_MIGRATION	50	0.775972	2.23512	4.40424e-09	1.33164e-07	1.06654e-07	1977	tags=62%, list=13%, signal=54%	CCL21/ZAP70/XCL2/CCR2/CXCL13/CXCL10/CXCL11/XCL1/RIPOR2/GPR183/PIK3CD/MYO1G/CCL2/AIF1/S1PR1/ICAM1/PIK3CG/CCL3/DOCK8/CXCL12/IL27RA/TNFRSF14/CD200/PYCARD/ADAM8/CXCL16/MSN/CD99/ITGA4/XG/CCL20
GOBP_T_CELL_SELECTION	GOBP_T_CELL_SELECTION	35	0.828416	2.2522	5.12136e-09	1.54022e-07	1.2336e-07	790	tags=57%, list=5%, signal=54%	CD3D/CD3E/TBX21/CCR7/SLAMF6/ZAP70/CD3G/IRF4/THEMIS/IL12RB1/CARD11/PTPRC/IL6/CD74/FOXP3/CD28/CD1D/CD4/BCL11B/IL15
GOBP_NEGATIVE_REGULATION_OF_TUMOR_NECROSIS_FACTOR_SUPERFAMILY_CYTOKINE_PRODUCTION	GOBP_NEGATIVE_REGULATION_OF_TUMOR_NECROSIS_FACTOR_SUPERFAMILY_CYTOKINE_PRODUCTION	40	0.802727	2.22688	5.43151e-09	1.62486e-07	1.30138e-07	1828	tags=72%, list=12%, signal=64%	SLAMF1/CIDEA/LILRA4/FOXP3/ADIPOQ/IGF1/LILRB1/TNFAIP3/CD274/PTPN22/LGALS9/NLRC3/CX3CL1/LTF/CLEC4A/CD33/IL27RA/TREM2/GAS6/CD34/TLR4/ZC3H12A/SYT11/PTPN6/TSPO/AXL/GSTP1/BCL3/POMC
GOCC_IMMUNOLOGICAL_SYNAPSE	GOCC_IMMUNOLOGICAL_SYNAPSE	32	0.83674	2.21778	6.92382e-09	2.06038e-07	1.65021e-07	698	tags=47%, list=5%, signal=45%	CD3E/GZMA/ZAP70/LCK/CD6/CORO1A/CARD11/CD37/HLA-DRB1/CD28/HLA-DRA/CD53/SCIMP/PRKCQ/ICAM1
GOBP_NEGATIVE_REGULATION_OF_LEUKOCYTE_MEDIATED_IMMUNITY	GOBP_NEGATIVE_REGULATION_OF_LEUKOCYTE_MEDIATED_IMMUNITY	35	0.82419	2.24071	8.4717e-09	2.5078e-07	2.00856e-07	1522	tags=66%, list=10%, signal=59%	TBX21/IL7R/CD96/CCR2/JAK3/PTPRC/XCL1/FOXP3/LILRB4/HLA-E/LILRB1/LGALS9/HLA-B/HLA-A/SERPINB9/CD84/FCGR2B/IL20RB/CD300A/BST2/FOXJ1/SERPINB4/PTPN6
GOCC_LUMENAL_SIDE_OF_ENDOPLASMIC_RETICULUM_MEMBRANE	GOCC_LUMENAL_SIDE_OF_ENDOPLASMIC_RETICULUM_MEMBRANE	23	0.879117	2.1825	1.03109e-08	3.03633e-07	2.43187e-07	945	tags=65%, list=6%, signal=61%	HLA-DQA2/HLA-DQB2/HLA-DPB1/HLA-DQA1/HLA-DQB1/CD74/HLA-DRB1/HLA-DRB5/HLA-DRA/HLA-DPA1/HLA-E/HLA-B/HLA-H/HLA-A/HLA-C
GOBP_POSITIVE_REGULATION_OF_ALPHA_BETA_T_CELL_DIFFERENTIATION	GOBP_POSITIVE_REGULATION_OF_ALPHA_BETA_T_CELL_DIFFERENTIATION	37	0.81384	2.22581	1.09812e-08	3.21697e-07	2.57655e-07	1508	tags=57%, list=10%, signal=51%	CCL19/ZAP70/IL12RB1/SASH3/FOXP3/HLA-DRB1/HLA-DRA/LILRB4/NCKAP1L/RUNX3/LGALS9/NLRP3/IL18/CD86/TGFBR2/IL4R/CD83/NFKBID/ADA/ANXA1/IL23A
GOBP_ANTIGEN_PROCESSING_AND_PRESENTATION_OF_PEPTIDE_ANTIGEN	GOBP_ANTIGEN_PROCESSING_AND_PRESENTATION_OF_PEPTIDE_ANTIGEN	148	0.60669	2.03095	1.14492e-08	3.3368e-07	2.67252e-07	1109	tags=25%, list=7%, signal=23%	HLA-DQA2/HLA-DOB/NCF1/HLA-DQB2/HLA-DPB1/LAG3/HLA-DQA1/HLA-DQB1/CD74/PSMB9/HLA-DRB1/HLA-DRB5/HLA-DRA/HLA-DOA/NCF4/HLA-DPA1/HLA-DMB/HLA-DMA/HLA-E/TAP1/CD209/HLA-B/CYBB/CYBA/HLA-H/HLA-A/CLEC4A/NCF2/PSMB8/TAP2/FCGR2B/B2M/FCGR1A/HLA-C/ERAP2/TREM2/PYCARD
GOBP_POSITIVE_REGULATION_OF_CD4_POSITIVE_ALPHA_BETA_T_CELL_ACTIVATION	GOBP_POSITIVE_REGULATION_OF_CD4_POSITIVE_ALPHA_BETA_T_CELL_ACTIVATION	29	0.845985	2.19932	1.20155e-08	3.48389e-07	2.79033e-07	1508	tags=66%, list=10%, signal=59%	CCL19/IL12RB1/SASH3/XCL1/FOXP3/HLA-DRB1/HLA-DRA/NCKAP1L/PRKCQ/LGALS9/NLRP3/IL18/CD86/TGFBR2/IL4R/CD83/NFKBID/ANXA1/IL23A
GOBP_POSITIVE_REGULATION_OF_T_CELL_MEDIATED_IMMUNITY	GOBP_POSITIVE_REGULATION_OF_T_CELL_MEDIATED_IMMUNITY	40	0.796132	2.20858	1.22456e-08	3.53249e-07	2.82925e-07	1508	tags=55%, list=10%, signal=50%	CD1E/IL12RB1/SASH3/PTPRC/IL6/XCL1/FOXP3/HLA-DRB1/HLA-DRA/CD1D/CD1A/HLA-E/NLRP3/HLA-B/IL18/IL18R1/HLA-H/HLA-A/B2M/IL1B/RSAD2/IL23A
GOBP_INTERLEUKIN_2_PRODUCTION	GOBP_INTERLEUKIN_2_PRODUCTION	47	0.773331	2.20149	1.64193e-08	4.71243e-07	3.77429e-07	1187	tags=49%, list=8%, signal=45%	CD3E/TBX21/IRF4/CCR2/CARD11/SASH3/PTPRC/LAG3/XCL1/FOXP3/CD28/GBP1/CD4/LILRB4/ZFP36/PRKCQ/TNFAIP3/CD86/CLEC7A/IL20RB/CD34/IL1B/CD83
GOBP_POSITIVE_REGULATION_OF_VASCULATURE_DEVELOPMENT	GOBP_POSITIVE_REGULATION_OF_VASCULATURE_DEVELOPMENT	110	0.650738	2.10358	1.78696e-08	5.10275e-07	4.08691e-07	2728	tags=53%, list=18%, signal=43%	PRKCB/CMA1/VEGFD/PIK3CD/C3/CD40/HSPB6/ITGAX/CYBB/SFRP2/ETS1/TIE1/TGFBR2/ENG/AQP1/APLNR/KLF4/TEK/NOS3/FGF18/CDH5/CD34/CXCR4/IL1B/CHI3L1/RRAS/DLL1/C5AR1/F3/TNFSF12/PGF/ANGPTL4/ZC3H12A/ANXA3/SPHK1/PTGIS/CYP1B1/FGF1/VEGFC/RAMP2/PRKD2/HMOX1/TBXA2R/HGF/ADAM12/GRN/HYAL1/FGF2/VEGFB/CX3CR1/ITGA5/SIRT6/GATA6/AKT3/JCAD/BTG1/KDR/LRG1
GOBP_REGULATION_OF_T_CELL_MEDIATED_CYTOTOXICITY	GOBP_REGULATION_OF_T_CELL_MEDIATED_CYTOTOXICITY	26	0.857738	2.16632	1.88377e-08	5.35217e-07	4.28668e-07	1519	tags=69%, list=10%, signal=62%	CD1E/IL7R/IL12RB1/PTPRC/XCL1/HLA-DRB1/HLA-DRA/CD1D/CD1A/HLA-E/LILRB1/HLA-B/HLA-H/HLA-A/FCGR2B/B2M/IL23A/AGER
GOBP_POSITIVE_REGULATION_OF_TUMOR_NECROSIS_FACTOR_SUPERFAMILY_CYTOKINE_PRODUCTION	GOBP_POSITIVE_REGULATION_OF_TUMOR_NECROSIS_FACTOR_SUPERFAMILY_CYTOKINE_PRODUCTION	64	0.722765	2.1785	1.89827e-08	5.36641e-07	4.29808e-07	1625	tags=42%, list=11%, signal=38%	CCL19/CD2/LEP/CCR2/SASH3/PTPRC/IL6/IL33/LILRA5/HLA-E/TYROBP/LGALS9/CCL3/CYBA/CD86/CLEC7A/LPL/CD14/PYCARD/TLR4/ADAM8/TLR1/TLR2/IL23A/AGER/LILRA2/IFIH1
GOBP_MICROGLIAL_CELL_ACTIVATION	GOBP_MICROGLIAL_CELL_ACTIVATION	32	0.828875	2.19694	2.04318e-08	5.74732e-07	4.60317e-07	1519	tags=69%, list=10%, signal=62%	CST7/STAP1/PTPRC/IL6/IL33/C1QA/TLR8/AIF1/TYROBP/CX3CL1/CCL3/CTSC/TLR7/TREM2/C5AR1/TLR6/SYT11/SPHK1/TLR1/SNCA/TLR2/AGER
GOBP_REGULATION_OF_CYTOSOLIC_CALCIUM_ION_CONCENTRATION	GOBP_REGULATION_OF_CYTOSOLIC_CALCIUM_ION_CONCENTRATION	201	0.567746	1.95212	2.16045e-08	6.04712e-07	4.84328e-07	1634	tags=34%, list=11%, signal=31%	CCL19/CD19/MS4A1/S1PR4/CD52/CXCL9/CCL21/CCR7/LCK/CD38/FASLG/NPY2R/CCR2/CCR4/CXCL13/CORO1A/CXCL10/CXCL11/PTPRC/P2RY8/XCL1/P2RY10/CD4/CLIC2/S1PR1/PTGER4/TACR1/CX3CL1/PIK3CG/CCL3/FPR1/GPR18/PTGIR/TRPV2/CMKLR1/PTGFR/PTH1R/CCR8/F2RL2/FPR3/PLCG2/CAV1/LYN/MCOLN2/EDN1/CCRL2/APLNR/TGM2/FYN/CXCR4/CASQ2/OXTR/C5AR1/P2RY6/PML/RASA3/PDGFRA/P2RX7/CYSLTR1/SNCA/CCL28/PTPN6/F2R/F2RL3/GPR4/HTR2B/THY1/CAV2
GOBP_RESPIRATORY_BURST	GOBP_RESPIRATORY_BURST	28	0.844166	2.17004	2.17567e-08	6.05971e-07	4.85337e-07	854	tags=54%, list=6%, signal=51%	CD52/IGHA1/IGHA2/JCHAIN/NCF1C/NCF1/SLAMF8/NCF4/PIK3CD/CYBB/PIK3CG/CYBA/HCK/CLEC7A/NCF2
GOBP_POSITIVE_REGULATION_OF_CELL_DEATH	GOBP_POSITIVE_REGULATION_OF_CELL_DEATH	455	0.482758	1.73892	2.32891e-08	6.45474e-07	5.16976e-07	2205	tags=26%, list=15%, signal=23%	FCER2/PDCD1/GZMA/CD40LG/LTA/LCK/PRF1/FASLG/UBD/CTLA4/ZBP1/LEP/IDO1/PTPRC/IL6/G0S2/C1QA/ADIPOQ/PIK3CD/FOS/INPP5D/CCL2/CD40/LILRB1/TYROBP/CD274/LGALS9/NGFR/PTN/VAV1/ECSCR/MNDA/CCL3/EGR1/BIN1/CLEC7A/S100A8/SFRP2/CD248/HBA2/SFRP4/FCGR2B/MIR23A/MMP3/CAV1/SRPX/LYN/JUN/CTSC/FAS/ALDH1A2/TGM2/GADD45B/GSN/HBB/ID3/FYN/ACVR1C/PYCARD/ITM2C/WNT11/TLR4/ADAM8/SIK1/TRADD/STK17B/PPARG/ARHGEF1/AKAP12/PML/TNFSF12/TL…
GOCC_U5_SNRNP	GOCC_U5_SNRNP	20	-0.88849	-2.45991	2.66285e-08	7.34427e-07	5.8822e-07	382	tags=25%, list=3%, signal=24%	RNU5F-1/RNU5D-1/RNU5E-1/RNU5A-1/RNU5B-1
GOBP_I_KAPPAB_KINASE_NF_KAPPAB_SIGNALING	GOBP_I_KAPPAB_KINASE_NF_KAPPAB_SIGNALING	217	0.556308	1.93202	2.70193e-08	7.41587e-07	5.93955e-07	2570	tags=34%, list=17%, signal=29%	CCL19/CCL21/CCR7/FASLG/UBD/PRKCB/CARD11/CD74/HLA-DRB1/ADIPOQ/TLR8/BIRC3/CARD16/CD40/CD4/LILRB4/PIM2/BTK/TNFAIP3/APOL3/LGALS9/TRAF1/CASP1/TRIM22/NLRC3/CX3CL1/LTF/CD14/TGM2/TLR7/FYN/PYCARD/MAP3K14/IL1B/TLR4/BST2/PER1/IRAK2/TRADD/STAT1/TLR6/ZC3H12A/IKBKE/S100A4/TLR2/TRIM21/IRF3/GSTP1/F2R/HTR2B/LGALS1/OPTN/NFKBIA/SECTM1/ANGPT1/BCL3/TNIP1/NOD1/CFLAR/HMOX1/FLNA/PLEKHG5/MIB2/NOD2/CX3CR1/S100B/RBCK1/RIPK…
GOBP_CHEMOKINE_PRODUCTION	GOBP_CHEMOKINE_PRODUCTION	62	0.726954	2.17393	2.78288e-08	7.60116e-07	6.08794e-07	1541	tags=45%, list=10%, signal=41%	ACKR1/IL6/IL33/CD74/ADIPOQ/LILRB4/AIF1/LGALS9/IL18/EGR1/CSF1R/CLEC7A/S100A8/LPL/MCOLN2/TLR7/KLF4/TREM2/PYCARD/IL4R/IL1B/TLR4/S100A9/IL6R/TLR2/EPHA2/AGER/GSTP1
GOBP_POSITIVE_REGULATION_OF_GTPASE_ACTIVITY	GOBP_POSITIVE_REGULATION_OF_GTPASE_ACTIVITY	295	0.514945	1.81853	2.94932e-08	8.01704e-07	6.42104e-07	2375	tags=30%, list=16%, signal=26%	CCL19/CCL21/CCR7/XCL2/RASGRP2/CCL13/CCL17/RASAL3/CCL18/CXCL13/ACAP1/ARHGAP9/CCL14/TBC1D10C/XCL1/CCL4/TAGAP/ARHGAP25/CCL22/CCL2/CD40/NCKAP1L/ARHGAP15/ARHGAP30/ARHGAP40/RGS18/S1PR1/VAV1/CCL8/CX3CL1/ICAM1/ARHGAP45/CCL3/ARHGAP4/RGS1/DOCK8/ARHGEF15/AGAP2/JUN/SIPA1/RIN3/STARD8/WNT11/SH3BP1/ARHGEF1/ARHGAP20/RASA3/DOCK11/FOXJ1/ALS2CL/GMIP/ARHGAP23/RHOG/ARHGAP31/ADAP2/SYDE1/EPHA2/F2R/ARHGAP22/HTR2B/THY1/C…
GOBP_POSITIVE_REGULATION_OF_MONONUCLEAR_CELL_MIGRATION	GOBP_POSITIVE_REGULATION_OF_MONONUCLEAR_CELL_MIGRATION	46	0.769459	2.183	3.01147e-08	8.14683e-07	6.52499e-07	1977	tags=54%, list=13%, signal=47%	CCL21/CCR7/XCL2/CCR2/CXCL13/CXCL10/XCL1/CCL4/AIF1/LGALS9/CCL3/JAM2/DOCK8/CXCL12/PLA2G7/TNFRSF14/PYCARD/GAS6/ADAM8/LGMN/AGER/LGALS3/ITGA4/CCL7/CCL20
GOBP_REGULATION_OF_GRANULOCYTE_CHEMOTAXIS	GOBP_REGULATION_OF_GRANULOCYTE_CHEMOTAXIS	39	0.789387	2.17934	3.43027e-08	9.2356e-07	7.39701e-07	1595	tags=51%, list=11%, signal=46%	CCL19/CCL21/CCR7/XCL1/CD74/RIPOR2/NCKAP1L/RARRES2/IL34/CSF1R/CMKLR1/EDN1/DPP4/C5AR1/CSF1/BST1/THBS4/IL23A/MPP1/SLIT2
GOBP_CD8_POSITIVE_ALPHA_BETA_T_CELL_ACTIVATION	GOBP_CD8_POSITIVE_ALPHA_BETA_T_CELL_ACTIVATION	21	0.877529	2.14763	3.65555e-08	9.7955e-07	7.84544e-07	754	tags=67%, list=5%, signal=63%	EOMES/XCL1/WDFY4/LILRB4/NCKAP1L/HLA-E/LILRB1/RUNX3/CD274/PTPN22/IRF1/TNFSF8/HLA-A/CLEC4A
GOBP_POSITIVE_REGULATION_OF_ERK1_AND_ERK2_CASCADE	GOBP_POSITIVE_REGULATION_OF_ERK1_AND_ERK2_CASCADE	128	0.623246	2.06246	3.75352e-08	1.00106e-06	8.01771e-07	2105	tags=47%, list=14%, signal=41%	CCL19/CCL21/CCR7/SLAMF1/XCL2/CCL13/CCL17/CCL18/CCL14/PTPRC/MARCO/XCL1/CD74/CCL4/HLA-DRB1/GPR183/APOE/CCL22/CCL2/CD4/SCIMP/MIR27A/PTPN22/LGALS9/CCL8/CX3CL1/ICAM1/CCL3/CSF1R/MIR23A/PLA2G2A/TEK/TGFB1/TREM2/FGF18/PYCARD/GAS6/TLR4/CHI3L1/C5AR1/P2RY6/AKAP12/SEMA7A/PDGFRA/FLT4/AGER/F2R/HTR2B/GPNMB/ANGPT1/GNAI2/PDGFRB/BMP2/PRKD2/NOD1/CCL7/CFLAR/CCL20/NOD2/ABCA7
GOCC_LUMENAL_SIDE_OF_MEMBRANE	GOCC_LUMENAL_SIDE_OF_MEMBRANE	28	0.837274	2.15232	4.86322e-08	1.29092e-06	1.03393e-06	945	tags=54%, list=6%, signal=50%	HLA-DQA2/HLA-DQB2/HLA-DPB1/HLA-DQA1/HLA-DQB1/CD74/HLA-DRB1/HLA-DRB5/HLA-DRA/HLA-DPA1/HLA-E/HLA-B/HLA-H/HLA-A/HLA-C
GOBP_POSITIVE_REGULATION_OF_T_CELL_MEDIATED_CYTOTOXICITY	GOBP_POSITIVE_REGULATION_OF_T_CELL_MEDIATED_CYTOTOXICITY	19	0.888575	2.12943	4.89909e-08	1.29437e-06	1.03669e-06	923	tags=68%, list=6%, signal=64%	CD1E/IL12RB1/PTPRC/XCL1/HLA-DRB1/HLA-DRA/CD1D/CD1A/HLA-E/HLA-B/HLA-H/HLA-A/B2M
GOBP_T_CELL_MEDIATED_CYTOTOXICITY	GOBP_T_CELL_MEDIATED_CYTOTOXICITY	31	0.827043	2.17566	5.99276e-08	1.57596e-06	1.26222e-06	1519	tags=65%, list=10%, signal=58%	CD1E/PRF1/IL7R/IL12RB1/PTPRC/XCL1/HLA-DRB1/HLA-DRA/CD1D/CD1A/HLA-E/LILRB1/HLA-B/HLA-H/HLA-A/FCGR2B/B2M/CTSC/IL23A/AGER
GOBP_POSITIVE_REGULATION_OF_ALPHA_BETA_T_CELL_PROLIFERATION	GOBP_POSITIVE_REGULATION_OF_ALPHA_BETA_T_CELL_PROLIFERATION	19	0.887641	2.12719	6.09188e-08	1.59461e-06	1.27716e-06	902	tags=74%, list=6%, signal=69%	CD3E/ZAP70/CCR2/RASAL3/EBI3/PTPRC/XCL1/CD28/HLA-E/PTPN22/LGALS9/IL18/HLA-A/TGFBR2
GOBP_POSITIVE_REGULATION_OF_RESPONSE_TO_BIOTIC_STIMULUS	GOBP_POSITIVE_REGULATION_OF_RESPONSE_TO_BIOTIC_STIMULUS	161	0.5889	1.99136	6.41296e-08	1.67091e-06	1.33827e-06	1534	tags=27%, list=10%, signal=25%	CLEC10A/SLAMF6/PYHIN1/GBP5/ICAM3/ZBP1/CARD11/NCR3/LAG3/CLEC4E/PSMB9/HLA-DRB1/TLR8/AIM2/CD1D/SCIMP/HLA-E/TYROBP/CD274/CD209/VAV1/ICAM2/MNDA/CYBA/CD180/LY86/CLEC4A/HCK/PSMB8/PLCG2/LYN/FYN/PYCARD/IRF7/TLR4/ADAM8/NMI/PGC/PSME2/MUCL1/NLRC4/IKBKE/LILRA2/IRF3
GOBP_DIVALENT_INORGANIC_CATION_HOMEOSTASIS	GOBP_DIVALENT_INORGANIC_CATION_HOMEOSTASIS	305	0.510021	1.80261	8.22073e-08	2.13211e-06	1.70766e-06	1634	tags=27%, list=11%, signal=25%	CCL19/CD19/MS4A1/S1PR4/CD52/CXCL9/CCL21/CCR7/LCK/CD38/FASLG/NPY2R/PRKCB/CCL13/CCR2/CCR4/TMC8/CXCL13/CCL14/CORO1A/CXCL10/CXCL11/PTPRC/P2RY8/XCL1/P2RY10/APOE/CD40/CD4/CLIC2/S1PR1/PTGER4/CCL8/TACR1/CX3CL1/PIK3CG/CCL3/FPR1/GPR18/FAM20A/PTGIR/TRPV2/S100A8/CMKLR1/PTGFR/PTH1R/CCR8/CXCL12/F2RL2/FPR3/DRD4/PLCG2/CAV1/LYN/MCOLN2/EDN1/CCRL2/APLNR/EDN3/TGM2/FYN/CDH5/CXCR4/CASQ2/OXTR/C5AR1/P2RY6/PML/RASA3/PDGF…
GOBP_POSITIVE_T_CELL_SELECTION	GOBP_POSITIVE_T_CELL_SELECTION	25	0.847769	2.1251	8.46829e-08	2.18629e-06	1.75105e-06	521	tags=56%, list=4%, signal=54%	CD3D/CD3E/TBX21/SLAMF6/ZAP70/CD3G/IRF4/THEMIS/IL12RB1/PTPRC/IL6/CD74/FOXP3/BCL11B
GOBP_NEGATIVE_REGULATION_OF_IMMUNE_EFFECTOR_PROCESS	GOBP_NEGATIVE_REGULATION_OF_IMMUNE_EFFECTOR_PROCESS	84	0.667887	2.10201	9.49883e-08	2.4412e-06	1.95521e-06	2119	tags=50%, list=14%, signal=43%	TBX21/IL7R/CD96/CCR2/JAK3/PTPRC/IL33/XCL1/FOXP3/SLAMF8/LILRB4/HLA-E/LILRB1/LGALS9/IL2RA/HLA-B/SERPING1/CD22/HLA-A/SERPINB9/CD84/FCGR2B/IL20RB/CD300A/TGFB1/IL4R/BST2/HTRA1/FOXJ1/ZC3H12A/ANXA1/SERPINB4/SPINK5/PTPN6/LGALS3/ANGPT1/RPS19/HMOX1/PGLYRP2/MICA/NOD2/GRN
GOBP_REGULATION_OF_DNA_BINDING_TRANSCRIPTION_FACTOR_ACTIVITY	GOBP_REGULATION_OF_DNA_BINDING_TRANSCRIPTION_FACTOR_ACTIVITY	316	0.50085	1.77607	9.90196e-08	2.53329e-06	2.02897e-06	1988	tags=27%, list=13%, signal=24%	CD40LG/EOMES/PRKCB/CARD11/GFI1/IL6/XCL1/FOXP3/HCLS1/FOS/TNFRSF4/AIM2/CARD16/CD40/PRKCQ/BTK/TNFAIP3/MIR27A/LGALS9/TRAF1/NLRP3/TRIM22/IL18/IL18R1/NLRC3/CX3CL1/LTF/ICAM1/HCK/CYTL1/ID1/NFAM1/S100A8/NDN/CMKLR1/SFRP4/RAB7B/CAV1/JUN/EDN1/KLF4/PYDC1/SGK1/CD200/ID3/NFKBIE/PYCARD/GAS6/IL1B/LPAR5/TLR4/ADAM8/WNT2/TMSB4X/SIK1/IRAK2/TRADD/PPARG/FOXS1/FOXJ1/TLR6/S100A9/PIM1/ZC3H12A/RPS6KA4/NLRC4/ANXA3/SPHK1/PTG…
GOBP_TUMOR_NECROSIS_FACTOR_MEDIATED_SIGNALING_PATHWAY	GOBP_TUMOR_NECROSIS_FACTOR_MEDIATED_SIGNALING_PATHWAY	126	0.6153	2.02953	1.0758e-07	2.7399e-06	2.19445e-06	1541	tags=27%, list=10%, signal=24%	LTB/CD27/CD40LG/LTA/TNFRSF9/TNFRSF13C/PSMB9/ADIPOQ/BIRC3/TNFRSF4/AIM2/CARD16/CD40/TNFAIP3/TRAF1/CASP1/TNFSF8/PSMB8/TNFRSF14/FAS/PYDC1/CASP4/PYCARD/MAP3K14/GAS6/PLVAP/TMSB4X/TRADD/TNFSF12/STAT1/PSME2/TNFRSF12A/SPHK1/GSTP1
GOBP_POSITIVE_REGULATION_OF_INTERLEUKIN_6_PRODUCTION	GOBP_POSITIVE_REGULATION_OF_INTERLEUKIN_6_PRODUCTION	57	0.733033	2.17656	1.11156e-07	2.81827e-06	2.25722e-06	2086	tags=53%, list=14%, signal=45%	IL6/IL33/CD74/IL16/TLR8/POU2F2/SCIMP/LILRA5/AIF1/TYROBP/LGALS9/CYBA/CLEC7A/LPL/RAB7B/TLR7/PYCARD/IL1B/TLR4/TLR6/IL6R/TLR1/TLR2/AGER/LILRA2/F2R/IFIH1/HYAL2/NOD1/NOD2
GOBP_NEGATIVE_REGULATION_OF_T_CELL_PROLIFERATION	GOBP_NEGATIVE_REGULATION_OF_T_CELL_PROLIFERATION	45	0.758922	2.1548	1.25329e-07	3.16343e-06	2.53366e-06	1732	tags=53%, list=12%, signal=47%	PLA2G2D/LGALS7B/CTLA4/SCGB1A1/IDO1/XCL1/FOXP3/HLA-DRB1/LILRB4/LILRB1/PDCD1LG2/CD274/LGALS9/IL2RA/CD86/IL20RB/TNFRSF14/LRRC32/FOXJ1/PTPN6/SFTPD/GPNMB/CEBPB/BTN2A2
GOBP_REGULATION_OF_RESPONSE_TO_CYTOKINE_STIMULUS	GOBP_REGULATION_OF_RESPONSE_TO_CYTOKINE_STIMULUS	131	0.603892	2.00228	1.27686e-07	3.20861e-06	2.56985e-06	2987	tags=50%, list=20%, signal=40%	STAP1/ZBP1/PTPRC/GFI1/IL6/CD74/ADIPOQ/BIRC3/CARD16/SOCS3/CD300LF/TNFAIP3/MIR27A/TRAF1/CASP1/CAV1/EDN1/SAMHD1/KLF4/PYDC1/CASP4/TREM2/PYCARD/GAS6/CXCR4/IRF7/NR1H3/TLR4/SLIT3/IRAK2/TRADD/PPARG/CSF1/STAT1/IKBKE/SPHK1/TLR2/PTPN6/IRF3/AXL/GSTP1/SLIT2/IFIH1/AGPAT2/ANGPT1/IL1RN/IFNAR2/CCDC3/PARP14/RBCK1/IRAK3/TNFRSF1A/IFNGR1/CACTIN/CDC37/GPS2/NR1H2/CARD8/TRAF2/IFNGR2/CYLD/USP18/CASP8/SPPL2B/HPX
GOBP_REGULATION_OF_T_HELPER_CELL_DIFFERENTIATION	GOBP_REGULATION_OF_T_HELPER_CELL_DIFFERENTIATION	29	0.823265	2.14025	1.31417e-07	3.28775e-06	2.63323e-06	1508	tags=55%, list=10%, signal=50%	CCL19/TBX21/IRF4/IL12RB1/JAK3/FOXP3/HLA-DRB1/HLA-DRA/NLRP3/IL18/CD86/IL4R/NFKBID/ZC3H12A/ANXA1/IL23A
GOBP_POSITIVE_REGULATION_OF_CD4_POSITIVE_ALPHA_BETA_T_CELL_DIFFERENTIATION	GOBP_POSITIVE_REGULATION_OF_CD4_POSITIVE_ALPHA_BETA_T_CELL_DIFFERENTIATION	24	0.853502	2.13347	1.33311e-07	3.32045e-06	2.65943e-06	1508	tags=67%, list=10%, signal=60%	CCL19/IL12RB1/SASH3/FOXP3/HLA-DRB1/HLA-DRA/NCKAP1L/LGALS9/NLRP3/IL18/CD86/IL4R/CD83/NFKBID/ANXA1/IL23A
GOBP_ENDOTHELIAL_CELL_MIGRATION	GOBP_ENDOTHELIAL_CELL_MIGRATION	172	0.569945	1.93187	1.44251e-07	3.57717e-06	2.86504e-06	2538	tags=41%, list=17%, signal=35%	FGFBP1/CXCL13/ATOH8/PIK3CD/APOE/S100A2/CD40/MIR27A/PTN/PIK3CG/NR4A1/LPXN/ID1/SOX18/CLEC14A/ETS1/ACVRL1/MMRN2/MIR23A/EGR3/EDN1/KLF4/TEK/ADGRA2/NOS3/TGFB1/FGF18/DCN/CDH5/RHOJ/DPP4/MEOX2/SH3BP1/TMSB4X/RRAS/STAT5A/PPARG/TNFSF12/ADTRP/ZC3H12A/ANXA1/ANXA3/FLT4/LGMN/RGCC/EPHA2/CYP1B1/FGF1/VEGFC/SLIT2/GPX1/MEF2C/PLPP3/DLL4/ANGPT1/PRKD2/VASH1/HMOX1/SP100/TBXA2R/SPARC/PLEKHG5/GRN/FGF2/GADD45A/NRP1/SRF/AKT3…
GOBP_REGULATION_OF_MYELOID_CELL_DIFFERENTIATION	GOBP_REGULATION_OF_MYELOID_CELL_DIFFERENTIATION	168	0.572863	1.94444	1.50524e-07	3.71643e-06	2.97658e-06	2145	tags=33%, list=14%, signal=29%	PRKCB/GPR171/CD74/HLA-DRB1/ADIPOQ/HCLS1/EVI2B/FOS/INPP5D/CD4/LILRB4/ZFP36/NCKAP1L/SPI1/GP1BA/PRKCQ/LILRB1/TYROBP/C1QC/TESC/NR4A3/LIF/LTF/CCL3/IL34/ETS1/B2M/RAB7B/LYN/JUN/MYL9/TGFB1/TREM2/IRF7/TLR4/RHEX/MAFB/DLL1/FES/CSF1/STAT1/TAL1/CD101/IL23A/FSTL3/LGALS3/MEF2C/HOXA7/NFKBIA/CEBPB/ZFP36L1/ZBTB16/UBASH3B/LEF1/ROR2/CSF3R
GOBP_ANTIGEN_PROCESSING_AND_PRESENTATION_OF_ENDOGENOUS_ANTIGEN	GOBP_ANTIGEN_PROCESSING_AND_PRESENTATION_OF_ENDOGENOUS_ANTIGEN	21	0.867935	2.12415	1.52733e-07	3.75457e-06	3.00712e-06	1050	tags=71%, list=7%, signal=66%	CD1E/CD74/HLA-DRB1/HLA-DRA/CD1D/CD1A/HLA-E/TAP1/HLA-B/HLA-H/HLA-A/TAP2/B2M/HLA-C/ERAP2
GOBP_DENDRITIC_CELL_DIFFERENTIATION	GOBP_DENDRITIC_CELL_DIFFERENTIATION	34	0.795433	2.15171	1.5974e-07	3.90983e-06	3.13147e-06	1730	tags=62%, list=12%, signal=55%	CCL19/CCR7/IRF4/UBD/IRF8/SPI1/BATF2/LILRB1/LGALS9/HLA-B/BATF3/TGFBR2/FCGR2B/LYN/TREM2/GAS6/BATF/TMEM176A/AGER/AXL/CEBPB
GOBP_G_PROTEIN_COUPLED_RECEPTOR_SIGNALING_PATHWAY	GOBP_G_PROTEIN_COUPLED_RECEPTOR_SIGNALING_PATHWAY	461	0.46678	1.68328	1.69006e-07	4.11879e-06	3.29884e-06	1828	tags=30%, list=12%, signal=27%	CCL19/S1PR4/CD3E/ACKR1/CXCL9/CCL21/CCR7/OR2I1P/XCL2/NPY2R/GPR171/CCL13/CCL17/CCR2/CCR4/CCL18/CXCL13/CCL14/CXCL10/CXCL11/AVPR2/P2RY8/CXCL2/MARCO/XCL1/CCL4/P2RY10/PLEK/GPR183/APOE/C3/MRGPRF/CCL22/CCL2/GP1BA/RGS18/BTK/GNGT2/MRAP/S1PR1/CXCL1/PTGER4/VAV1/CCL8/TACR1/P2RY13/CX3CL1/PIK3R5/PIK3CG/CCL3/FPR1/ADCY4/NPR1/GPR18/PTGIR/RGS1/P2RY12/GPR132/PDE1B/ADGRE5/CMKLR1/ECEL1/CXCL5/PTGFR/OXER1/PTH1R/CCR8/P2R…
GOBP_NEGATIVE_REGULATION_OF_LYMPHOCYTE_MEDIATED_IMMUNITY	GOBP_NEGATIVE_REGULATION_OF_LYMPHOCYTE_MEDIATED_IMMUNITY	29	0.820916	2.13415	1.70148e-07	4.12882e-06	3.30687e-06	1522	tags=62%, list=10%, signal=56%	TBX21/IL7R/CD96/PTPRC/XCL1/FOXP3/LILRB4/HLA-E/LILRB1/LGALS9/HLA-B/HLA-A/SERPINB9/FCGR2B/IL20RB/FOXJ1/SERPINB4/PTPN6
GOBP_REGULATORY_T_CELL_DIFFERENTIATION	GOBP_REGULATORY_T_CELL_DIFFERENTIATION	23	0.857051	2.12771	1.73296e-07	4.18724e-06	3.35366e-06	1071	tags=52%, list=7%, signal=48%	PLA2G2D/CTLA4/LAG3/FOXP3/HLA-DRB1/CD28/HLA-DRA/LILRB4/IRF1/LGALS9/IL2RA/NFATC2
GOCC_EXTERNAL_ENCAPSULATING_STRUCTURE	GOCC_EXTERNAL_ENCAPSULATING_STRUCTURE	358	0.490602	1.75131	1.99485e-07	4.79953e-06	3.84406e-06	2678	tags=46%, list=18%, signal=39%	KRT1/SPOCK2/ADAMDEC1/CTSG/CMA1/MFAP4/C1QA/DPT/ADIPOQ/TNN/APOE/C1QB/GP1BA/ELN/ITIH5/C1QC/LGALS9/HAPLN3/RARRES2/PTN/CILP/PAPLN/FREM1/SERPING1/MYOC/PODN/ICAM1/CCDC80/FBLN2/CD180/EMILIN1/SERPINB9/SOD3/VWF/CLEC3B/FBLN5/OGN/MMP19/PCOLCE/S100A8/SFRP2/CD248/CLEC14A/CRISPLD2/TIMP4/MMP2/CXCL12/MMRN2/MMP3/ADAMTS1/COL22A1/COL16A1/SRPX/EMILIN2/CTSC/SPARCL1/TPSB2/TGM2/LTBP2/LAMB3/LTBP4/TGFB1/FBLN1/COL6A2/LRRC3…
GOBP_REGULATION_OF_LYMPHOCYTE_MIGRATION	GOBP_REGULATION_OF_LYMPHOCYTE_MIGRATION	48	0.740883	2.1166	2.09453e-07	5.018e-06	4.01903e-06	2025	tags=54%, list=14%, signal=47%	CCL21/XCL2/CCR2/CXCL13/CXCL10/XCL1/CCL4/RIPOR2/CCL2/AIF1/CCL3/JAM2/DOCK8/CXCL12/IL27RA/TNFRSF14/CD200/PYCARD/ADAM8/STK10/ADTRP/MSN/ITGA4/CCL7/CCL20/SLC8B1
GOBP_PRODUCTION_OF_MOLECULAR_MEDIATOR_INVOLVED_IN_INFLAMMATORY_RESPONSE	GOBP_PRODUCTION_OF_MOLECULAR_MEDIATOR_INVOLVED_IN_INFLAMMATORY_RESPONSE	49	0.738361	2.11667	2.46502e-07	5.88069e-06	4.70998e-06	2181	tags=53%, list=15%, signal=45%	GBP5/CD6/LEP/IL6/SLAMF8/PLD4/LILRB4/GPSM3/BTK/NLRC3/CLEC7A/IL17B/ALOX5/LYN/PYCARD/IL4R/TLR4/PER1/TLR6/ZC3H12A/ADCY7/RPS19/NOD2/GRN/H19/PLD3
GOBP_INTERLEUKIN_4_PRODUCTION	GOBP_INTERLEUKIN_4_PRODUCTION	25	0.838633	2.1022	2.61199e-07	6.20512e-06	4.96983e-06	1187	tags=64%, list=8%, signal=59%	CD3E/CD40LG/IRF4/SCGB1A1/SASH3/IL33/FOXP3/HLA-DRB1/CD28/PRKCQ/HLA-E/LGALS9/NLRP3/CD86/IL20RB/CD83
GOBP_REGULATION_OF_PEPTIDASE_ACTIVITY	GOBP_REGULATION_OF_PEPTIDASE_ACTIVITY	277	0.515478	1.81256	2.65913e-07	6.29068e-06	5.03835e-06	2322	tags=35%, list=16%, signal=30%	CD27/LCK/FASLG/CST7/CST4/SPOCK2/PI16/CSN2/LAMP3/PSMB9/BIRC3/C3/AIM2/CARD16/DPEP1/ITIH5/LGALS9/CASP1/NGFR/NLRP3/PAPLN/SERPING1/LTF/NLRP1/SERPINB9/BIN1/PCOLCE/CLEC7A/S100A8/SFRP2/PSMB8/TIMP4/SERPINB7/CAV1/LYN/SOX7/AQP1/FAS/KLF4/GSN/CST6/FBLN1/FYN/ACVR1C/PYCARD/GAS6/BST2/CSTA/TRADD/CST1/SERPINB2/PPARG/F3/ANXA8/PML/RCN3/MICAL1/RENBP/PSME2/S100A9/TFPI2/NLRC4/PCOLCE2/LGMN/SNCA/SERPINB4/SPINK5/AGER/IFI6…
GOBP_NEGATIVE_REGULATION_OF_LEUKOCYTE_PROLIFERATION	GOBP_NEGATIVE_REGULATION_OF_LEUKOCYTE_PROLIFERATION	63	0.697025	2.09591	3.20886e-07	7.55955e-06	6.05462e-06	1732	tags=57%, list=12%, signal=51%	PLA2G2D/LGALS7B/CTLA4/SCGB1A1/IDO1/IL33/XCL1/FOXP3/HLA-DRB1/LST1/INPP5D/LILRB4/LILRB1/PDCD1LG2/BTK/TYROBP/TNFAIP3/CD274/LGALS9/IL2RA/CCL8/MNDA/CD86/FCGR2B/LYN/IL20RB/TNFRSF14/CD300A/LRRC32/FOXJ1/PTPN6/GSTP1/SFTPD/GPNMB/CEBPB/BTN2A2
GOBP_HOMEOSTASIS_OF_NUMBER_OF_CELLS	GOBP_HOMEOSTASIS_OF_NUMBER_OF_CELLS	178	0.556099	1.89601	3.29815e-07	7.73765e-06	6.19726e-06	1952	tags=30%, list=13%, signal=26%	CCR7/SIT1/IL7R/CCR4/CORO1A/JAK3/CARD11/SASH3/IKZF1/IL6/CD74/FOXP3/GPR183/HCLS1/PIK3CD/INPP5D/ZFP36/NCKAP1L/SPI1/TNFAIP3/LGALS9/IL2RA/KLF2/GAPT/ETS1/EMCN/SPNS2/B2M/LYN/IL20RB/FAS/PLA2G2A/NOS3/MYCT1/RHEX/MAFB/CSF1/STAT1/DOCK11/ADA/TAL1/ANXA1/EPAS1/AXL/F2R/MEF2C/FOXA3/ZFP36L1/DOCK10/TCIRG1/RPS19/GLIS2/HMOX1
GOBP_RIBONUCLEOPROTEIN_COMPLEX_SUBUNIT_ORGANIZATION	GOBP_RIBONUCLEOPROTEIN_COMPLEX_SUBUNIT_ORGANIZATION	171	-0.501124	-2.0582	3.31322e-07	7.74089e-06	6.19986e-06	382	tags=7%, list=3%, signal=7%	RNU5F-1/RNVU1-1/RNVU1-15/RNU4ATAC/RNVU1-19/RNU5D-1/RNU6ATAC/RNVU1-7/RNU5E-1/RNU4-1/RNU5A-1/RNU5B-1
GOBP_CALCIUM_MEDIATED_SIGNALING	GOBP_CALCIUM_MEDIATED_SIGNALING	129	0.595772	1.97484	3.55971e-07	8.26154e-06	6.61686e-06	2487	tags=42%, list=17%, signal=35%	CD3E/CCR7/TRAT1/ZAP70/SLA2/SELP/CCR2/CCR4/TBC1D10C/PTPRC/CCL4/PLEK/GBP1/IGF1/CD4/BTK/CLIC2/VCAM1/CD22/CCL3/P2RY12/CMKLR1/PTGFR/CCR8/LAT2/PLCG2/MCTP1/EDN1/CCRL2/TREM2/NFATC2/CXCR4/CASQ2/BST1/ADA/P2RX7/SPHK1/HTR2B/RCAN2/MCTP2/CCL20/HOMER3/TRPM2/NFATC1/P2RY11/TRPM4/CX3CR1/ACKR4/LMCD1/PRNP/RCAN1/SLC8A1/GSTO1/PPP3CC
GOBP_REGULATION_OF_NEUTROPHIL_MIGRATION	GOBP_REGULATION_OF_NEUTROPHIL_MIGRATION	35	0.78937	2.14605	3.56529e-07	8.26154e-06	6.61686e-06	2086	tags=60%, list=14%, signal=52%	CCL19/CCL21/CCR7/XCL1/CD74/RIPOR2/SLAMF8/NCKAP1L/EDN1/DPP4/ADAM8/C5AR1/BST1/RHOG/THBS4/IL23A/MPP1/SLIT2/CD99/XG/NOD2
GOCC_COLLAGEN_CONTAINING_EXTRACELLULAR_MATRIX	GOCC_COLLAGEN_CONTAINING_EXTRACELLULAR_MATRIX	273	0.509545	1.78787	3.62049e-07	8.3552e-06	6.69187e-06	2471	tags=47%, list=17%, signal=40%	KRT1/ADAMDEC1/CTSG/CMA1/MFAP4/C1QA/DPT/ADIPOQ/TNN/APOE/C1QB/ELN/ITIH5/C1QC/LGALS9/RARRES2/PTN/CILP/FREM1/SERPING1/MYOC/PODN/ICAM1/CCDC80/FBLN2/EMILIN1/SERPINB9/SOD3/VWF/CLEC3B/FBLN5/OGN/PCOLCE/S100A8/SFRP2/CLEC14A/MMP2/CXCL12/MMRN2/ADAMTS1/COL16A1/SRPX/EMILIN2/CTSC/SPARCL1/TPSB2/TGM2/LTBP2/LAMB3/LTBP4/TGFB1/FBLN1/COL6A2/IGFBP7/DCN/ACHE/LOXL1/TINAGL1/COMP/WNT2/TNXA/COL1A1/ADAM19/EFEMP2/HTRA1/F3/AN…
GOBP_LYMPHOCYTE_APOPTOTIC_PROCESS	GOBP_LYMPHOCYTE_APOPTOTIC_PROCESS	48	0.734872	2.09943	3.65665e-07	8.40435e-06	6.73124e-06	1573	tags=40%, list=11%, signal=36%	CD27/PDCD1/CD3G/FASLG/IL7R/JAK3/IDO1/CD74/PRKCQ/BTK/CD274/LGALS9/IL2RA/DOCK8/LYN/FAS/ADAM8/ADA/LGALS3
GOBP_CELLULAR_EXTRAVASATION	GOBP_CELLULAR_EXTRAVASATION	49	0.733478	2.10267	4.03122e-07	9.22562e-06	7.38902e-06	1927	tags=59%, list=13%, signal=52%	CCL21/SELP/JAML/SELL/LEP/CCR2/RIPOR2/PIK3CD/SELPLG/CCL2/PTGER4/VCAM1/CX3CL1/ICAM1/PIK3CG/JAM2/PECAM1/CXCL12/IL27RA/PLVAP/ADAM8/BST1/CCL28/AGER/THY1/FUT4/CD99/ITGA4/XG
GOCC_MEMBRANE_MICRODOMAIN	GOCC_MEMBRANE_MICRODOMAIN	233	0.529988	1.84026	4.04661e-07	9.22562e-06	7.38902e-06	1952	tags=31%, list=13%, signal=28%	CD19/MS4A1/CD79A/CD2/ZAP70/LCK/FASLG/CD48/CD8A/CARD11/PTPRC/KCNA3/CAVIN2/MAL/INPP5D/SELPLG/CD1A/CD4/BTK/S1PR1/LIPE/ACE2/ICAM1/MS4A4A/HCK/P2RY12/FXYD1/NFAM1/PECAM1/TGFBR2/LAT2/CAVIN3/CD14/CAV1/LYN/FAS/TEK/EFHD2/NOS3/TREM2/FYN/DPP4/RFTN1/PLVAP/BST2/DLL1/TRADD/ADTRP/EHD2/TLR6/PTGIS/TLR1/TLR2/PDPN/F2R/PLPP1/THY1/CAV2/SLC2A4/PLPP3/CSK/TFPI/MALL/ANGPT1/GNAI2/CTSD/HYAL2/OLR1/EFNB1/SORBS1/DLC1/CFLAR/HMOX1
GOBP_POSITIVE_REGULATION_OF_INTERLEUKIN_12_PRODUCTION	GOBP_POSITIVE_REGULATION_OF_INTERLEUKIN_12_PRODUCTION	28	0.820355	2.10883	4.08122e-07	9.26714e-06	7.42227e-06	1678	tags=64%, list=11%, signal=57%	CCL19/LTB/CCR7/CD40LG/IDO1/IL16/IRF8/CD40/SCIMP/IRF1/LGALS9/CLEC7A/TLR4/TLR2/IL23A/AGER/MAPK11/IRF5
GOBP_REGULATION_OF_IMMUNOGLOBULIN_PRODUCTION	GOBP_REGULATION_OF_IMMUNOGLOBULIN_PRODUCTION	48	0.733338	2.09505	4.20974e-07	9.52076e-06	7.6254e-06	1113	tags=40%, list=7%, signal=37%	TBX21/CD40LG/SASH3/PTPRC/IL6/IL33/XCL1/FOXP3/CD28/MZB1/TNFRSF4/CD40/RBP4/HLA-E/CD22/FCGR2B/IL27RA/TGFB1/IL4R
GOMF_GLYCOSAMINOGLYCAN_BINDING	GOMF_GLYCOSAMINOGLYCAN_BINDING	141	0.586657	1.96007	4.33276e-07	9.75992e-06	7.81695e-06	2301	tags=50%, list=15%, signal=43%	PLA2G2D/IGHM/JCHAIN/FGFBP1/SELP/SELL/SPOCK2/CXCL13/CXCL10/CXCL11/PTPRC/CTSG/APOE/HAPLN3/PTN/NLRP3/CCL8/ADA2/LTF/CCDC80/SOD3/CLEC3B/PCOLCE/CRISPLD2/TGFBR2/LPL/ADAMTS1/FGF7/STAB1/ENG/CFH/HBEGF/RSPO3/LTBP2/LTBP4/TREM2/DCN/GREM2/EVA1C/MMP7/COMP/RSPO1/SLIT3/EFEMP2/ADGRE2/PGF/PCOLCE2/THBS4/TLR2/LAYN/FGF1/COL13A1/EGFLAM/SLIT2/GPNMB/BGN/ECM2/HYAL2/LAMC2/DPYSL3/NOD1/CCL7/PGLYRP2/TNFAIP6/NOD2/AGRN/FGF2/VEG…
GOBP_NEGATIVE_REGULATION_OF_INFLAMMATORY_RESPONSE	GOBP_NEGATIVE_REGULATION_OF_INFLAMMATORY_RESPONSE	83	0.661106	2.07646	4.6521e-07	1.04377e-05	8.35979e-06	2119	tags=48%, list=14%, signal=42%	KRT1/CST7/PTPRC/FOXP3/HLA-DRB1/ADIPOQ/SLAMF8/IGF1/APOE/TNFAIP8L2/SOCS3/TNFAIP3/PTGER4/SIGLEC10/IL2RA/NLRP3/NLRC3/CX3CL1/ALOX5/FCGR2B/IL20RB/KLF4/TEK/CD200/CDH5/NR1H3/PPARG/ADA/SYT11/PTGIS/GSTP1/NT5E/GPX1/FNDC4/METRNL/RPS19/HGF/TNFAIP6/NOD2/GRN
GOMF_CYTOKINE_RECEPTOR_ACTIVITY	GOMF_CYTOKINE_RECEPTOR_ACTIVITY	61	0.704906	2.10121	5.488e-07	1.22645e-05	9.82292e-06	1407	tags=44%, list=9%, signal=40%	CCR7/IL2RG/IL7R/CCR2/CCR4/IL12RB1/IL21R/EBI3/IL10RA/CD74/CD4/IL15RA/IL2RA/IL18R1/IL2RB/CMKLR1/CCR8/IL3RA/IL27RA/IL20RB/CCRL2/IL4R/CXCR4/IL11RA/F3/LEPR/IL6R
GOBP_DENDRITIC_CELL_MIGRATION	GOBP_DENDRITIC_CELL_MIGRATION	21	0.854628	2.09158	5.76075e-07	1.28233e-05	1.02705e-05	1141	tags=57%, list=8%, signal=53%	CCL19/CCL21/CCR7/CCR2/GPR183/SLAMF8/LGALS9/PIK3CG/DOCK8/ALOX5/GAS6/CXCR4
GOBP_NEGATIVE_REGULATION_OF_ALPHA_BETA_T_CELL_ACTIVATION	GOBP_NEGATIVE_REGULATION_OF_ALPHA_BETA_T_CELL_ACTIVATION	29	0.806883	2.09767	6.02523e-07	1.33595e-05	1.06999e-05	1414	tags=48%, list=10%, signal=44%	LGALS7B/TBX21/JAK3/XCL1/FOXP3/LILRB1/RUNX3/CD274/LGALS9/TNFRSF14/CD300A/IL4R/ZC3H12A/ANXA1
GOBP_CELLULAR_DEFENSE_RESPONSE	GOBP_CELLULAR_DEFENSE_RESPONSE	30	0.810147	2.12967	6.29291e-07	1.38985e-05	1.11316e-05	866	tags=50%, list=6%, signal=47%	CXCL9/TRAT1/ITK/GNLY/PRF1/CCR2/NCF1/IL33/LSP1/TYROBP/KLRG1/FCMR/MNDA/NCF2/CD300C
GOBP_TOLERANCE_INDUCTION	GOBP_TOLERANCE_INDUCTION	20	0.861134	2.08161	6.57408e-07	1.4463e-05	1.15837e-05	1361	tags=75%, list=9%, signal=68%	CD3E/ICOS/CCR4/IDO1/FOXP3/LILRB4/HLA-E/TNFAIP3/CD274/LGALS9/IL2RA/HLA-B/TGFBR2/LYN/FOXJ1
GOBP_POSITIVE_REGULATION_OF_INTERLEUKIN_4_PRODUCTION	GOBP_POSITIVE_REGULATION_OF_INTERLEUKIN_4_PRODUCTION	19	0.864452	2.07162	7.16034e-07	1.56917e-05	1.25678e-05	978	tags=68%, list=7%, signal=64%	CD3E/CD40LG/IRF4/SASH3/IL33/FOXP3/CD28/PRKCQ/HLA-E/LGALS9/NLRP3/CD86/IL20RB
GOBP_T_HELPER_1_TYPE_IMMUNE_RESPONSE	GOBP_T_HELPER_1_TYPE_IMMUNE_RESPONSE	31	0.803594	2.11398	7.44779e-07	1.62079e-05	1.29813e-05	1811	tags=61%, list=12%, signal=54%	CCL19/CCR2/IL12RB1/JAK3/EBI3/IL33/XCL1/HLA-DRB1/IL18BP/IL18/IL18R1/IL27RA/IL4R/IL1B/TLR4/ANXA1/IL23A/PLA2G4A/BCL3
GOBP_POSITIVE_REGULATION_OF_INTERLEUKIN_10_PRODUCTION	GOBP_POSITIVE_REGULATION_OF_INTERLEUKIN_10_PRODUCTION	30	0.807977	2.12396	7.45912e-07	1.62079e-05	1.29813e-05	2086	tags=73%, list=14%, signal=63%	CD40LG/TIGIT/IRF4/SASH3/IL6/XCL1/CD28/LILRA5/CD274/LGALS9/CLEC7A/IL20RB/TREM2/PYCARD/CD34/TLR4/CD83/TLR2/IL23A/BCL3/HGF/NOD2
GOBP_NEGATIVE_REGULATION_OF_ADAPTIVE_IMMUNE_RESPONSE	GOBP_NEGATIVE_REGULATION_OF_ADAPTIVE_IMMUNE_RESPONSE	32	0.79744	2.11362	7.4819e-07	1.62079e-05	1.29813e-05	1522	tags=56%, list=10%, signal=51%	TBX21/IL7R/JAK3/PTPRC/IL33/XCL1/FOXP3/LILRB4/LILRB1/SAMSN1/FCGR2B/IL27RA/IL20RB/TNFRSF14/IL4R/FOXJ1/ZC3H12A/PTPN6
GOBP_REGULATION_OF_B_CELL_PROLIFERATION	GOBP_REGULATION_OF_B_CELL_PROLIFERATION	43	0.747239	2.10762	7.58545e-07	1.63695e-05	1.31107e-05	1375	tags=56%, list=9%, signal=51%	CD38/CTLA4/CARD11/SASH3/PTPRC/TNFRSF13C/CD74/MZB1/GPR183/INPP5D/TNFRSF4/CD40/NCKAP1L/BTK/TYROBP/CD22/MNDA/FCGR2B/LYN/CD300A/NFATC2/TLR4/BST1/ADA
GOCC_CHROMOSOMAL_REGION	GOCC_CHROMOSOMAL_REGION	264	-0.422197	-1.80494	7.89656e-07	1.69761e-05	1.35966e-05	5232	tags=64%, list=35%, signal=42%	PPP1R12A/CENPS/LIG4/WRNIP1/PPP1CC/RPA1/PSEN1/RNF8/AURKB/PPP1R10/XRCC5/DNMT3A/PPP1CB/NUP37/LRIF1/PAFAH1B1/ZW10/MCM3/NSL1/NUP98/GPATCH11/CLASP1/HMBOX1/HNRNPU/MIS12/DYNC1LI1/INCENP/KDM1A/PPP2CA/NCAPD2/MIS18A/SMC5/HAT1/SIN3A/DDB1/ORC5/FEN1/RECQL4/CENPP/NDE1/HJURP/TNKS2/SMC6/EZH2/PPP2R5A/SUGT1/RAD51D/NUP133/DCLRE1B/PCNA/MCM6/KIF2C/WRN/MRE11/NUP43/BOD1L1/PDS5B/CENPA/WAPL/ITGB3BP/CENPN/FMR1/KANSL1/CDCA5…
GOBP_METAL_ION_HOMEOSTASIS	GOBP_METAL_ION_HOMEOSTASIS	401	0.465255	1.66754	7.95641e-07	1.69959e-05	1.36124e-05	2274	tags=30%, list=15%, signal=26%	CCL19/CD19/MS4A1/S1PR4/CD52/CXCL9/CCL21/CCR7/LCK/CD38/FASLG/NPY2R/PRKCB/CCL13/CCR2/CCR4/TMC8/C7/CXCL13/CCL14/CORO1A/CXCL10/CXCL11/PTPRC/P2RY8/XCL1/P2RY10/APOE/CD40/CD4/CLIC2/S1PR1/PTGER4/CCL8/TACR1/CX3CL1/LTF/PIK3CG/CCL3/FPR1/NPR1/GPR18/FAM20A/PTGIR/TRPV2/S100A8/CMKLR1/PTGFR/PTH1R/CCR8/CXCL12/F2RL2/FPR3/DRD4/B2M/PLCG2/CAV1/LYN/MCOLN2/EDN1/CCRL2/APLNR/EDN3/TGM2/FYN/CDH5/CXCR4/CASQ2/OXTR/C5AR1/P2RY…
GOBP_ANTIMICROBIAL_HUMORAL_IMMUNE_RESPONSE_MEDIATED_BY_ANTIMICROBIAL_PEPTIDE	GOBP_ANTIMICROBIAL_HUMORAL_IMMUNE_RESPONSE_MEDIATED_BY_ANTIMICROBIAL_PEPTIDE	31	0.803081	2.11263	7.96588e-07	1.69959e-05	1.36124e-05	2103	tags=61%, list=14%, signal=53%	BPIFA1/CXCL9/GNLY/CCL13/CXCL13/CXCL10/CXCL11/CXCL2/KRT6A/CXCL1/RNASE6/LTF/CXCL5/PGC/S100A9/SPINK5/RPS19/NOD2/KLK5
GOBP_REGULATION_OF_MACROPHAGE_ACTIVATION	GOBP_REGULATION_OF_MACROPHAGE_ACTIVATION	40	0.754003	2.09171	8.69804e-07	1.84882e-05	1.48077e-05	2392	tags=62%, list=16%, signal=53%	CST7/STAP1/PTPRC/IL6/IL33/CD74/CX3CL1/CCL3/FCGR2B/CTSC/CD200/TREM2/IL4R/NR1H3/TLR4/TLR6/ZC3H12A/CEBPA/SYT11/SPHK1/PLA2G4A/GRN/ADGRF5/HAMP/TNIP2
GOBP_NEGATIVE_REGULATION_OF_LOCOMOTION	GOBP_NEGATIVE_REGULATION_OF_LOCOMOTION	225	0.525485	1.82431	9.09681e-07	1.92634e-05	1.54285e-05	2274	tags=35%, list=15%, signal=30%	CCL21/STAP1/CXCL13/WAS/CLDN5/IL33/CD74/RIPOR2/ADIPOQ/SLAMF8/TNN/APOE/DPEP1/CCL2/AIF1/HAS1/PTGER4/PTN/PODN/CX3CL1/EMILIN1/ARHGAP4/SFRP2/ACVRL1/TIE1/CXCL12/MMRN2/IL27RA/MCTP1/ENG/CD300A/KLF4/CD200/TGFB1/FBLN1/RIN3/ACVR1C/DCN/DPP4/MEOX2/WNT11/BST2/RRAS/PPARG/SEMA7A/ADTRP/NBL1/ADA/RGCC/CCL28/CYP1B1/GSTP1/COL3A1/IFITM1/TIMP1/SLIT2/IL24/MEF2C/THY1/SEMA4D/HOXA7/RECK/DLL4/MIIP/HYAL2/ARHGDIB/DPYSL3/DLC1/V…
GOMF_MHC_PROTEIN_COMPLEX_BINDING	GOMF_MHC_PROTEIN_COMPLEX_BINDING	19	0.860044	2.06106	9.38484e-07	1.97992e-05	1.58577e-05	555	tags=58%, list=4%, signal=56%	MS4A1/CD8A/HLA-DOB/CD74/HLA-DRB1/HLA-DRA/HLA-DOA/HLA-DMB/HLA-DMA/CD4/LILRB1
GOBP_EXTERNAL_ENCAPSULATING_STRUCTURE_ORGANIZATION	GOBP_EXTERNAL_ENCAPSULATING_STRUCTURE_ORGANIZATION	283	0.494374	1.74225	9.52712e-07	2.00247e-05	1.60382e-05	2455	tags=42%, list=17%, signal=36%	ICAM3/SPOCK2/IL6/CTSG/CMA1/MFAP4/DPT/ELN/HAS1/MYH11/ICAM2/PAPLN/ITGAX/VCAM1/ICAM1/CCDC80/FBLN2/EMILIN1/JAM2/VWF/FBLN5/MMP19/SFRP2/PECAM1/CRISPLD2/MMP2/ETS1/TIE1/MMP3/ADAMTS1/CAV1/LCP1/COL22A1/COL16A1/ENG/LAMB3/TGFB1/FBLN1/COL6A2/DCN/GAS6/MMP1/DPP4/LOXL1/CTSK/MMP7/KLK4/COMP/ADAM8/TNXA/COL1A1/ADAM19/EFEMP2/HTRA1/TLL1/COL18A1/COL6A1/ADTRP/COL23A1/PDGFRA/AEBP1/RGCC/SPINK5/CYP1B1/PDPN/COL13A1/FLRT2/FO…
GOBP_REGULATION_OF_NEUTROPHIL_CHEMOTAXIS	GOBP_REGULATION_OF_NEUTROPHIL_CHEMOTAXIS	26	0.82373	2.08043	9.83924e-07	2.06041e-05	1.65023e-05	1595	tags=58%, list=11%, signal=52%	CCL19/CCL21/CCR7/XCL1/CD74/RIPOR2/NCKAP1L/EDN1/DPP4/C5AR1/BST1/THBS4/IL23A/MPP1/SLIT2
GOBP_REGULATION_OF_CYSTEINE_TYPE_ENDOPEPTIDASE_ACTIVITY	GOBP_REGULATION_OF_CYSTEINE_TYPE_ENDOPEPTIDASE_ACTIVITY	160	0.570376	1.92505	1.04649e-06	2.18334e-05	1.74869e-05	2126	tags=32%, list=14%, signal=28%	CD27/LCK/FASLG/CST7/CSN2/LAMP3/PSMB9/BIRC3/AIM2/CARD16/DPEP1/LGALS9/CASP1/NGFR/NLRP3/LTF/NLRP1/SERPINB9/CLEC7A/S100A8/SFRP2/SOX7/AQP1/FAS/KLF4/GSN/FYN/ACVR1C/PYCARD/GAS6/TRADD/PPARG/F3/PML/MICAL1/S100A9/NLRC4/LGMN/SNCA/IFI6/F2R/GPX1/PLAUR/PPM1F/CTSD/NOD1/DLC1/CFLAR/BBC3/HGF/BOK/TBC1D10A
GOBP_T_HELPER_17_TYPE_IMMUNE_RESPONSE	GOBP_T_HELPER_17_TYPE_IMMUNE_RESPONSE	25	0.823599	2.06451	1.09598e-06	2.2782e-05	1.82466e-05	1508	tags=52%, list=10%, signal=47%	TBX21/SLAMF6/IRF4/IL12RB1/IL6/FOXP3/PRKCQ/IL27RA/BATF/NFKBID/ZC3H12A/IL6R/IL23A
GOBP_REGULATION_OF_GTPASE_ACTIVITY	GOBP_REGULATION_OF_GTPASE_ACTIVITY	354	0.478098	1.70635	1.23532e-06	2.55843e-05	2.04911e-05	2375	tags=27%, list=16%, signal=24%	CCL19/CCL21/CCR7/XCL2/RASGRP2/CCL13/CCL17/RASAL3/CCL18/CXCL13/ACAP1/ARHGAP9/CCL14/TBC1D10C/XCL1/CCL4/RIPOR2/TAGAP/ARHGAP25/CCL22/CCL2/CD40/NCKAP1L/ARHGAP15/ARHGAP30/ARHGAP40/RGS18/S1PR1/VAV1/CCL8/CX3CL1/ICAM1/ARHGAP45/CCL3/ARHGAP4/RGS1/DOCK8/ARHGEF15/AGAP2/JUN/SIPA1/RASIP1/SPRY1/RIN3/STARD8/PYCARD/WNT11/SH3BP1/ARHGEF1/ARHGAP20/RASA3/DOCK11/FOXJ1/ALS2CL/GMIP/ARHGAP23/RHOG/ARHGAP31/ADAP2/SYDE1/EPHA…
GOBP_T_CELL_DIFFERENTIATION_IN_THYMUS	GOBP_T_CELL_DIFFERENTIATION_IN_THYMUS	51	0.722367	2.0844	1.25009e-06	2.57957e-05	2.06604e-05	1375	tags=39%, list=9%, signal=36%	CD3D/CD3E/CCR7/ZAP70/CD3G/IL7R/CARD11/PTPRC/CD74/FOXP3/CD28/BCL11B/B2M/EGR3/IL1B/ADAM8/MAFB/VNN1/FOXJ1/ADA
GOBP_POSITIVE_REGULATION_OF_I_KAPPAB_KINASE_NF_KAPPAB_SIGNALING	GOBP_POSITIVE_REGULATION_OF_I_KAPPAB_KINASE_NF_KAPPAB_SIGNALING	145	0.580217	1.94054	1.29615e-06	2.66487e-05	2.13436e-05	2570	tags=34%, list=17%, signal=29%	CCL19/CCL21/CCR7/FASLG/UBD/PRKCB/CARD11/CD74/HLA-DRB1/ADIPOQ/BIRC3/CARD16/CD40/CD4/PIM2/APOL3/LGALS9/CASP1/TRIM22/CX3CL1/LTF/TGM2/FYN/MAP3K14/TLR4/BST2/TRADD/TLR6/IKBKE/S100A4/TRIM21/IRF3/F2R/HTR2B/LGALS1/SECTM1/NOD1/CFLAR/HMOX1/FLNA/PLEKHG5/MIB2/NOD2/S100B/RBCK1/TNIP2/TNFRSF1A/WLS/TRIM38/TRIM5
GOBP_NEGATIVE_REGULATION_OF_LEUKOCYTE_APOPTOTIC_PROCESS	GOBP_NEGATIVE_REGULATION_OF_LEUKOCYTE_APOPTOTIC_PROCESS	33	0.78869	2.11192	1.3057e-06	2.6748e-05	2.14231e-05	1540	tags=52%, list=10%, signal=46%	CCL19/CCL21/CCR7/CD27/IL7R/JAK3/IDO1/CD74/HCLS1/PRKCQ/LILRB1/DOCK8/CXCL12/GAS6/IRF7/ADA/AXL
GOBP_RESPONSE_TO_TYPE_I_INTERFERON	GOBP_RESPONSE_TO_TYPE_I_INTERFERON	64	0.683557	2.06032	1.32423e-06	2.69544e-05	2.15884e-05	2948	tags=67%, list=20%, signal=54%	IRF4/ZBP1/IRF8/HLA-E/IRF1/HLA-B/HLA-H/HLA-A/GBP2/EGR1/ISG20/PSMB8/HLA-C/XAF1/SAMHD1/MX2/IFIT3/IRF7/BST2/RSAD2/STAT1/IKBKE/IFIT2/PTPN6/IRF3/IFI6/IFITM1/IFI27/IRF5/IRF9/IFNAR2/MX1/SP100/OAS1/STAT2/IFITM2/TYK2/CACTIN/CDC37/IFIT1/SMPD1/USP18/MYD88
GOBP_REGULATION_OF_NATURAL_KILLER_CELL_MEDIATED_IMMUNITY	GOBP_REGULATION_OF_NATURAL_KILLER_CELL_MEDIATED_IMMUNITY	23	0.835998	2.07545	1.32531e-06	2.69544e-05	2.15884e-05	791	tags=52%, list=5%, signal=49%	SLAMF6/CD96/LEP/NCR3/LAG3/HLA-E/LILRB1/LGALS9/VAV1/HLA-B/HLA-A/SERPINB9
GOBP_NATURAL_KILLER_CELL_MEDIATED_IMMUNITY	GOBP_NATURAL_KILLER_CELL_MEDIATED_IMMUNITY	35	0.777552	2.11392	1.36377e-06	2.7637e-05	2.21352e-05	791	tags=40%, list=5%, signal=38%	SLAMF6/CD96/LEP/CORO1A/NCR3/LAG3/HLA-E/LILRB1/LGALS9/VAV1/HLA-B/IL18/HLA-A/SERPINB9
GOBP_NEGATIVE_REGULATION_OF_RESPONSE_TO_EXTERNAL_STIMULUS	GOBP_NEGATIVE_REGULATION_OF_RESPONSE_TO_EXTERNAL_STIMULUS	231	0.512767	1.77838	1.42258e-06	2.87259e-05	2.30073e-05	2247	tags=39%, list=15%, signal=33%	KRT1/CD96/CST7/STAP1/LEP/CXCL13/PTPRC/FOXP3/HLA-DRB1/ADIPOQ/SLAMF8/IGF1/APOE/CARD16/CCL2/TNFAIP8L2/SOCS3/GP1BA/AIF1/HLA-E/LILRB1/TNFAIP3/LGALS9/PTGER4/SIGLEC10/IL2RA/NLRP3/HLA-B/SERPING1/NLRC3/CX3CL1/LTF/HLA-A/SERPINB9/ALOX5/FCGR2B/IL20RB/EDN1/SAMHD1/KLF4/TEK/CD200/NOS3/RIN3/CDH5/DPP4/CD34/NR1H3/SERPINB2/HTRA1/PPARG/NMI/SEMA7A/ADTRP/NBL1/PDGFRA/ADA/SYT11/PTGIS/SERPINB4/SPINK5/TRIM21/LILRA2/GSTP1/…
GOCC_ENDOCYTIC_VESICLE	GOCC_ENDOCYTIC_VESICLE	238	0.513281	1.78409	1.43726e-06	2.89191e-05	2.3162e-05	2128	tags=31%, list=14%, signal=27%	GNLY/CTLA4/CORO1A/HLA-DQA2/NCF1/HLA-DQB2/AVPR2/HLA-DPB1/WAS/HLA-DQA1/MARCO/HLA-DQB1/CD74/HLA-DRB1/HLA-DRB5/HLA-DRA/NCF4/HLA-DPA1/APOE/PLD4/MPEG1/SCIMP/FMNL1/HLA-E/TAP1/HLA-B/CYBB/LTF/CYBA/HLA-H/HLA-A/NCF2/HBA2/TAP2/SCARF1/B2M/RAB7B/FCGR1A/CAV1/CD163/HLA-C/STAB1/HBEGF/TLR7/GSN/HBB/NOS3/RIN3/DPP4/ADAM8/EHD2/TLR6/VIM/ANXA3/SYT11/SPHK1/TLR1/TLR2/WNT6/EHD1/TF/RAB24/TAPBP/SFTPD/RAB32/HYAL2/TCIRG1/NOD1/…
GOBP_RNA_SPLICING_VIA_TRANSESTERIFICATION_REACTIONS	GOBP_RNA_SPLICING_VIA_TRANSESTERIFICATION_REACTIONS	290	-0.410461	-1.78122	1.52962e-06	3.06683e-05	2.45629e-05	460	tags=5%, list=3%, signal=5%	RBM24/RNU5F-1/RNVU1-1/RNVU1-15/NOVA1/RNU4ATAC/RNVU1-19/RNU5D-1/RNU6ATAC/RNVU1-7/RNU5E-1/RNU4-1/RNU5A-1/RNU5B-1
GOBP_B_CELL_ACTIVATION_INVOLVED_IN_IMMUNE_RESPONSE	GOBP_B_CELL_ACTIVATION_INVOLVED_IN_IMMUNE_RESPONSE	58	0.692066	2.06387	1.66507e-06	3.3266e-05	2.66435e-05	1853	tags=45%, list=12%, signal=39%	CD19/TBX21/CD40LG/PTPRC/IL6/FOXP3/CD28/GPR183/MFNG/CD40/ITM2A/CD180/GAPT/FCGR2B/IL27RA/PLCG2/TGFB1/BATF/TLR4/DLL1/PLCL2/DOCK11/ADA/LGALS1/BCL3/DOCK10
GOBP_MICROTUBULE_CYTOSKELETON_ORGANIZATION	GOBP_MICROTUBULE_CYTOSKELETON_ORGANIZATION	432	-0.358383	-1.59111	1.74617e-06	3.47636e-05	2.7843e-05	3782	tags=39%, list=25%, signal=30%	TUBA1B/CENPJ/KIF2C/KIAA0753/BBS4/CCDC151/STMN1/FER/CEP152/RAE1/CENPA/CAMSAP1/BORA/CFAP43/STMN2/CHMP2B/CLIP1/TUBG1/FGF13/SIRT1/TPR/USP33/CHMP5/PDCD6IP/HAUS1/RTTN/WDR73/CDK2/PCM1/BCAS3/KIF2A/KATNAL2/RAB11A/GCC2/SRGAP2C/NAV3/STAG1/DYNC1LI2/FBXW11/HTT/MAP2/DLG1/CCSAP/CEP192/SPEF2/MDM1/GEN1/WEE1/SKA2/PLK1/AUNIP/SMC1A/SPDL1/CNTLN/CEP44/SMC3/TUBB2B/CDC14A/EFHC1/CCNB2/KNSTRN/C2CD3/CCNF/CEP70/SPAST/SPC25/…
GOBP_CHROMOSOME_SEGREGATION	GOBP_CHROMOSOME_SEGREGATION	245	-0.425588	-1.80783	1.7698e-06	3.51103e-05	2.81207e-05	5127	tags=56%, list=35%, signal=37%	CTNNB1/ZW10/MCMBP/RIOK2/PSRC1/SYCE2/NSL1/HNRNPU/MIS12/NEK11/DYNC1LI1/DYNC1H1/INCENP/PIBF1/HECW2/BECN1/NCAPD2/PUM1/MIS18A/SMC5/MLH1/FEN1/MLH3/RAN/NDE1/HJURP/VPS4B/SMC6/KIFC1/TLK1/CDC23/CDCA2/KIF2C/TOP1/CSNK2A1/MRE11/NUP43/POGZ/PDS5B/CUL3/WAPL/CENPN/CHMP2B/CDCA5/ESCO1/TUBG1/TPR/SLX4/CHMP5/NAA50/CDCA8/USP9X/RAB11A/ARL8B/STAG1/SEH1L/TOP2B/BUB3/RMI2/BIRC5/TLK2/GEN1/SKA2/PLK1/SMC1A/SPDL1/SMC3/NCAPH/NIP…
GOBP_PROTEIN_KINASE_B_SIGNALING	GOBP_PROTEIN_KINASE_B_SIGNALING	171	0.550648	1.8672	1.90218e-06	3.76046e-05	3.01184e-05	1826	tags=33%, list=12%, signal=29%	CCL19/CD19/CCL21/CCR7/TRAT1/BANK1/LCK/ICOS/LEP/CD28/HCLS1/PIK3CD/IGF1/CCL2/CD40/VAV1/IL18/MYOC/CX3CL1/PIK3R5/PIK3CG/CCL3/OSM/CD86/P2RY12/F10/PIK3AP1/FGF7/ENG/HBEGF/KLF4/TEK/TGFB1/FYN/FGF18/NRG2/GAS6/IL1B/ADAM8/CHI3L1/RRAS/F3/NOP53/ADTRP/RCN3/PDGFRA/KLB/RHOG/EPHA2/FGF1/AXL/GPX1/ANGPT1/ZFP36L1/PDGFRB/HYAL2
GOBP_NATURAL_KILLER_CELL_ACTIVATION	GOBP_NATURAL_KILLER_CELL_ACTIVATION	43	0.735462	2.0744	1.97079e-06	3.88253e-05	3.10961e-05	1540	tags=44%, list=10%, signal=40%	CD2/LEP/CORO1A/IL21R/NCR3/PTPRC/PIK3CD/FGR/FLT3LG/HLA-E/TYROBP/PTPN22/IL18/IL18R1/IL15/PRDM1/GAS6/IL23A/AXL
GOBP_POSITIVE_REGULATION_OF_CYTOKINE_PRODUCTION_INVOLVED_IN_IMMUNE_RESPONSE	GOBP_POSITIVE_REGULATION_OF_CYTOKINE_PRODUCTION_INVOLVED_IN_IMMUNE_RESPONSE	39	0.748733	2.0671	2.13491e-06	4.19123e-05	3.35686e-05	1316	tags=49%, list=9%, signal=45%	SASH3/IL6/XCL1/CD74/SCIMP/HLA-E/LILRB1/NR4A3/NLRP3/IL18/IL18R1/HLA-A/CLEC7A/B2M/TNFRSF14/IL1B/TLR4/RSAD2/SEMA7A
GOCC_CAJAL_BODY	GOCC_CAJAL_BODY	58	-0.640081	-2.19776	2.36085e-06	4.61876e-05	3.69928e-05	544	tags=19%, list=4%, signal=18%	ANKS1B/SCARNA8/SCARNA22/SCARNA10/SCARNA13/SCARNA3/SCARNA21/SNORA38B/SNORA38/SCARNA5/SCARNA1
GOBP_MATURE_B_CELL_DIFFERENTIATION	GOBP_MATURE_B_CELL_DIFFERENTIATION	17	0.871791	2.02711	2.38787e-06	4.64216e-05	3.71801e-05	1853	tags=88%, list=12%, signal=77%	CD19/IL6/GPR183/SLAMF8/MFNG/ITM2A/FCGR2B/PLCG2/DLL1/PLCL2/DOCK11/ADA/LGALS1/BCL3/DOCK10
GOBP_DETECTION_OF_EXTERNAL_BIOTIC_STIMULUS	GOBP_DETECTION_OF_EXTERNAL_BIOTIC_STIMULUS	19	0.851176	2.03981	2.38923e-06	4.64216e-05	3.71801e-05	2086	tags=84%, list=14%, signal=72%	HLA-DRB1/CD1D/HLA-B/HLA-A/CLEC7A/TREM2/TLR4/TLR6/NLRC4/TLR1/SSC5D/TLR2/C4B/NOD1/PGLYRP2/NOD2
GOBP_MUSCLE_FILAMENT_SLIDING	GOBP_MUSCLE_FILAMENT_SLIDING	21	-0.832095	-2.3081	2.50187e-06	4.84437e-05	3.87997e-05	317	tags=43%, list=2%, signal=42%	TNNI1/TNNC1/ACTA1/ACTN2/NEB/MYL2/MYH7/MYH2/MYL1
GOBP_NEGATIVE_REGULATION_OF_INTERLEUKIN_6_PRODUCTION	GOBP_NEGATIVE_REGULATION_OF_INTERLEUKIN_6_PRODUCTION	29	0.791026	2.05644	2.67077e-06	5.15376e-05	4.12777e-05	1699	tags=69%, list=11%, signal=61%	SLAMF1/BANK1/FOXP3/INPP5D/LILRB4/NCKAP1L/TNFAIP3/PTPN22/KLF2/NLRC3/CX3CL1/IL27RA/CD200/GAS6/TLR4/FOXJ1/ZC3H12A/SYT11/PTPN6/CSK
GOMF_RECEPTOR_REGULATOR_ACTIVITY	GOMF_RECEPTOR_REGULATOR_ACTIVITY	250	0.502674	1.75315	2.74885e-06	5.28639e-05	4.23399e-05	2023	tags=40%, list=14%, signal=35%	CCL19/LTB/CXCL9/CCL21/CD40LG/XCL2/LTA/GDF9/FASLG/CCL13/CCL17/LEP/CCL18/CXCL13/CCL14/CXCL10/CXCL11/EBI3/WNT10A/IL6/CXCL2/IL33/XCL1/VEGFD/CCL4/GMFG/IL16/ADIPOQ/IL32/IGF1/CCL22/CCL2/LILRB4/FLT3LG/IL18BP/MRAP/CXCL1/PTN/CCL8/ADA2/IL18/LIF/TNFSF8/CX3CL1/TYMP/CCL3/OSM/IL34/IL15/OGN/SFRP2/CXCL5/IL17B/CXCL12/FGF7/EDN1/HBEGF/EDN3/NPY/TGFB1/FGF18/NRG2/GAS6/DPP4/GREM2/WNT11/IL1B/WNT2/CSF1/SEMA7A/TNFSF12/NBL1…
GOBP_POSITIVE_REGULATION_OF_INTERLEUKIN_2_PRODUCTION	GOBP_POSITIVE_REGULATION_OF_INTERLEUKIN_2_PRODUCTION	27	0.80914	2.05662	2.8011e-06	5.36862e-05	4.29985e-05	1414	tags=52%, list=10%, signal=47%	CD3E/IRF4/CCR2/CARD11/SASH3/PTPRC/CD28/CD4/PRKCQ/CD86/CLEC7A/IL1B/CD83/ANXA1
GOBP_REGULATION_OF_MYELOID_LEUKOCYTE_DIFFERENTIATION	GOBP_REGULATION_OF_MYELOID_LEUKOCYTE_DIFFERENTIATION	79	0.641736	1.99754	3.08494e-06	5.89265e-05	4.71956e-05	2128	tags=46%, list=14%, signal=39%	CD74/HLA-DRB1/ADIPOQ/HCLS1/EVI2B/FOS/INPP5D/CD4/LILRB4/LILRB1/TYROBP/C1QC/TESC/LIF/LTF/CCL3/IL34/LYN/JUN/TGFB1/TREM2/IRF7/TLR4/MAFB/FES/CSF1/TAL1/CD101/IL23A/FSTL3/HOXA7/CEBPB/ZFP36L1/UBASH3B/LEF1/ROR2
GOBP_MACROPHAGE_MIGRATION	GOBP_MACROPHAGE_MIGRATION	38	0.745716	2.04885	3.3719e-06	6.41909e-05	5.1412e-05	2407	tags=61%, list=16%, signal=51%	STAP1/CCR2/SLAMF8/CCL2/RARRES2/CX3CL1/CCL3/EMILIN1/IL34/P2RY12/CSF1R/CMKLR1/MCOLN2/CD200/TREM2/C5AR1/CSF1/LGALS3/SFTPD/MMP14/ROR2/CX3CR1/CD81
GOCC_CLATHRIN_COATED_ENDOCYTIC_VESICLE_MEMBRANE	GOCC_CLATHRIN_COATED_ENDOCYTIC_VESICLE_MEMBRANE	28	0.797663	2.0505	3.47521e-06	6.59358e-05	5.28095e-05	1004	tags=46%, list=7%, signal=43%	HLA-DQA2/HLA-DQB2/HLA-DPB1/HLA-DQA1/HLA-DQB1/CD74/HLA-DRB1/HLA-DRB5/HLA-DRA/HLA-DPA1/APOE/FCGR1A/HBEGF
GOBP_REGULATION_OF_T_HELPER_1_TYPE_IMMUNE_RESPONSE	GOBP_REGULATION_OF_T_HELPER_1_TYPE_IMMUNE_RESPONSE	19	0.84583	2.02699	3.56645e-06	6.72562e-05	5.38671e-05	1726	tags=74%, list=12%, signal=65%	CCL19/CCR2/IL12RB1/JAK3/IL33/XCL1/IL18/IL18R1/IL27RA/IL4R/IL1B/ANXA1/IL23A/PLA2G4A
GOBP_MULTICELLULAR_ORGANISMAL_HOMEOSTASIS	GOBP_MULTICELLULAR_ORGANISMAL_HOMEOSTASIS	345	0.468227	1.66756	3.5686e-06	6.72562e-05	5.38671e-05	2541	tags=33%, list=17%, signal=28%	KRT1/BPIFA1/IGKC/IGHA1/IGHA2/IGHG3/JCHAIN/IRF4/CD38/CST4/LEP/CCR2/CIDEA/LYZ/CORO1A/SASH3/IL6/AVPR2/G0S2/CLDN5/PIGR/ADIPOQ/FABP4/INPP5D/TMEM119/RBP4/TNFAIP3/S1PR1/NR4A3/IL18/IL18R1/LTF/ADCY4/CYTL1/EGR1/IL15/ID1/JAM2/TRPV2/CSF1R/NDN/CMKLR1/PECAM1/PTH1R/B2M/CAV1/PDK4/IL20RB/AQP1/NOS3/ACHE/CDH5/IL4R/CD34/CXCR4/IL1B/NR1H3/TLR4/ADAM8/DLL1/OXTR/CDH3/CSF1/PLCL2/ESAM/RCN3/LEPR/P2RX7/FOXO1/EPAS1/ADCY7/F2R/…
GOBP_REGULATION_OF_LYMPHOCYTE_APOPTOTIC_PROCESS	GOBP_REGULATION_OF_LYMPHOCYTE_APOPTOTIC_PROCESS	35	0.763395	2.07543	4.22674e-06	7.93953e-05	6.35896e-05	1573	tags=46%, list=11%, signal=41%	CD27/PDCD1/CD3G/IL7R/JAK3/IDO1/CD74/PRKCQ/BTK/CD274/LGALS9/DOCK8/LYN/ADAM8/ADA/LGALS3
GOBP_PEPTIDYL_TYROSINE_MODIFICATION	GOBP_PEPTIDYL_TYROSINE_MODIFICATION	262	0.49103	1.71627	4.39785e-06	8.20891e-05	6.57471e-05	2530	tags=35%, list=17%, signal=29%	CD3E/ZAP70/BANK1/LCK/ITK/STAP1/LEP/JAK3/NCF1/PTPRC/IL6/CD74/ADIPOQ/HCLS1/IGF1/FGR/CD40/BMX/CD4/LILRB4/SOCS3/LILRA5/BTK/SAMSN1/IL18/LIF/ICAM1/OSM/HCK/IL34/ENPP2/IL15/CSF1R/CLEC7A/SFRP2/PECAM1/TIE1/FCGR1A/FGF7/CAV1/LYN/TNFRSF14/HBEGF/EPHB6/CD300A/TEK/TGFB1/TREM2/FYN/GAS6/FES/BST1/PDGFRA/TAL1/IL6R/FLT4/THBS4/EPHA2/IL23A/PTPN6/AXL/IL24/THY1/SEMA4D/CSK/LRRK1/ANGPT1/MVP/CRLF1/PDGFRB/HYAL2/NEDD9/HGF/BMP…
GOBP_TISSUE_MIGRATION	GOBP_TISSUE_MIGRATION	231	0.501304	1.73862	4.39919e-06	8.20891e-05	6.57471e-05	2538	tags=36%, list=17%, signal=30%	FGFBP1/CXCL13/ATOH8/PIK3CD/APOE/S100A2/CD40/MIR27A/PTN/PIK3CG/NR4A1/LPXN/ENPP2/ID1/SOX18/CLEC14A/ETS1/ACVRL1/TGFBR2/MMRN2/MIR23A/PLCG2/FGF7/EGR3/EDN1/HBEGF/FAT2/KLF4/TEK/ADGRA2/NOS3/TGFB1/FGF18/DCN/CDH5/RHOJ/DPP4/MEOX2/SH3BP1/TMSB4X/RRAS/STAT5A/PPARG/TNFSF12/ADTRP/ACTA2/ZC3H12A/ANXA1/ANXA3/FLT4/LGMN/RGCC/EPHA2/CYP1B1/FGF1/VEGFC/SLIT2/GPX1/MEF2C/PLPP3/DLL4/PPM1F/ANGPT1/PRKD2/VASH1/HMOX1/SP100/TBXA…
GOBP_ION_HOMEOSTASIS	GOBP_ION_HOMEOSTASIS	487	0.437881	1.58045	4.65893e-06	8.665e-05	6.94e-05	2197	tags=27%, list=15%, signal=24%	CCL19/CD19/MS4A1/S1PR4/CD52/CXCL9/CCL21/CCR7/LCK/CD38/FASLG/NPY2R/PRKCB/CCL13/CCR2/CCR4/TMC8/C7/CXCL13/CCL14/CORO1A/CXCL10/CXCL11/PTPRC/P2RY8/XCL1/P2RY10/SLAMF8/APOE/CD40/CD4/CLIC2/S1PR1/PTGER4/CCL8/TACR1/MYOC/CX3CL1/LTF/PIK3CG/SLC9A9/CCL3/FPR1/NPR1/GPR18/FAM20A/PTGIR/TRPV2/S100A8/CMKLR1/PTGFR/PTH1R/CCR8/SFRP4/CXCL12/F2RL2/FPR3/DRD4/B2M/PLCG2/FHL1/CAV1/PDK4/LYN/MCOLN2/EDN1/CCRL2/APLNR/EDN3/TGM2/F…
GOMF_CXCR_CHEMOKINE_RECEPTOR_BINDING	GOMF_CXCR_CHEMOKINE_RECEPTOR_BINDING	11	0.915294	1.92068	4.78512e-06	8.87051e-05	7.1046e-05	899	tags=82%, list=6%, signal=77%	CXCL9/CXCL13/CXCL10/CXCL11/CXCL2/CXCL1/CX3CL1/CXCL5/CXCL12
GOMF_G_PROTEIN_COUPLED_RECEPTOR_ACTIVITY	GOMF_G_PROTEIN_COUPLED_RECEPTOR_ACTIVITY	172	0.537584	1.82218	4.81341e-06	8.8938e-05	7.12325e-05	2308	tags=42%, list=16%, signal=36%	S1PR4/ACKR1/CCR7/OR2I1P/NPY2R/GPR171/CCR2/CCR4/AVPR2/P2RY8/P2RY10/GPR183/MRGPRF/GP1BA/S1PR1/PTGER4/TACR1/P2RY13/FPR1/NPR1/GPR18/PTGIR/P2RY12/GPR132/ADGRE5/CMKLR1/PTGFR/OXER1/PTH1R/CCR8/P2RY14/GPR84/F2RL2/FPR3/DRD4/CCRL2/APLNR/NPY/ADGRA2/CXCR4/GPR146/LPAR5/ADGRL4/LGR5/OXTR/C5AR1/P2RY6/PPARG/ADGRE2/SORCS2/SPHK1/CYSLTR1/F2R/F2RL3/RAMP2/GPR4/HTR2B/GPR34/ADCYAP1R1/S1PR2/LPAR6/GPR1/PDGFRB/OGFR/TBXA2R/G…
GOBP_POSITIVE_REGULATION_OF_STRESS_ACTIVATED_PROTEIN_KINASE_SIGNALING_CASCADE	GOBP_POSITIVE_REGULATION_OF_STRESS_ACTIVATED_PROTEIN_KINASE_SIGNALING_CASCADE	86	0.626773	1.97445	5.10703e-06	9.40559e-05	7.53316e-05	2210	tags=35%, list=15%, signal=30%	CCL19/CCL21/CCR7/CD27/SLAMF1/LEP/NCF1/SCIMP/SPI1/TRAF1/CLEC7A/FCGR2B/LYN/GADD45B/PYCARD/IL1B/TLR4/ZC3H12A/FLT4/SPHK1/AGER/GADD45G/BMP2/SH3RF3/NOD1/NOD2/MAP3K11/DUSP15/GADD45A/DUSP22
GOBP_INTEGRIN_ACTIVATION	GOBP_INTEGRIN_ACTIVATION	21	0.834823	2.04311	5.34143e-06	9.78997e-05	7.84101e-05	1042	tags=52%, list=7%, signal=49%	SELP/CXCL13/PLEK/FERMT3/MZB1/PTGER4/CX3CL1/P2RY12/CXCL12/COL16A1/RASIP1
GOBP_CYTOKINE_PRODUCTION_INVOLVED_IN_INFLAMMATORY_RESPONSE	GOBP_CYTOKINE_PRODUCTION_INVOLVED_IN_INFLAMMATORY_RESPONSE	38	0.738942	2.03023	5.35037e-06	9.78997e-05	7.84101e-05	2181	tags=53%, list=15%, signal=45%	GBP5/CD6/LEP/IL6/PLD4/LILRB4/GPSM3/NLRC3/CLEC7A/IL17B/ALOX5/PYCARD/TLR4/PER1/TLR6/ZC3H12A/ADCY7/NOD2/H19/PLD3
GOBP_ENTRY_INTO_HOST	GOBP_ENTRY_INTO_HOST	108	0.598677	1.92973	5.50539e-06	0.000100411	8.04217e-05	2570	tags=38%, list=17%, signal=32%	CR2/SLAMF1/CD74/HLA-DRB1/CIITA/TNFRSF4/SELPLG/KRT6A/CD4/MRC1/LGALS9/CD209/ACE2/TRIM22/ICAM1/CD86/SIGLEC1/CAV1/TNFRSF14/GSN/GAS6/DPP4/CXCR4/TRIM21/EPHA2/AXL/FCN3/IFITM1/LGALS1/CAV2/HYAL2/LY6E/PLSCR1/CTSL/HYAL1/IFITM2/NRP1/ITGA5/CD81/TRIM38/TRIM5
GOMF_PEPTIDE_BINDING	GOMF_PEPTIDE_BINDING	192	0.530629	1.81669	5.5504e-06	0.000100762	8.07028e-05	1805	tags=29%, list=12%, signal=25%	TRBV7-9/TRAV8-4/CD1E/TRAV19/EBI3/AVPR2/HLA-DPB1/CMA1/HLA-DQA1/MARCO/HLA-DQB1/CD74/C1QA/HLA-DRB1/HLA-DRB5/HLA-DRA/HLA-DPA1/APOE/CD1D/CD1A/HLA-E/KCNIP2/TAP1/NGFR/CD209/ITM2A/HLA-B/HLA-H/NPR1/HLA-A/PTH1R/TAP2/CD14/FCGR2B/HLA-C/ERAP2/TREM2/ACHE/ITM2C/TLR4/PCSK5/OXTR/PPARG/TLR6/LEPR/TLR1/TLR2/AGER/GSTP1/RAMP2/TAPBP/NFKBIA/HSPG2/ADCYAP1R1/GPR1
GOBP_POSITIVE_REGULATION_OF_NEUTROPHIL_MIGRATION	GOBP_POSITIVE_REGULATION_OF_NEUTROPHIL_MIGRATION	26	0.803419	2.02913	5.56451e-06	0.000100762	8.07028e-05	1927	tags=54%, list=13%, signal=47%	CCL19/CCL21/CCR7/XCL1/CD74/RIPOR2/NCKAP1L/EDN1/ADAM8/C5AR1/THBS4/IL23A/CD99/XG
GOBP_RESPONSE_TO_WOUNDING	GOBP_RESPONSE_TO_WOUNDING	406	0.451636	1.62038	5.5781e-06	0.000100762	8.07028e-05	2356	tags=33%, list=16%, signal=29%	KRT1/CD40LG/LCK/PRKCB/SELP/JAML/CCR2/IL6/WAS/PLEK/FERMT3/IGF1/APOE/CD40/KRT6A/ZFP36/GP1BA/PRKCQ/TYROBP/TNFAIP3/IRF1/SIGLEC10/PTN/VAV1/SERPING1/PIK3R5/PIK3CG/P2RY12/F10/VWF/DOCK8/CLEC7A/S100A8/ALOX5/ETS1/ACVRL1/SCARF1/TGFBR2/F2RL2/PLCG2/FGF7/CAV1/LYN/GNG2/EDN1/HBEGF/KLF4/GSN/HBB/NOS3/ID3/MYL9/TGFB1/FBLN1/FYN/DGKA/DCN/GAS6/CD34/CXCR4/TLR4/COMP/COL1A1/SERPINB2/F3/ANXA8/CDH3/ADTRP/EHD2/MICAL1/CHL1/DO…
GOBP_REGULATION_OF_T_CELL_MIGRATION	GOBP_REGULATION_OF_T_CELL_MIGRATION	34	0.755637	2.04406	5.65411e-06	0.00010181	8.15421e-05	1189	tags=44%, list=8%, signal=41%	CCL21/XCL2/CCR2/CXCL13/CXCL10/XCL1/RIPOR2/AIF1/DOCK8/CXCL12/IL27RA/TNFRSF14/CD200/PYCARD/ADAM8
GOBP_POSITIVE_REGULATION_OF_GRANULOCYTE_CHEMOTAXIS	GOBP_POSITIVE_REGULATION_OF_GRANULOCYTE_CHEMOTAXIS	23	0.818773	2.03268	5.68374e-06	0.000102019	8.17091e-05	1508	tags=48%, list=10%, signal=43%	CCL19/CCL21/CCR7/XCL1/CD74/RIPOR2/NCKAP1L/EDN1/C5AR1/THBS4/IL23A
GOBP_AMEBOIDAL_TYPE_CELL_MIGRATION	GOBP_AMEBOIDAL_TYPE_CELL_MIGRATION	307	0.47488	1.68006	5.95615e-06	0.00010657	8.53543e-05	2495	tags=33%, list=17%, signal=28%	FGFBP1/CXCL13/ATOH8/PIK3CD/APOE/S100A2/CD40/SOX17/HAS1/MIR27A/PTN/PIK3CG/NR4A1/LPXN/ARHGAP4/P2RY12/ENPP2/ID1/SOX18/CLEC14A/ETS1/ACVRL1/TGFBR2/MMRN2/MIR23A/PLCG2/FGF7/EGR3/EDN1/HBEGF/EDN3/FAT2/KLF4/TEK/ADGRA2/NOS3/TGFB1/FGF18/ACVR1C/DCN/CDH5/RHOJ/DPP4/MEOX2/WNT11/SH3BP1/TMSB4X/RRAS/STAT5A/PPARG/AKAP12/PML/SEMA7A/TNFSF12/ADTRP/ZC3H12A/ANXA1/ANXA3/FLT4/LGMN/RGCC/SYDE1/EPHA2/CYP1B1/FGF1/VEGFC/TIMP1/S…
GOBP_REGULATION_OF_ENDOTHELIAL_CELL_MIGRATION	GOBP_REGULATION_OF_ENDOTHELIAL_CELL_MIGRATION	136	0.564713	1.87612	5.99316e-06	0.000106894	8.56138e-05	2244	tags=38%, list=15%, signal=33%	FGFBP1/CXCL13/ATOH8/PIK3CD/APOE/CD40/MIR27A/PTN/PIK3CG/ETS1/ACVRL1/MMRN2/MIR23A/EDN1/KLF4/TEK/ADGRA2/NOS3/TGFB1/FGF18/DCN/RHOJ/MEOX2/SH3BP1/TMSB4X/RRAS/STAT5A/PPARG/ZC3H12A/ANXA1/ANXA3/FLT4/LGMN/RGCC/EPHA2/FGF1/VEGFC/SLIT2/MEF2C/PLPP3/DLL4/ANGPT1/PRKD2/VASH1/HMOX1/SP100/TBXA2R/SPARC/GRN/FGF2/GADD45A/NRP1
GOBP_REGULATION_OF_CD8_POSITIVE_ALPHA_BETA_T_CELL_ACTIVATION	GOBP_REGULATION_OF_CD8_POSITIVE_ALPHA_BETA_T_CELL_ACTIVATION	16	0.874653	1.99568	6.10572e-06	0.000108559	8.69473e-05	743	tags=62%, list=5%, signal=59%	XCL1/LILRB4/NCKAP1L/HLA-E/LILRB1/RUNX3/CD274/PTPN22/IRF1/HLA-A
GOCC_CHROMOSOME_CENTROMERIC_REGION	GOCC_CHROMOSOME_CENTROMERIC_REGION	164	-0.472735	-1.92954	6.23398e-06	0.000110492	8.84956e-05	4123	tags=57%, list=28%, signal=42%	NDE1/HJURP/SMC6/PPP2R5A/SUGT1/NUP133/KIF2C/NUP43/BOD1L1/PDS5B/CENPA/WAPL/ITGB3BP/CENPN/FMR1/KANSL1/CDCA5/CLIP1/TPR/NUP160/MEAF6/CDCA8/CBX3/STAG1/SEH1L/SUV39H2/DCTN5/DYNC1LI2/FBXW11/CSNK1A1/BUB3/BIRC5/TP53BP1/ZWILCH/SKA2/PLK1/SMC1A/SPDL1/SMC3/CENPL/KNSTRN/NCAPD3/OIP5/DSN1/SPC25/NDC80/STAG2/CCNB1/CENPO/ATRX/CHAMP1/PHF6/DYNLT3/PDS5A/KMT5B/BUB1/AHCTF1/NUP107/SS18L1/ZWINT/CLASP2/CENPQ/SKA3/APC/NUF2/CE…
GOBP_NEGATIVE_REGULATION_OF_HEMOPOIESIS	GOBP_NEGATIVE_REGULATION_OF_HEMOPOIESIS	71	0.646353	1.97926	6.26862e-06	0.000110759	8.87092e-05	1662	tags=38%, list=11%, signal=34%	TBX21/CTLA4/JAK3/LAG3/CD74/FOXP3/ADIPOQ/INPP5D/LILRB4/LILRB1/RUNX3/C1QC/IRF1/LTF/CCL3/FCGR2B/LYN/DTX1/IL4R/TLR4/MAFB/TMEM176A/FOXJ1/ZC3H12A/ANXA1/FSTL3/HOXA7
GOBP_CELLULAR_ION_HOMEOSTASIS	GOBP_CELLULAR_ION_HOMEOSTASIS	408	0.452562	1.6238	6.53288e-06	0.000115068	9.21609e-05	2274	tags=28%, list=15%, signal=24%	CCL19/CD19/MS4A1/S1PR4/CD52/CXCL9/CCL21/CCR7/LCK/CD38/FASLG/NPY2R/PRKCB/CCL13/CCR2/CCR4/C7/CXCL13/CCL14/CORO1A/CXCL10/CXCL11/PTPRC/P2RY8/XCL1/P2RY10/SLAMF8/APOE/CD40/CD4/CLIC2/S1PR1/PTGER4/CCL8/TACR1/CX3CL1/LTF/PIK3CG/SLC9A9/CCL3/FPR1/GPR18/PTGIR/TRPV2/S100A8/CMKLR1/PTGFR/PTH1R/CCR8/CXCL12/F2RL2/FPR3/DRD4/PLCG2/CAV1/LYN/MCOLN2/EDN1/CCRL2/APLNR/EDN3/TGM2/FYN/CDH5/CXCR4/CASQ2/OXTR/C5AR1/P2RY6/PML/R…
GOBP_REGULATION_OF_CELLULAR_EXTRAVASATION	GOBP_REGULATION_OF_CELLULAR_EXTRAVASATION	24	0.815551	2.03861	6.68765e-06	0.000117085	9.3776e-05	1927	tags=75%, list=13%, signal=65%	CCL21/SELP/CCR2/RIPOR2/PTGER4/ICAM1/CXCL12/IL27RA/PLVAP/ADAM8/BST1/CCL28/AGER/THY1/FUT4/CD99/ITGA4/XG
GOBP_REGULATION_OF_PATTERN_RECOGNITION_RECEPTOR_SIGNALING_PATHWAY	GOBP_REGULATION_OF_PATTERN_RECOGNITION_RECEPTOR_SIGNALING_PATHWAY	75	0.638694	1.96987	6.68879e-06	0.000117085	9.3776e-05	1525	tags=33%, list=10%, signal=30%	IRF4/LILRA4/GFI1/BIRC3/CD300LF/TNFAIP3/PTPN22/IRF1/LTF/CYBA/SLC15A3/CD14/RAB7B/CAV1/LYN/CD300A/IRF7/NR1H3/TLR4/RSAD2/NOP53/TLR6/TLR1/TLR2/LILRA2
GOBP_CELLULAR_RESPONSE_TO_LIPID	GOBP_CELLULAR_RESPONSE_TO_LIPID	366	0.462977	1.6514	6.71928e-06	0.000117256	9.39127e-05	2675	tags=34%, list=18%, signal=28%	CXCL9/CD6/STAP1/LEP/CXCL13/CXCL10/CXCL11/GFI1/IL6/CTSG/CXCL2/IRF8/CARD16/CCL2/CD40/ZFP36/SCIMP/LILRB1/PDCD1LG2/TNFAIP3/CD274/PTPN22/MRC1/CASP1/TESC/CXCL1/NR4A3/PTN/NLRP3/IL18/CX3CL1/LTF/ICAM1/CCL3/CD180/CES1/CD86/LY86/CD68/HCK/IL15/CXCL5/LPL/CD14/KCNMB1/ZNF366/PDK4/LYN/AQP1/EDN1/ALDH1A2/KLF4/STAR/SGK1/ID3/TGFB1/PYCARD/WNT11/IL1B/FAM107A/NR1H3/TLR4/WNT2/PER1/COL1A1/IRAK2/FES/PPARG/ADTRP/GJB3/PIM1/…
GOMF_MHC_PROTEIN_BINDING	GOMF_MHC_PROTEIN_BINDING	25	0.802684	2.01209	6.90873e-06	0.000120191	9.62635e-05	949	tags=56%, list=6%, signal=53%	TRBV7-9/TRAV8-4/CD8A/FCRL6/TRAV19/LAG3/CD74/CD4/HLA-E/LILRB1/TAP1/CLEC7A/TAP2/PILRA
GOBP_POSITIVE_REGULATION_OF_LYMPHOCYTE_MIGRATION	GOBP_POSITIVE_REGULATION_OF_LYMPHOCYTE_MIGRATION	31	0.776515	2.04274	7.09855e-06	0.000123114	9.8605e-05	1189	tags=48%, list=8%, signal=45%	CCL21/XCL2/CCR2/CXCL13/CXCL10/XCL1/CCL4/AIF1/CCL3/JAM2/DOCK8/CXCL12/TNFRSF14/PYCARD/ADAM8
GOCC_CLATHRIN_COATED_ENDOCYTIC_VESICLE	GOCC_CLATHRIN_COATED_ENDOCYTIC_VESICLE	40	0.72644	2.01525	7.7733e-06	0.000134404	0.000107648	1004	tags=35%, list=7%, signal=33%	CTLA4/HLA-DQA2/HLA-DQB2/HLA-DPB1/HLA-DQA1/HLA-DQB1/CD74/HLA-DRB1/HLA-DRB5/HLA-DRA/HLA-DPA1/APOE/FCGR1A/HBEGF
GOBP_NEGATIVE_REGULATION_OF_CD4_POSITIVE_ALPHA_BETA_T_CELL_ACTIVATION	GOBP_NEGATIVE_REGULATION_OF_CD4_POSITIVE_ALPHA_BETA_T_CELL_ACTIVATION	23	0.814139	2.02118	8.00132e-06	0.000137925	0.000110468	1414	tags=48%, list=10%, signal=43%	LGALS7B/TBX21/JAK3/XCL1/FOXP3/RUNX3/CD274/LGALS9/IL4R/ZC3H12A/ANXA1
GOBP_NEGATIVE_REGULATION_OF_INTERFERON_GAMMA_PRODUCTION	GOBP_NEGATIVE_REGULATION_OF_INTERFERON_GAMMA_PRODUCTION	28	0.787075	2.02328	8.28422e-06	0.000142368	0.000114026	1540	tags=61%, list=10%, signal=55%	LGALS7B/CD96/SCGB1A1/IL33/XCL1/FOXP3/HLA-DRB1/LILRB4/LILRB1/PDCD1LG2/CD274/LGALS9/IL20RB/GAS6/TLR4/ZC3H12A/AXL
GOBP_NUCLEAR_CHROMOSOME_SEGREGATION	GOBP_NUCLEAR_CHROMOSOME_SEGREGATION	195	-0.439587	-1.8352	8.5078e-06	0.000145767	0.000116748	5127	tags=56%, list=35%, signal=37%	CTNNB1/ZW10/MCMBP/RIOK2/PSRC1/SYCE2/NSL1/HNRNPU/MIS12/DYNC1LI1/DYNC1H1/INCENP/PIBF1/HECW2/BECN1/NCAPD2/SMC5/MLH1/FEN1/MLH3/RAN/VPS4B/KIFC1/CDC23/KIF2C/MRE11/POGZ/PDS5B/CUL3/WAPL/CHMP2B/CDCA5/ESCO1/TUBG1/TPR/SLX4/CHMP5/NAA50/CDCA8/RAB11A/STAG1/SEH1L/TOP2B/BUB3/RMI2/GEN1/PLK1/SMC1A/SPDL1/SMC3/NCAPH/NIPBL/KNSTRN/NCAPD3/ANAPC1/DSN1/LATS1/TNKS/NDC80/STAG2/SLF1/CCNB1/RAD51C/ATRX/CHAMP1/NDC1/NSMCE2/FANC…
GOBP_REGULATION_OF_B_CELL_MEDIATED_IMMUNITY	GOBP_REGULATION_OF_B_CELL_MEDIATED_IMMUNITY	39	0.72954	2.01411	9.03241e-06	0.000154288	0.000123573	1522	tags=41%, list=10%, signal=37%	FCER2/TBX21/LTA/PTPRC/XCL1/FOXP3/CD28/C3/CD40/HLA-E/BTK/FCGR2B/IL27RA/TGFB1/FOXJ1/PTPN6
GOBP_SPROUTING_ANGIOGENESIS	GOBP_SPROUTING_ANGIOGENESIS	103	0.589569	1.89409	9.30209e-06	0.000158416	0.000126879	2538	tags=43%, list=17%, signal=36%	FGFBP1/VEGFD/PPP1R16B/MIR27A/NGFR/KLF2/NR4A1/CLEC14A/ALOX5/ACVRL1/MMRN2/MIR23A/EGR3/APLNR/RSPO3/KLF4/TEK/ADGRA2/RHOJ/MEOX2/DLL1/ADTRP/PGF/ANXA1/FLT4/EPHA2/FGF1/VEGFC/RAMP2/SLIT2/RECK/DLL4/ANGPT1/HMOX1/TBXA2R/LEF1/FGF2/VEGFB/NRP1/ITGA5/SRF/AKT3/JCAD/PTGS2
GOBP_DETECTION_OF_BIOTIC_STIMULUS	GOBP_DETECTION_OF_BIOTIC_STIMULUS	26	0.796351	2.01128	1.04127e-05	0.000176796	0.0001416	2086	tags=73%, list=14%, signal=63%	HLA-DRB1/CD1D/NLRP3/HLA-B/HLA-A/CLEC7A/SRPX/TREM2/TLR4/TLR6/NLRC4/TLR1/SSC5D/TLR2/TSPO/C4B/NOD1/PGLYRP2/NOD2
GOBP_NEGATIVE_REGULATION_OF_T_CELL_MEDIATED_IMMUNITY	GOBP_NEGATIVE_REGULATION_OF_T_CELL_MEDIATED_IMMUNITY	14	0.882752	1.95273	1.05326e-05	0.000178297	0.000142803	978	tags=64%, list=7%, signal=60%	TBX21/IL7R/PTPRC/XCL1/FOXP3/LILRB4/LILRB1/FCGR2B/IL20RB
GOBP_ANTIGEN_PROCESSING_AND_PRESENTATION_VIA_MHC_CLASS_IB	GOBP_ANTIGEN_PROCESSING_AND_PRESENTATION_VIA_MHC_CLASS_IB	10	0.914106	1.88284	1.06975e-05	0.000180548	0.000144605	923	tags=70%, list=6%, signal=66%	CD1E/CD1D/CD1A/HLA-E/HLA-H/TAP2/B2M
GOBP_T_CELL_CYTOKINE_PRODUCTION	GOBP_T_CELL_CYTOKINE_PRODUCTION	27	0.792518	2.01437	1.10956e-05	0.00018671	0.000149541	1306	tags=52%, list=9%, signal=47%	TBX21/CCR2/SASH3/IL6/XCL1/FOXP3/LILRB4/NLRP3/IL18/IL18R1/HLA-A/B2M/IL1B/RSAD2
GOBP_REGULATION_OF_TOLL_LIKE_RECEPTOR_SIGNALING_PATHWAY	GOBP_REGULATION_OF_TOLL_LIKE_RECEPTOR_SIGNALING_PATHWAY	56	0.682558	2.01449	1.11303e-05	0.000186738	0.000149563	1525	tags=41%, list=10%, signal=37%	IRF4/LILRA4/GFI1/BIRC3/CD300LF/TNFAIP3/PTPN22/IRF1/LTF/CYBA/CD14/RAB7B/CAV1/LYN/CD300A/IRF7/NR1H3/TLR4/RSAD2/TLR6/TLR1/TLR2/LILRA2
GOBP_NEGATIVE_REGULATION_OF_INNATE_IMMUNE_RESPONSE	GOBP_NEGATIVE_REGULATION_OF_INNATE_IMMUNE_RESPONSE	34	0.744569	2.01412	1.13641e-05	0.000189975	0.000152155	2643	tags=71%, list=18%, signal=58%	CD96/SLAMF8/HLA-E/LILRB1/TNFAIP3/LGALS9/HLA-B/SERPING1/NLRC3/HLA-A/SERPINB9/SAMHD1/NR1H3/PPARG/NMI/SERPINB4/TRIM21/RPS19/PARP14/MICA/GRN/IRAK3/CACTIN/NR1H2
GOBP_NEUROINFLAMMATORY_RESPONSE	GOBP_NEUROINFLAMMATORY_RESPONSE	26	0.794306	2.00611	1.14054e-05	0.000189975	0.000152155	1470	tags=62%, list=10%, signal=56%	CST7/STAP1/PTPRC/IL6/IL33/IGF1/IL18/CX3CL1/CCL3/MMP3/CTSC/CD200/TREM2/IL1B/SYT11/SPHK1
GOBP_THYMIC_T_CELL_SELECTION	GOBP_THYMIC_T_CELL_SELECTION	16	0.866031	1.97601	1.14554e-05	0.000189975	0.000152155	428	tags=56%, list=3%, signal=55%	CD3D/CD3E/CCR7/ZAP70/CD3G/CARD11/PTPRC/CD74/CD28
GOMF_IMMUNOGLOBULIN_BINDING	GOMF_IMMUNOGLOBULIN_BINDING	19	0.832086	1.99406	1.14576e-05	0.000189975	0.000152155	1716	tags=84%, list=12%, signal=75%	MS4A1/FCER2/JCHAIN/FCER1A/CD4/CD22/VWF/FCGR3B/FCGR2B/FCGR1A/FCGR3A/MS4A2/FCGR2A/LILRA2/LGALS3/FCGR2C
GOBP_COAGULATION	GOBP_COAGULATION	210	0.512032	1.76957	1.15361e-05	0.000190717	0.00015275	2510	tags=39%, list=17%, signal=33%	KRT1/CD40LG/LCK/PRKCB/SELP/IL6/WAS/PLEK/FERMT3/APOE/CD40/GP1BA/PRKCQ/IRF1/VAV1/SERPING1/PIK3R5/PIK3CG/P2RY12/F10/VWF/DOCK8/F2RL2/PLCG2/CAV1/LYN/GNG2/EDN1/HBB/NOS3/MYL9/FBLN1/FYN/DGKA/GAS6/CD34/TLR4/COMP/COL1A1/SERPINB2/F3/ANXA8/ADTRP/EHD2/MICAL1/DOCK11/PDGFRA/TFPI2/P2RX7/PDPN/PTPN6/EHD1/AXL/F2R/F2RL3/COL3A1/THBD/PLAUR/GNA15/TFPI/PLA2G4A/COL1A2/PRKCH/PLAU/UBASH3B/MAFF/TBXA2R/EPHB2/FLNA/PLSCR1/SH2B…
GOBP_REGULATION_OF_ANTIGEN_PROCESSING_AND_PRESENTATION	GOBP_REGULATION_OF_ANTIGEN_PROCESSING_AND_PRESENTATION	17	0.855491	1.98921	1.19576e-05	0.000197109	0.000157869	1109	tags=65%, list=7%, signal=60%	CCL19/CCL21/CCR7/HLA-DOB/WAS/CD74/HLA-DOA/CD68/FCGR2B/TREM2/PYCARD
GOBP_POSITIVE_REGULATION_OF_NF_KAPPAB_TRANSCRIPTION_FACTOR_ACTIVITY	GOBP_POSITIVE_REGULATION_OF_NF_KAPPAB_TRANSCRIPTION_FACTOR_ACTIVITY	126	0.570773	1.88265	1.26985e-05	0.000208713	0.000167163	2370	tags=34%, list=16%, signal=29%	CD40LG/PRKCB/CARD11/AIM2/CARD16/CD40/PRKCQ/BTK/LGALS9/TRAF1/NLRP3/TRIM22/IL18/IL18R1/CX3CL1/LTF/ICAM1/S100A8/RAB7B/CAV1/PYCARD/IL1B/TLR4/ADAM8/IRAK2/TRADD/TLR6/S100A9/RPS6KA4/NLRC4/SPHK1/TLR2/TRIM21/AGER/PRKCH/PRKD2/NOD1/CFLAR/NOD2/CX3CR1/RBCK1/IRAK3/RIPK3
GOBP_NIK_NF_KAPPAB_SIGNALING	GOBP_NIK_NF_KAPPAB_SIGNALING	125	0.568706	1.87435	1.28873e-05	0.000211202	0.000169156	1912	tags=29%, list=13%, signal=25%	CCL19/CD27/PSMB9/BIRC3/MIR27A/PTPN22/LGALS9/NLRP3/IL18/IL18R1/NLRC3/CD86/PSMB8/CD14/EDN1/TLR7/TREM2/MAP3K14/IL1B/TLR4/TMSB4X/CHI3L1/TRADD/NMI/PSME2/TLR6/ZC3H12A/IKBKE/SPHK1/TLR2/IL23A/AGER/NFKBIA/BCL3/TRIP6/NOD1
GOBP_TYPE_2_IMMUNE_RESPONSE	GOBP_TYPE_2_IMMUNE_RESPONSE	26	0.792752	2.00219	1.29556e-05	0.000211708	0.000169562	1419	tags=62%, list=10%, signal=56%	TBX21/CCR2/IDO1/IL6/IL33/XCL1/CD74/NLRP3/IL18/CD86/IL27RA/IL4R/BATF/RSAD2/ANXA1/BCL6B
GOBP_POSITIVE_REGULATION_OF_PROTEIN_KINASE_B_SIGNALING	GOBP_POSITIVE_REGULATION_OF_PROTEIN_KINASE_B_SIGNALING	116	0.577912	1.88159	1.32749e-05	0.000215736	0.000172788	1603	tags=35%, list=11%, signal=32%	CCL19/CD19/CCL21/CCR7/TRAT1/LCK/ICOS/LEP/CD28/HCLS1/PIK3CD/VAV1/IL18/MYOC/CX3CL1/PIK3R5/PIK3CG/CCL3/OSM/CD86/P2RY12/F10/PIK3AP1/FGF7/ENG/HBEGF/TEK/TGFB1/FYN/FGF18/NRG2/GAS6/ADAM8/CHI3L1/F3/PDGFRA/KLB/RHOG/FGF1/AXL/GPX1
GOBP_ANTIGEN_PROCESSING_AND_PRESENTATION_OF_EXOGENOUS_PEPTIDE_ANTIGEN_VIA_MHC_CLASS_I	GOBP_ANTIGEN_PROCESSING_AND_PRESENTATION_OF_EXOGENOUS_PEPTIDE_ANTIGEN_VIA_MHC_CLASS_I	61	0.665172	1.98277	1.32784e-05	0.000215736	0.000172788	945	tags=28%, list=6%, signal=26%	NCF1/PSMB9/NCF4/HLA-E/TAP1/HLA-B/CYBB/CYBA/HLA-H/HLA-A/CLEC4A/NCF2/PSMB8/TAP2/B2M/FCGR1A/HLA-C
GOBP_POSITIVE_REGULATION_OF_IMMUNOGLOBULIN_PRODUCTION	GOBP_POSITIVE_REGULATION_OF_IMMUNOGLOBULIN_PRODUCTION	31	0.769113	2.02327	1.34218e-05	0.00021744	0.000174153	1113	tags=45%, list=7%, signal=42%	TBX21/SASH3/PTPRC/IL6/IL33/XCL1/CD28/MZB1/TNFRSF4/CD40/RBP4/HLA-E/TGFB1/IL4R
GOBP_REGULATION_OF_NIK_NF_KAPPAB_SIGNALING	GOBP_REGULATION_OF_NIK_NF_KAPPAB_SIGNALING	71	0.63603	1.94766	1.35758e-05	0.000219307	0.000175648	2086	tags=39%, list=14%, signal=34%	CCL19/CD27/PTPN22/LGALS9/NLRP3/IL18/IL18R1/NLRC3/CD86/CD14/EDN1/TLR7/TREM2/IL1B/TLR4/TMSB4X/TRADD/NMI/ZC3H12A/SPHK1/TLR2/IL23A/AGER/NFKBIA/BCL3/TRIP6/NOD1/NOD2
GOBP_BLOOD_VESSEL_ENDOTHELIAL_CELL_MIGRATION	GOBP_BLOOD_VESSEL_ENDOTHELIAL_CELL_MIGRATION	100	0.603295	1.9283	1.37081e-05	0.000220814	0.000176855	2893	tags=49%, list=19%, signal=40%	FGFBP1/APOE/CD40/MIR27A/NR4A1/ID1/SOX18/CLEC14A/ETS1/ACVRL1/MMRN2/MIR23A/EGR3/KLF4/NOS3/TGFB1/FGF18/CDH5/RHOJ/MEOX2/SH3BP1/TMSB4X/STAT5A/PPARG/ADTRP/ANXA1/RGCC/EPHA2/VEGFC/SLIT2/GPX1/MEF2C/DLL4/ANGPT1/PRKD2/VASH1/HMOX1/TBXA2R/FGF2/GADD45A/NRP1/SRF/AKT3/JCAD/PTGS2/KDR/MAP2K3/SRPX2/NOTCH1
GOBP_NEGATIVE_REGULATION_OF_INTERLEUKIN_10_PRODUCTION	GOBP_NEGATIVE_REGULATION_OF_INTERLEUKIN_10_PRODUCTION	13	0.884407	1.91944	1.38605e-05	0.000222635	0.000178314	1519	tags=92%, list=10%, signal=83%	JAK3/IDO1/FOXP3/LILRB4/LILRB1/PDCD1LG2/TYROBP/CD274/FCGR2B/DLL1/IL23A/AGER
GOBP_T_CELL_APOPTOTIC_PROCESS	GOBP_T_CELL_APOPTOTIC_PROCESS	35	0.746944	2.03071	1.41769e-05	0.000227072	0.000181867	1573	tags=43%, list=11%, signal=38%	CD27/PDCD1/FASLG/IL7R/JAK3/IDO1/PRKCQ/CD274/LGALS9/IL2RA/DOCK8/FAS/ADAM8/ADA/LGALS3
GOBP_POSITIVE_REGULATION_OF_CHEMOKINE_PRODUCTION	GOBP_POSITIVE_REGULATION_OF_CHEMOKINE_PRODUCTION	41	0.726885	2.0219	1.42723e-05	0.000227953	0.000182573	1519	tags=46%, list=10%, signal=42%	IL6/IL33/CD74/ADIPOQ/AIF1/LGALS9/EGR1/CSF1R/CLEC7A/LPL/MCOLN2/TLR7/PYCARD/IL4R/IL1B/TLR4/IL6R/TLR2/AGER
GOBP_SISTER_CHROMATID_SEGREGATION	GOBP_SISTER_CHROMATID_SEGREGATION	155	-0.469807	-1.89923	1.44686e-05	0.000230163	0.000184343	5127	tags=61%, list=35%, signal=41%	CTNNB1/ZW10/MCMBP/RIOK2/PSRC1/NSL1/HNRNPU/MIS12/DYNC1LI1/INCENP/PIBF1/HECW2/BECN1/NCAPD2/SMC5/FEN1/RAN/VPS4B/KIFC1/CDC23/KIF2C/MRE11/POGZ/PDS5B/CUL3/WAPL/CHMP2B/CDCA5/ESCO1/TUBG1/TPR/CHMP5/NAA50/CDCA8/RAB11A/STAG1/SEH1L/TOP2B/BUB3/RMI2/GEN1/PLK1/SMC1A/SPDL1/SMC3/NCAPH/NIPBL/KNSTRN/NCAPD3/ANAPC1/DSN1/LATS1/TNKS/NDC80/STAG2/SLF1/CCNB1/RAD51C/ATRX/CHAMP1/NSMCE2/KIF18B/PDS5A/BUB1/FBXO5/RMDN1/ZWINT/CD…
GOBP_PEPTIDE_CROSS_LINKING	GOBP_PEPTIDE_CROSS_LINKING	22	0.817772	2.00888	1.44921e-05	0.000230163	0.000184343	1748	tags=68%, list=12%, signal=60%	KRT1/SPOCK2/SPRR1B/SPRR1A/KRT10/TGM2/IVL/DCN/CSTA/ANXA1/EGFLAM/COL3A1/TGM5/BGN/TGM1
GOBP_REGULATION_OF_TYPE_2_IMMUNE_RESPONSE	GOBP_REGULATION_OF_TYPE_2_IMMUNE_RESPONSE	23	0.805265	1.99915	1.58599e-05	0.000251181	0.000201177	1414	tags=61%, list=10%, signal=55%	TBX21/CCR2/IDO1/IL6/IL33/XCL1/CD74/NLRP3/IL18/CD86/IL27RA/IL4R/RSAD2/ANXA1
GOBP_CELL_DIVISION	GOBP_CELL_DIVISION	448	-0.339711	-1.50707	1.60266e-05	0.000253112	0.000202724	3951	tags=42%, list=27%, signal=32%	RAB10/SETD2/KIFC1/MASTL/CDC23/ARL3/CDCA2/VRK1/NEK1/MYO19/TUBA1B/CENPJ/KIF2C/TOP1/KIF13A/BBS4/NUP43/STMN1/POGZ/TSG101/RAE1/SDE2/PDS5B/CENPA/CUL3/WAPL/BORA/PRPF40A/ITGB3BP/CABLES2/CHMP2B/CDCA5/CCNK/FGF13/TPR/CHMP5/PDCD6IP/HAUS1/ORC6/CDK2/STOX1/TIPIN/REEP3/TTC19/KIF2A/RAB11FIP4/CDCA8/USP9X/RAB11A/ARL8B/EPB41/STAG1/MLLT3/PIK3R4/SEH1L/CABLES1/USP8/CSNK1A1/FBXL7/BUB3/PIK3C3/CCSAP/BIRC5/PRKCE/WEE1/ZWILC…
GOBP_DNA_CONFORMATION_CHANGE	GOBP_DNA_CONFORMATION_CHANGE	212	-0.425469	-1.77585	1.6426e-05	0.000258698	0.000207197	4788	tags=54%, list=32%, signal=37%	TWNK/XRCC5/DNMT3A/CHD4/SETDB1/NPM1/MCM3/RAD54L2/CHD3/MCM9/BAZ2A/INCENP/ERCC8/CHD1L/RFC4/RUVBL1/SET/NCAPD2/PHF8/MIS18A/TSPYL1/SMC5/HAT1/DDB1/RECQL4/CENPP/NAV2/HJURP/CUL4A/HMGB2/CHAF1B/CHD8/GTF2H3/G3BP1/ASF1B/MCM6/WRN/TOP1/MRE11/ASCC3/CENPA/RBBP7/WAPL/ITGB3BP/CENPN/ATF7IP/UBN1/CDCA5/CUL4B/SIRT1/TPR/TSPYL4/CHD9/DHX9/ZNF304/DHX36/DDX1/TOP2B/RAD23B/MNAT1/PURA/POT1/RBBP4/NCAPH/CENPL/NCAPD3/SPTY2D1/RAD5…
GOMF_PEPTIDASE_REGULATOR_ACTIVITY	GOMF_PEPTIDASE_REGULATOR_ACTIVITY	129	0.552555	1.83159	1.83272e-05	0.000287839	0.000230537	2434	tags=46%, list=16%, signal=39%	CD27/CST7/CST4/SPOCK2/PI16/CSN2/MAL/BIRC3/C3/CARD16/DPEP1/ITIH5/CASP1/PAPLN/SERPING1/LTF/NLRP1/SERPINB9/BIN1/PCOLCE/SFRP2/TIMP4/SERPINB7/CAV1/CTSC/CST6/FBLN1/PYCARD/GAS6/BST2/CSTA/CST1/SERPINB2/RENBP/PSME2/TFPI2/NLRC4/PCOLCE2/SNCA/SERPINB4/SPINK5/TIMP1/COL7A1/SMR3A/RECK/TFPI/C4B/CPAMD8/NOD1/COL6A3/TIMP2/SERPINH1/PSME1/SERPINE2/C4A/WFDC2/BAD/PRNP/RPS6KA3
GOBP_REGULATION_OF_PHOSPHATIDYLINOSITOL_3_KINASE_ACTIVITY	GOBP_REGULATION_OF_PHOSPHATIDYLINOSITOL_3_KINASE_ACTIVITY	44	0.705671	1.99435	1.85235e-05	0.000290116	0.000232361	2501	tags=52%, list=17%, signal=44%	CCL19/CD19/CCL21/CCR7/SLA2/FGR/SOCS3/PIK3R5/P2RY12/AGAP2/LYN/KLF4/TEK/TGFB1/PDGFRA/PIK3IP1/PDGFRB/WDR81/NOD2/FGF2/WASHC1/WDR91/CISH
GOBP_MRNA_PROCESSING	GOBP_MRNA_PROCESSING	404	-0.34623	-1.51959	1.89417e-05	0.000295846	0.00023695	5267	tags=36%, list=35%, signal=24%	SUGP2/MFAP1/PAPOLG/HNRNPLL/SNRNP27/PRMT9/DBR1/METTL16/RRP1B/HNRNPR/SF3B1/EFTUD2/NUP98/USP39/PAN2/SF3B3/HNRNPU/SUPT6H/DDX20/CDK13/POLR2D/RNF40/HTATSF1/TRUB2/ZCCHC8/KDM1A/SNRPB2/PRPF8/EIF4A3/ZCRB1/PAN3/RAMAC/CSTF3/DYRK1A/RBM20/CPEB3/RBM4B/METTL14/DHX8/GRSF1/RNGTT/SNRNP200/CELF1/SCAF11/NONO/PTBP2/RBM4/CCAR1/MTPAP/CPSF3/SRSF10/SRSF1/RBBP6/ZC3H11A/CSTF1/ZNF326/GTF2H3/MTREX/SLBP/ESRP2/SLTM/CMTR2/PRPF4B…
GOBP_POSITIVE_REGULATION_OF_PEPTIDASE_ACTIVITY	GOBP_POSITIVE_REGULATION_OF_PEPTIDASE_ACTIVITY	133	0.553545	1.83614	1.90123e-05	0.000296131	0.000237178	2171	tags=33%, list=15%, signal=29%	LCK/FASLG/AIM2/LGALS9/CASP1/NGFR/NLRP3/NLRP1/PCOLCE/CLEC7A/S100A8/SFRP2/CAV1/LYN/SOX7/FAS/GSN/FBLN1/FYN/ACVR1C/PYCARD/TRADD/PPARG/F3/PML/RCN3/PSME2/S100A9/NLRC4/PCOLCE2/LGMN/SNCA/AGER/F2R/PPM1F/CTSD/NOD1/DLC1/CFLAR/BBC3/BOK/GRN/TBC1D10A/PSME1
GOBP_SECOND_MESSENGER_MEDIATED_SIGNALING	GOBP_SECOND_MESSENGER_MEDIATED_SIGNALING	191	0.517698	1.76906	1.92158e-05	0.000298478	0.000239058	2487	tags=36%, list=17%, signal=30%	CD3E/CCR7/TRAT1/ZAP70/SLA2/NPY2R/SELP/CCR2/CCR4/TBC1D10C/PTPRC/CCL4/PLEK/GBP1/IGF1/APOE/CD4/BTK/CLIC2/VCAM1/CD22/CCL3/FPR1/NPR1/P2RY12/CMKLR1/PTGFR/CCR8/LAT2/PLCG2/MCTP1/PDE2A/AQP1/EDN1/CCRL2/APLNR/EDN3/NOS3/TREM2/NFATC2/RASD1/CXCR4/CASQ2/BST1/ADA/PDE3B/P2RX7/SPHK1/HTR2B/RGS2/PDE7B/RCAN2/MCTP2/CCL20/KSR1/HOMER3/TRPM2/NFATC1/P2RY11/TRPM4/CX3CR1/ACKR4/LMCD1/PRNP/RCAN1/SLC8A1/NPR2/GSTO1/PPP3CC
GOBP_LEUKOCYTE_HOMEOSTASIS	GOBP_LEUKOCYTE_HOMEOSTASIS	51	0.688738	1.98737	1.93946e-05	0.00030043	0.000240621	1890	tags=45%, list=13%, signal=39%	SIT1/CORO1A/JAK3/IL6/CD74/FOXP3/GPR183/PIK3CD/NCKAP1L/TNFAIP3/LGALS9/IL2RA/GAPT/SPNS2/LYN/FAS/DOCK11/ADA/ANXA1/AXL/MEF2C/DOCK10/TCIRG1
GOBP_DNA_REPLICATION	GOBP_DNA_REPLICATION	222	-0.41821	-1.75972	1.98183e-05	0.000306154	0.000245206	4731	tags=51%, list=32%, signal=35%	RFC4/HUS1/TONSL/SSRP1/PPP2CA/SET/GTPBP4/SIN3A/ORC5/FEN1/GMNN/RECQL4/METTL4/REV3L/RBBP6/DONSON/CHAF1B/NT5M/PCNA/MCM6/POLK/WRN/TOP1/MGME1/MRE11/SDE2/BOD1L1/RBBP7/PRIM2/WAPL/POLE/ETAA1/PRIMPOL/ESCO1/GINS3/SLX4/ORC6/ZMPSTE24/CDK2/CDC45/DHX9/TIPIN/DDX21/RAD17/CACYBP/SENP2/ANKRD17/ORC3/RFWD3/SUPT16H/ORC4/BRPF3/EXD2/RMI2/NUCKS1/GEN1/PURA/RBBP4/RAD1/SMC3/RAD51/RFC1/ATRX/MAP2K4/FANCM/POLB/MSH3/PDS5A/NBN/P…
GOBP_DENDRITIC_CELL_CHEMOTAXIS	GOBP_DENDRITIC_CELL_CHEMOTAXIS	16	0.857596	1.95676	2.11539e-05	0.000325897	0.000261019	1141	tags=62%, list=8%, signal=58%	CCL19/CCL21/CCR7/CCR2/GPR183/SLAMF8/LGALS9/PIK3CG/GAS6/CXCR4
GOBP_MRNA_5_SPLICE_SITE_RECOGNITION	GOBP_MRNA_5_SPLICE_SITE_RECOGNITION	11	-0.894839	-2.08339	2.15087e-05	0.000330463	0.000264675	340	tags=55%, list=2%, signal=53%	RNVU1-1/RNVU1-15/RNU4ATAC/RNVU1-19/RNU6ATAC/RNVU1-7
GOBP_WOUND_HEALING	GOBP_WOUND_HEALING	330	0.458903	1.63439	2.18855e-05	0.000335341	0.000268582	2510	tags=36%, list=17%, signal=31%	KRT1/CD40LG/LCK/PRKCB/SELP/JAML/IL6/WAS/PLEK/FERMT3/IGF1/APOE/CD40/KRT6A/GP1BA/PRKCQ/TNFAIP3/IRF1/VAV1/SERPING1/PIK3R5/PIK3CG/P2RY12/F10/VWF/DOCK8/CLEC7A/S100A8/ALOX5/ETS1/ACVRL1/TGFBR2/F2RL2/PLCG2/CAV1/LYN/GNG2/EDN1/HBEGF/GSN/HBB/NOS3/MYL9/TGFB1/FBLN1/FYN/DGKA/DCN/GAS6/CD34/CXCR4/TLR4/COMP/COL1A1/SERPINB2/F3/ANXA8/CDH3/ADTRP/EHD2/MICAL1/DOCK11/PDGFRA/TFPI2/P2RX7/ANXA1/SYT11/TNFRSF12A/PDPN/AGER/P…
GOBP_REGULATION_OF_PHAGOCYTOSIS	GOBP_REGULATION_OF_PHAGOCYTOSIS	70	0.641365	1.95302	2.20998e-05	0.000337361	0.0002702	2302	tags=53%, list=15%, signal=45%	SIRPG/IL2RG/STAP1/PTPRC/ADIPOQ/FGR/C3/CCL2/NCKAP1L/IL15RA/CD300LF/IL2RB/CYBA/HCK/IL15/C2/CLEC7A/FCGR2B/CD300A/TREM2/PYCARD/GAS6/IL1B/PPARG/SYT11/SPHK1/TLR2/SFTPD/CSK/MFGE8/C4B/PLSCR1/NOD2/ABCA7/RAB27A/C4A/DYSF
GOCC_KINETOCHORE	GOCC_KINETOCHORE	116	-0.502633	-1.94571	2.21367e-05	0.000337361	0.0002702	4123	tags=59%, list=28%, signal=43%	NDE1/HJURP/SUGT1/NUP133/KIF2C/NUP43/BOD1L1/CENPA/ITGB3BP/CENPN/KANSL1/CLIP1/TPR/NUP160/MEAF6/SEH1L/DCTN5/DYNC1LI2/FBXW11/CSNK1A1/BUB3/BIRC5/TP53BP1/ZWILCH/SKA2/PLK1/SMC1A/SPDL1/KNSTRN/DSN1/SPC25/NDC80/CCNB1/CENPO/CHAMP1/PHF6/DYNLT3/BUB1/AHCTF1/NUP107/SS18L1/ZWINT/CLASP2/CENPQ/SKA3/APC/NUF2/CENPK/DCTN4/SKA1/CKAP5/KNTC1/CENPF/ERCC6L/CBX5/DYNC1I1/BUB1B/SPAG5/CENPI/CENPU/MTBP/MAD2L1/TTK/SGO1/KNL1/CEN…
GOBP_CYTOLYSIS	GOBP_CYTOLYSIS	18	0.845109	1.99148	2.24946e-05	0.00034182	0.000273772	1066	tags=56%, list=7%, signal=52%	GZMA/GZMH/PRF1/C7/LYZ/KRT6A/APOL1/C6/PLA2G2A/TGFB1
GOBP_INTERLEUKIN_17_PRODUCTION	GOBP_INTERLEUKIN_17_PRODUCTION	24	0.797188	1.9927	2.25502e-05	0.00034182	0.000273772	1508	tags=58%, list=10%, signal=52%	SLAMF6/IL6/FOXP3/NCKAP1L/PRKCQ/IL18/OSM/IL15/IL27RA/TGFB1/RFTN1/TLR4/SPHK1/IL23A
GOBP_RIBONUCLEOPROTEIN_COMPLEX_BIOGENESIS	GOBP_RIBONUCLEOPROTEIN_COMPLEX_BIOGENESIS	378	-0.35076	-1.57264	2.41482e-05	0.000365064	0.000292388	5346	tags=35%, list=36%, signal=23%	UTP4/PIH1D2/FASTKD2/DDX18/RBMX/NVL/XRCC5/SHQ1/ZNHIT3/EXOSC6/RPL7/METTL16/NPM1/NUFIP1/RIOK1/PWP1/EIF4B/RIOK2/RRP1B/SF3B1/NOM1/USP39/TRMT61B/NOP9/AGO3/DDX20/POLR2D/PAK1IP1/URB1/RUVBL1/EIF3A/RSL1D1/PRPF8/GTPBP4/EIF4A3/BYSL/DKC1/NUP88/RAMAC/TSC1/EIF3E/EIF2A/ZCCHC4/NOLC1/RAN/SDAD1/MRPL10/SNRNP200/CELF1/SCAF11/EFL1/PTBP2/UTP18/GTPBP10/CUL4A/NSUN3/MDN1/SRSF10/SRSF1/MAK16/BRIX1/MTREX/WDR36/TFB2M/XRN2/DIS…
GOCC_PHAGOCYTIC_VESICLE	GOCC_PHAGOCYTIC_VESICLE	113	0.567682	1.84267	2.43922e-05	0.000367769	0.000294555	2086	tags=33%, list=14%, signal=28%	GNLY/CORO1A/NCF1/WAS/NCF4/PLD4/MPEG1/SCIMP/FMNL1/HLA-E/TAP1/HLA-B/CYBB/LTF/CYBA/HLA-H/HLA-A/NCF2/TAP2/B2M/RAB7B/HLA-C/TLR7/GSN/ADAM8/TLR6/VIM/ANXA3/SYT11/TLR1/TLR2/TAPBP/RAB32/TCIRG1/NOD1/STX4/NOD2
GOBP_REGULATION_OF_B_CELL_RECEPTOR_SIGNALING_PATHWAY	GOBP_REGULATION_OF_B_CELL_RECEPTOR_SIGNALING_PATHWAY	19	0.821084	1.96769	2.53084e-05	0.000380433	0.000304697	1324	tags=58%, list=9%, signal=53%	CD19/PRKCB/STAP1/PTPN22/CD22/LPXN/NFAM1/FCGR2B/LYN/CD300A/PLCL2
GOBP_PATTERN_RECOGNITION_RECEPTOR_SIGNALING_PATHWAY	GOBP_PATTERN_RECOGNITION_RECEPTOR_SIGNALING_PATHWAY	161	0.527785	1.7847	2.53667e-05	0.000380433	0.000304697	1912	tags=30%, list=13%, signal=26%	IRF4/TLR10/LILRA4/GFI1/CLEC4E/TLR8/BIRC3/CD40/SCIMP/BTK/CD300LF/TNFAIP3/PTPN22/IRF1/LTF/CYBA/SLC15A3/S100A8/PIK3AP1/CD14/RAB7B/CAV1/LYN/CD300A/TLR7/RFTN1/CTSK/IRF7/NR1H3/TLR4/IRAK2/NMI/RSAD2/NOP53/TLR6/S100A9/IKBKE/LGMN/TLR1/TLR2/LILRA2/IRF3/IFIH1/SFTPD/NFKBIA/TNIP1/CTSB/NOD1
GOBP_REGULATION_OF_PROTEOLYSIS	GOBP_REGULATION_OF_PROTEOLYSIS	482	0.42771	1.54461	2.61421e-05	0.000390948	0.000313119	2055	tags=23%, list=14%, signal=21%	CD27/LCK/PYHIN1/FASLG/CST7/CST4/SPOCK2/PI16/CSN2/IL33/LAMP3/PSMB9/BIRC3/APOE/C3/AIM2/CARD16/DPEP1/ITIH5/LGALS9/CASP1/NGFR/NLRP3/PAPLN/SERPING1/LTF/ECSCR/NLRP1/SERPINB9/BIN1/CLEC3B/PCOLCE/CLEC7A/S100A8/SFRP2/PSMB8/TIMP4/SERPINB7/CAV1/LYN/SOX7/CTSC/AQP1/FAS/KLF4/LTBP4/GSN/CST6/TREM2/FBLN1/FYN/ACVR1C/PYCARD/GAS6/IL1B/ADAM8/BST2/CSTA/CDC20B/TRADD/CST1/SERPINB2/PPARG/F3/ANXA8/NOP53/PML/NKD2/RCN3/MICAL…
GOBP_REGULATION_OF_T_CELL_RECEPTOR_SIGNALING_PATHWAY	GOBP_REGULATION_OF_T_CELL_RECEPTOR_SIGNALING_PATHWAY	33	0.753107	2.01664	2.62061e-05	0.000390948	0.000313119	2551	tags=58%, list=17%, signal=48%	UBASH3A/CCR7/TRAT1/LCK/SLA2/CARD11/GBP1/LILRB4/PTPN22/CD300A/ADA/PTPN6/LGALS3/THY1/PRKD2/KCNN4/CD81/PRNP/PHPT1
GOBP_T_CELL_TOLERANCE_INDUCTION	GOBP_T_CELL_TOLERANCE_INDUCTION	10	0.902961	1.85989	2.88916e-05	0.000429876	0.000344298	902	tags=80%, list=6%, signal=75%	CD3E/ICOS/IDO1/FOXP3/LILRB4/IL2RA/HLA-B/TGFBR2
GOBP_POSITIVE_REGULATION_OF_PHOSPHATIDYLINOSITOL_3_KINASE_SIGNALING	GOBP_POSITIVE_REGULATION_OF_PHOSPHATIDYLINOSITOL_3_KINASE_SIGNALING	65	0.646274	1.94868	3.04183e-05	0.000451405	0.000361541	2191	tags=45%, list=15%, signal=38%	SELP/LEP/HCST/NCF1/CD28/HCLS1/PIK3CD/IGF1/FGR/IL18/MYOC/PIK3R5/PIK3CG/OSM/PIK3AP1/LYN/TEK/FYN/DCN/PDGFRA/PTPN6/PRR5/F2R/SEMA4D/ANGPT1/PDGFRB/HGF/ROR2/FGF2
GOBP_REGULATION_OF_PEPTIDYL_TYROSINE_PHOSPHORYLATION	GOBP_REGULATION_OF_PEPTIDYL_TYROSINE_PHOSPHORYLATION	178	0.515629	1.75803	3.08954e-05	0.000457285	0.00036625	2530	tags=39%, list=17%, signal=33%	CD3E/BANK1/STAP1/LEP/NCF1/PTPRC/IL6/CD74/ADIPOQ/HCLS1/IGF1/CD40/CD4/LILRB4/SOCS3/LILRA5/SAMSN1/IL18/LIF/ICAM1/OSM/IL34/ENPP2/IL15/CSF1R/CLEC7A/SFRP2/PECAM1/FCGR1A/FGF7/CAV1/LYN/TNFRSF14/HBEGF/CD300A/TGFB1/TREM2/FYN/GAS6/BST1/TAL1/IL6R/THBS4/IL23A/PTPN6/IL24/THY1/SEMA4D/LRRK1/ANGPT1/MVP/CRLF1/HYAL2/NEDD9/HGF/BMP6/PARP14/NOD2/ZGPAT/DUSP22/NRP1/ITGA5/EHD4/CD81/TNFRSF1A/PRNP/SFRP1/RAP2B/ADRA2A/SH3BP5
GOBP_POSITIVE_REGULATION_OF_MYELOID_CELL_DIFFERENTIATION	GOBP_POSITIVE_REGULATION_OF_MYELOID_CELL_DIFFERENTIATION	68	0.636825	1.92476	3.23773e-05	0.000477966	0.000382814	1508	tags=35%, list=10%, signal=32%	CD74/HLA-DRB1/HCLS1/EVI2B/FOS/INPP5D/CD4/NCKAP1L/TYROBP/TESC/LIF/IL34/ETS1/RAB7B/JUN/TGFB1/TREM2/RHEX/FES/CSF1/STAT1/TAL1/CD101/IL23A
GOBP_DETECTION_OF_OTHER_ORGANISM	GOBP_DETECTION_OF_OTHER_ORGANISM	15	0.855596	1.92979	3.25417e-05	0.000479143	0.000383757	2086	tags=93%, list=14%, signal=80%	HLA-DRB1/CD1D/HLA-B/HLA-A/CLEC7A/TLR4/TLR6/NLRC4/TLR1/SSC5D/TLR2/NOD1/PGLYRP2/NOD2
GOBP_MOVEMENT_IN_HOST_ENVIRONMENT	GOBP_MOVEMENT_IN_HOST_ENVIRONMENT	126	0.558189	1.84115	3.31616e-05	0.000487002	0.000390051	2284	tags=31%, list=15%, signal=26%	CR2/SLAMF1/CD74/HLA-DRB1/CIITA/TNFRSF4/SELPLG/KRT6A/CD4/MRC1/LGALS9/CD209/ACE2/TRIM22/ICAM1/CD86/SIGLEC1/CAV1/TNFRSF14/GSN/GAS6/DPP4/CXCR4/PML/TRIM21/EPHA2/AXL/FCN3/IFITM1/LGALS1/CAV2/HYAL2/LY6E/PLSCR1/CTSL/HYAL1/IFITM2/NRP1/ITGA5
GOBP_REGULATION_OF_EPITHELIAL_CELL_MIGRATION	GOBP_REGULATION_OF_EPITHELIAL_CELL_MIGRATION	180	0.509532	1.73667	3.33791e-05	0.000488927	0.000391593	2305	tags=34%, list=16%, signal=29%	FGFBP1/CXCL13/ATOH8/PIK3CD/APOE/CD40/MIR27A/PTN/PIK3CG/ENPP2/ETS1/ACVRL1/TGFBR2/MMRN2/MIR23A/PLCG2/FGF7/EDN1/HBEGF/KLF4/TEK/ADGRA2/NOS3/TGFB1/FGF18/DCN/RHOJ/MEOX2/SH3BP1/TMSB4X/RRAS/STAT5A/PPARG/ZC3H12A/ANXA1/ANXA3/FLT4/LGMN/RGCC/EPHA2/FGF1/VEGFC/SLIT2/MEF2C/PLPP3/DLL4/PPM1F/ANGPT1/PRKD2/VASH1/HMOX1/SP100/TBXA2R/SPARC/GRN/HYAL1/FGF2/GADD45A/HAS2/NRP1/PFN1
GOBP_CALCIUM_ION_TRANSPORT_INTO_CYTOSOL	GOBP_CALCIUM_ION_TRANSPORT_INTO_CYTOSOL	100	0.590594	1.88771	3.37553e-05	0.000493158	0.000394982	1630	tags=35%, list=11%, signal=31%	CCL19/CD19/MS4A1/CXCL9/CCL21/CCR7/LCK/FASLG/CORO1A/CXCL10/CXCL11/PTPRC/XCL1/CD4/CLIC2/CX3CL1/CCL3/TRPV2/PLCG2/CAV1/LYN/MCOLN2/APLNR/FYN/CASQ2/P2RY6/PML/RASA3/P2RX7/SNCA/PTPN6/F2R/F2RL3/HTR2B/THY1
GOBP_MATURE_B_CELL_DIFFERENTIATION_INVOLVED_IN_IMMUNE_RESPONSE	GOBP_MATURE_B_CELL_DIFFERENTIATION_INVOLVED_IN_IMMUNE_RESPONSE	13	0.87354	1.89585	3.45247e-05	0.000503099	0.000402944	1853	tags=92%, list=12%, signal=81%	IL6/GPR183/MFNG/ITM2A/FCGR2B/PLCG2/DLL1/DOCK11/ADA/LGALS1/BCL3/DOCK10
GOBP_PLATELET_ACTIVATION	GOBP_PLATELET_ACTIVATION	105	0.575376	1.85092	3.55732e-05	0.000517047	0.000414115	2068	tags=41%, list=14%, signal=36%	CD40LG/LCK/PRKCB/SELP/IL6/PLEK/FERMT3/APOE/CD40/GP1BA/PRKCQ/VAV1/PIK3R5/PIK3CG/P2RY12/VWF/F2RL2/PLCG2/LYN/GNG2/HBB/NOS3/MYL9/FYN/DGKA/TLR4/COMP/COL1A1/PDGFRA/PDPN/PTPN6/AXL/F2R/F2RL3/COL3A1/THBD/GNA15/PLA2G4A/COL1A2/PRKCH/UBASH3B/FLNA/PLSCR1
GOBP_CYTOKINE_PRODUCTION_INVOLVED_IN_IMMUNE_RESPONSE	GOBP_CYTOKINE_PRODUCTION_INVOLVED_IN_IMMUNE_RESPONSE	66	0.639511	1.93092	3.59339e-05	0.00052095	0.000417241	1316	tags=42%, list=9%, signal=39%	TBX21/CD96/CCR2/JAK3/SASH3/IL6/XCL1/CD74/FOXP3/LILRB4/SCIMP/HLA-E/LILRB1/BTK/NR4A3/NLRP3/IL18/IL18R1/HLA-A/CLEC7A/B2M/TNFRSF14/TGFB1/IL1B/TLR4/BST2/RSAD2/SEMA7A
GOCC_CONDENSED_CHROMOSOME	GOCC_CONDENSED_CHROMOSOME	156	-0.454821	-1.84976	3.62968e-05	0.000524865	0.000420377	4123	tags=54%, list=28%, signal=40%	NDE1/HJURP/SMC6/KIFAP3/HMGB2/NUP133/KIF2C/NUP43/BOD1L1/CENPA/WAPL/ITGB3BP/CENPN/KANSL1/TUBG1/MEAF6/HSPA2/CBX3/STAG1/SEH1L/DCTN5/CSNK1A1/BUB3/BIRC5/TP53BP1/ZWILCH/SKA2/PLK1/SMC1A/SPDL1/RAD1/SMC3/KNSTRN/NCAPD3/RAD51/DSN1/SPC25/NDC80/STAG2/CCNB1/CENPO/ATRX/CHAMP1/NSMCE2/PHF6/DYNLT3/KMT5B/BUB1/AHCTF1/RIF1/NUP107/CHEK1/MKI67/SS18L1/ZWINT/CLASP2/SKA3/LRPPRC/NUF2/CENPK/TOPBP1/BLM/RAD50/SMC2/BRCA2/SKA1/C…
GOMF_MHC_CLASS_II_PROTEIN_COMPLEX_BINDING	GOMF_MHC_CLASS_II_PROTEIN_COMPLEX_BINDING	17	0.842482	1.95896	3.70996e-05	0.000535105	0.000428578	517	tags=53%, list=3%, signal=51%	MS4A1/HLA-DOB/CD74/HLA-DRB1/HLA-DRA/HLA-DOA/HLA-DMB/HLA-DMA/CD4
GOBP_POSITIVE_REGULATION_OF_RESPONSE_TO_CYTOKINE_STIMULUS	GOBP_POSITIVE_REGULATION_OF_RESPONSE_TO_CYTOKINE_STIMULUS	40	0.704125	1.95334	3.7558e-05	0.000540338	0.00043277	1725	tags=48%, list=12%, signal=42%	ZBP1/GFI1/CD74/CD300LF/CASP1/EDN1/CASP4/TREM2/GAS6/CXCR4/IRF7/TLR4/CSF1/IKBKE/TLR2/IRF3/AXL/IFIH1/AGPAT2
GOBP_POSITIVE_REGULATION_OF_JNK_CASCADE	GOBP_POSITIVE_REGULATION_OF_JNK_CASCADE	61	0.65026	1.93831	3.77583e-05	0.000541841	0.000433973	2210	tags=36%, list=15%, signal=31%	CCL19/CCL21/CCR7/CD27/SLAMF1/NCF1/TRAF1/FCGR2B/GADD45B/PYCARD/IL1B/TLR4/FLT4/AGER/GADD45G/SH3RF3/NOD1/NOD2/MAP3K11/DUSP15/GADD45A/DUSP22
GOBP_POSITIVE_REGULATION_OF_B_CELL_MEDIATED_IMMUNITY	GOBP_POSITIVE_REGULATION_OF_B_CELL_MEDIATED_IMMUNITY	28	0.760451	1.95484	3.95892e-05	0.000566676	0.000453864	1066	tags=39%, list=7%, signal=37%	FCER2/TBX21/LTA/PTPRC/XCL1/CD28/C3/CD40/HLA-E/BTK/TGFB1
GOBP_T_CELL_CHEMOTAXIS	GOBP_T_CELL_CHEMOTAXIS	21	0.809692	1.9816	3.97724e-05	0.000567861	0.000454813	720	tags=52%, list=5%, signal=50%	CCL21/XCL2/CCR2/CXCL13/CXCL10/CXCL11/XCL1/GPR183/PIK3CD/PIK3CG/CCL3
GOBP_ANTIGEN_PROCESSING_AND_PRESENTATION_OF_ENDOGENOUS_PEPTIDE_ANTIGEN	GOBP_ANTIGEN_PROCESSING_AND_PRESENTATION_OF_ENDOGENOUS_PEPTIDE_ANTIGEN	16	0.848957	1.93705	4.2047e-05	0.000598358	0.000479239	1629	tags=75%, list=11%, signal=67%	HLA-DRB1/HLA-DRA/HLA-E/TAP1/HLA-B/HLA-H/HLA-A/TAP2/B2M/HLA-C/ERAP2/TAPBP
GOBP_DENDRITIC_CELL_ANTIGEN_PROCESSING_AND_PRESENTATION	GOBP_DENDRITIC_CELL_ANTIGEN_PROCESSING_AND_PRESENTATION	13	0.870478	1.8892	4.21438e-05	0.000598358	0.000479239	920	tags=69%, list=6%, signal=65%	CCL19/CCL21/CCR7/CD74/HLA-DRB1/HLA-DRA/CD68/CLEC4A/FCGR2B
GOBP_RESPONSE_TO_INTERLEUKIN_15	GOBP_RESPONSE_TO_INTERLEUKIN_15	10	0.896652	1.84689	4.22259e-05	0.000598358	0.000479239	1239	tags=70%, list=8%, signal=64%	IL2RG/JAK3/CD4/IL15RA/IL2RB/IL15/STAT5A
GOBP_REGULATION_OF_LYMPHOCYTE_CHEMOTAXIS	GOBP_REGULATION_OF_LYMPHOCYTE_CHEMOTAXIS	20	0.801755	1.93808	4.46976e-05	0.0006318	0.000506023	720	tags=45%, list=5%, signal=43%	CCL21/XCL2/CCR2/CXCL13/CXCL10/XCL1/CCL4/CCL2/CCL3
GOBP_NEGATIVE_REGULATION_OF_B_CELL_ACTIVATION	GOBP_NEGATIVE_REGULATION_OF_B_CELL_ACTIVATION	26	0.776333	1.96072	4.60734e-05	0.000649623	0.000520298	1361	tags=54%, list=9%, signal=49%	BANK1/CTLA4/TBC1D10C/FOXP3/INPP5D/BTK/TYROBP/TNFAIP3/SAMSN1/MNDA/FCGR2B/LYN/CD300A/FOXJ1
GOMF_AMIDE_BINDING	GOMF_AMIDE_BINDING	252	0.477992	1.67064	4.70818e-05	0.000662191	0.000530364	1805	tags=24%, list=12%, signal=21%	TRBV7-9/TRAV8-4/CD1E/TRAV19/EBI3/AVPR2/HLA-DPB1/CMA1/HLA-DQA1/MARCO/HLA-DQB1/CD74/C1QA/HLA-DRB1/HLA-DRB5/HLA-DRA/HLA-DPA1/APOE/CD1D/FOLR2/CD1A/HLA-E/KCNIP2/CD300LF/TAP1/NGFR/CD209/ITM2A/HLA-B/HLA-H/NPR1/HLA-A/PTH1R/TAP2/CD14/FCGR2B/HLA-C/ERAP2/TREM2/ACHE/ITM2C/TLR4/PCSK5/OXTR/PPARG/PLTP/TLR6/LEPR/TLR1/TLR2/AGER/GSTP1/RAMP2/TAPBP/NFKBIA/HSPG2/PLA2G4A/ADCYAP1R1/FKBP2/GPR1
GOBP_CD8_POSITIVE_ALPHA_BETA_T_CELL_DIFFERENTIATION	GOBP_CD8_POSITIVE_ALPHA_BETA_T_CELL_DIFFERENTIATION	10	0.895441	1.8444	4.76584e-05	0.000668017	0.000535031	680	tags=60%, list=5%, signal=57%	EOMES/LILRB4/NCKAP1L/RUNX3/IRF1/TNFSF8
GOBP_ACTIN_MEDIATED_CELL_CONTRACTION	GOBP_ACTIN_MEDIATED_CELL_CONTRACTION	72	-0.560442	-2.00876	4.77324e-05	0.000668017	0.000535031	1218	tags=28%, list=8%, signal=26%	EPB41L5/NUP155/KCNE4/CACNA1D/KCND3/FGF12/ATP2A1/STC1/GJA1/TNNI1/TNNC1/ACTA1/KCNH2/ACTN2/KCNJ3/NEB/MYL2/MYH7/MYH2/MYL1
GOBP_MYELOID_DENDRITIC_CELL_ACTIVATION	GOBP_MYELOID_DENDRITIC_CELL_ACTIVATION	18	0.835173	1.96807	4.84333e-05	0.000676091	0.000541497	1125	tags=56%, list=8%, signal=51%	SLAMF1/CD2/IRF4/UBD/SPI1/BATF2/BATF3/TGFBR2/PYCARD/BATF
GOBP_MAINTENANCE_OF_LOCATION_IN_CELL	GOBP_MAINTENANCE_OF_LOCATION_IN_CELL	151	0.521643	1.7561	4.85484e-05	0.000676091	0.000541497	2090	tags=32%, list=14%, signal=28%	CCL19/CD19/CXCL9/CCL21/CCR7/LCK/FASLG/CORO1A/CXCL10/CXCL11/PTPRC/XCL1/APOE/CD4/CLIC2/CX3CL1/CCL3/S100A8/PLCG2/CAV1/LYN/MCOLN2/APLNR/GSN/CASQ2/TMSB4X/P2RY6/PML/RASA3/S100A9/FTL/TMSB10/SNCA/PTPN6/TSPO/F2R/TWF2/F2RL3/HTR2B/THY1/BCL3/CHCHD10/MTLN/JPH2/UBASH3B/SP100/SLC8B1/TRPM2/SUN2
GOBP_ANTIGEN_PROCESSING_AND_PRESENTATION_OF_PEPTIDE_ANTIGEN_VIA_MHC_CLASS_I	GOBP_ANTIGEN_PROCESSING_AND_PRESENTATION_OF_PEPTIDE_ANTIGEN_VIA_MHC_CLASS_I	76	0.607989	1.87661	5.09688e-05	0.000708052	0.000567096	1364	tags=25%, list=9%, signal=23%	NCF1/PSMB9/NCF4/HLA-E/TAP1/HLA-B/CYBB/CYBA/HLA-H/HLA-A/CLEC4A/NCF2/PSMB8/TAP2/B2M/FCGR1A/HLA-C/ERAP2/PSME2
GOBP_TOLL_LIKE_RECEPTOR_SIGNALING_PATHWAY	GOBP_TOLL_LIKE_RECEPTOR_SIGNALING_PATHWAY	122	0.560865	1.84717	5.11064e-05	0.000708224	0.000567233	2086	tags=37%, list=14%, signal=32%	IRF4/TLR10/LILRA4/GFI1/TLR8/BIRC3/CD40/SCIMP/BTK/CD300LF/TNFAIP3/PTPN22/IRF1/LTF/CYBA/S100A8/PIK3AP1/CD14/RAB7B/CAV1/LYN/CD300A/TLR7/RFTN1/CTSK/IRF7/NR1H3/TLR4/IRAK2/NMI/RSAD2/TLR6/S100A9/IKBKE/LGMN/TLR1/TLR2/LILRA2/IRF3/SFTPD/NFKBIA/TNIP1/CTSB/CTSL/NOD2
GOMF_CYSTEINE_TYPE_ENDOPEPTIDASE_INHIBITOR_ACTIVITY	GOMF_CYSTEINE_TYPE_ENDOPEPTIDASE_INHIBITOR_ACTIVITY	27	0.772053	1.96235	5.36973e-05	0.000742309	0.000594533	1488	tags=52%, list=10%, signal=47%	CD27/CST7/CST4/CSN2/BIRC3/CARD16/DPEP1/LTF/SERPINB9/CST6/GAS6/CSTA/CST1/SNCA
GOBP_EOSINOPHIL_MIGRATION	GOBP_EOSINOPHIL_MIGRATION	13	0.865409	1.8782	5.59911e-05	0.000772131	0.000618417	1935	tags=92%, list=13%, signal=80%	CCL21/CCL13/CCL4/CCL2/PTGER4/CCL8/CX3CL1/CCL3/CD300A/ADAM8/LGALS3/CCL7
GOBP_POSITIVE_REGULATION_OF_T_CELL_MIGRATION	GOBP_POSITIVE_REGULATION_OF_T_CELL_MIGRATION	26	0.772166	1.9502	5.77032e-05	0.000793806	0.000635777	1189	tags=46%, list=8%, signal=43%	CCL21/XCL2/CCR2/CXCL13/CXCL10/XCL1/AIF1/DOCK8/CXCL12/TNFRSF14/PYCARD/ADAM8
GOBP_REGULATION_OF_PHOSPHATIDYLINOSITOL_3_KINASE_SIGNALING	GOBP_REGULATION_OF_PHOSPHATIDYLINOSITOL_3_KINASE_SIGNALING	92	0.589496	1.86899	5.92372e-05	0.000810349	0.000649027	2247	tags=39%, list=15%, signal=33%	SELP/LEP/HCST/NCF1/CD28/HCLS1/PIK3CD/IGF1/FGR/PPP1R16B/IL18/MYOC/NLRC3/PIK3R5/PIK3CG/OSM/PIK3AP1/LYN/KLF4/TEK/FYN/DCN/NOP53/PDGFRA/PIK3IP1/PTPN6/PRR5/F2R/SEMA4D/ANGPT1/PDGFRB/HGF/ROR2/FGF2/PIP4K2A/SERPINE2
GOBP_LYMPHOCYTE_HOMEOSTASIS	GOBP_LYMPHOCYTE_HOMEOSTASIS	37	0.720748	1.97121	5.93358e-05	0.000810349	0.000649027	1890	tags=49%, list=13%, signal=43%	SIT1/CORO1A/JAK3/CD74/FOXP3/NCKAP1L/TNFAIP3/LGALS9/IL2RA/GAPT/SPNS2/LYN/FAS/DOCK11/ADA/MEF2C/DOCK10/TCIRG1
GOBP_POSITIVE_REGULATION_OF_MYELOID_LEUKOCYTE_DIFFERENTIATION	GOBP_POSITIVE_REGULATION_OF_MYELOID_LEUKOCYTE_DIFFERENTIATION	37	0.720657	1.97096	5.93358e-05	0.000810349	0.000649027	2286	tags=57%, list=15%, signal=48%	CD74/HLA-DRB1/HCLS1/EVI2B/FOS/CD4/TYROBP/TESC/LIF/IL34/JUN/TGFB1/TREM2/FES/CSF1/CD101/IL23A/ZFP36L1/LEF1/ROR2/GPR68
GOBP_MITOTIC_SISTER_CHROMATID_SEGREGATION	GOBP_MITOTIC_SISTER_CHROMATID_SEGREGATION	129	-0.465515	-1.81254	6.09403e-05	0.000830256	0.000664972	5103	tags=62%, list=34%, signal=41%	ZW10/RIOK2/PSRC1/NSL1/HNRNPU/MIS12/DYNC1LI1/INCENP/PIBF1/HECW2/BECN1/NCAPD2/SMC5/RAN/VPS4B/KIFC1/CDC23/KIF2C/POGZ/PDS5B/CUL3/CHMP2B/CDCA5/TUBG1/TPR/CHMP5/NAA50/CDCA8/RAB11A/SEH1L/BUB3/GEN1/PLK1/SMC1A/SPDL1/NCAPH/NIPBL/KNSTRN/NCAPD3/ANAPC1/DSN1/TNKS/NDC80/SLF1/CCNB1/ATRX/CHAMP1/NSMCE2/KIF18B/PDS5A/BUB1/FBXO5/RMDN1/ZWINT/CDC27/APC/NCAPG2/NUF2/CENPK/CDC6/SMC2/TRIP13/KNTC1/CENPF/MAP10/DLGAP5/NUSAP1/N…
GOBP_DENDRITIC_CELL_APOPTOTIC_PROCESS	GOBP_DENDRITIC_CELL_APOPTOTIC_PROCESS	10	0.89131	1.83589	6.30315e-05	0.000854628	0.000684492	1540	tags=90%, list=10%, signal=81%	CCL19/CCL21/CCR7/LILRB1/LGALS9/CXCL12/LYN/GAS6/AXL
GOBP_T_HELPER_17_CELL_LINEAGE_COMMITMENT	GOBP_T_HELPER_17_CELL_LINEAGE_COMMITMENT	10	0.891354	1.83598	6.30315e-05	0.000854628	0.000684492	1508	tags=80%, list=10%, signal=72%	TBX21/SLAMF6/IRF4/IL12RB1/IL6/BATF/IL6R/IL23A
GOBP_RNA_SPLICING	GOBP_RNA_SPLICING	357	-0.349029	-1.55597	6.54718e-05	0.000885592	0.000709292	460	tags=4%, list=3%, signal=4%	RBM24/RNU5F-1/WT1/RNVU1-1/RNVU1-15/NOVA1/RNU4ATAC/RNVU1-19/RNU5D-1/RNU6ATAC/RNVU1-7/RNU5E-1/RNU4-1/RNU5A-1/RNU5B-1
GOBP_MACROPHAGE_DIFFERENTIATION	GOBP_MACROPHAGE_DIFFERENTIATION	36	0.727617	1.98452	6.66077e-05	0.000898807	0.000719876	1644	tags=47%, list=11%, signal=42%	HLA-DRB1/ADIPOQ/HCLS1/CD4/SPI1/C1QC/GAB3/LIF/IL34/NRROS/IL15/CSF1R/TGFB1/CSF1/CEBPA/TLR2/TSPAN2
GOBP_ANTIMICROBIAL_HUMORAL_RESPONSE	GOBP_ANTIMICROBIAL_HUMORAL_RESPONSE	69	0.618136	1.87287	6.82096e-05	0.000918232	0.000735433	2349	tags=57%, list=16%, signal=48%	BPIFA1/IGHM/CXCL9/IGHA1/IGHA2/JCHAIN/GNLY/IGKV3-20/CCL13/CXCL13/LYZ/CXCL10/CXCL11/CTSG/CXCL2/KRT6A/HLA-E/CXCL1/RARRES2/RNASE6/LTF/HLA-A/S100A8/CXCL5/PLA2G2A/PGC/S100A9/SPINK5/TF/SFTPD/BCL3/RPS19/PGLYRP2/NOD2/KLK5/BPIFB2/WFDC2/S100A7/GATA6
GOBP_INFLAMMATORY_RESPONSE_TO_ANTIGENIC_STIMULUS	GOBP_INFLAMMATORY_RESPONSE_TO_ANTIGENIC_STIMULUS	35	0.720743	1.95948	7.31538e-05	0.00098245	0.000786867	978	tags=40%, list=7%, signal=37%	PLA2G2D/CCR7/LTA/CD6/HLA-DRB1/CD28/C3/HLA-E/BTK/IL2RA/ICAM1/CD68/FCGR2B/IL20RB
GOBP_NEGATIVE_REGULATION_OF_INTERLEUKIN_12_PRODUCTION	GOBP_NEGATIVE_REGULATION_OF_INTERLEUKIN_12_PRODUCTION	14	0.857233	1.89628	7.78715e-05	0.00104333	0.000835628	834	tags=57%, list=6%, signal=54%	CCR7/SLAMF1/TIGIT/JAK3/TLR8/LILRA5/LILRB1/CMKLR1
GOBP_NEGATIVE_REGULATION_OF_ANTIGEN_RECEPTOR_MEDIATED_SIGNALING_PATHWAY	GOBP_NEGATIVE_REGULATION_OF_ANTIGEN_RECEPTOR_MEDIATED_SIGNALING_PATHWAY	23	0.781296	1.93964	8.10922e-05	0.00108391	0.000868131	1630	tags=57%, list=11%, signal=50%	UBASH3A/SLA2/GBP1/LILRB4/PTPN22/CD22/LPXN/FCGR2B/CD300A/PLCL2/PTPN6/LGALS3/THY1
GOBP_LEUKOCYTE_ADHESION_TO_VASCULAR_ENDOTHELIAL_CELL	GOBP_LEUKOCYTE_ADHESION_TO_VASCULAR_ENDOTHELIAL_CELL	32	0.733821	1.945	8.19143e-05	0.00109232	0.000874864	1812	tags=50%, list=12%, signal=44%	CCL21/SELP/SELL/LEP/IL6/SELPLG/VCAM1/ICAM1/JAM2/ALOX5/ETS1/CXCL12/KLF4/CCL28/FUT4/ITGA4
GOBP_NEGATIVE_REGULATION_OF_LYMPHOCYTE_DIFFERENTIATION	GOBP_NEGATIVE_REGULATION_OF_LYMPHOCYTE_DIFFERENTIATION	36	0.724518	1.97607	8.56464e-05	0.0011394	0.000912572	1414	tags=39%, list=10%, signal=35%	TBX21/CTLA4/JAK3/LAG3/CD74/FOXP3/LILRB4/RUNX3/IRF1/DTX1/IL4R/FOXJ1/ZC3H12A/ANXA1
GOBP_STRESS_ACTIVATED_PROTEIN_KINASE_SIGNALING_CASCADE	GOBP_STRESS_ACTIVATED_PROTEIN_KINASE_SIGNALING_CASCADE	204	0.494986	1.70557	8.72143e-05	0.00115753	0.000927096	2215	tags=27%, list=15%, signal=23%	CCL19/CCL21/CCR7/CD27/SLAMF1/CD40LG/LEP/NCF1/ZFP36/SCIMP/SPI1/PTPN22/LGALS9/TRAF1/PTGER4/CDC42EP5/SH2D3C/CLEC7A/SFRP2/FCGR2B/LYN/MLKL/FAS/GADD45B/PYCARD/IL1B/TLR4/PER1/IRAK2/ZC3H12A/FOXO1/FLT4/SPHK1/AGER/GSTP1/GADD45G/MAPK11/TF/CCM2/MAP3K8/ZFP36L1/MAP3K6/BMP2/SH3RF3/MECOM/NOD1/HGF/NOD2/MAP3K11/ROR2/MDFIC/DUSP15/GADD45A/DUSP22/DACT1
GOMF_HEPARIN_BINDING	GOMF_HEPARIN_BINDING	101	0.568913	1.81843	8.75975e-05	0.00115983	0.000928938	2301	tags=48%, list=15%, signal=40%	PLA2G2D/FGFBP1/SELP/SELL/CXCL13/CXCL10/CXCL11/PTPRC/CTSG/APOE/PTN/CCL8/ADA2/LTF/CCDC80/SOD3/CLEC3B/PCOLCE/CRISPLD2/LPL/ADAMTS1/FGF7/CFH/HBEGF/RSPO3/LTBP2/GREM2/EVA1C/MMP7/COMP/RSPO1/SLIT3/EFEMP2/PGF/PCOLCE2/THBS4/FGF1/COL13A1/SLIT2/GPNMB/ECM2/LAMC2/CCL7/FGF2/VEGFB/NRP1/SERPINE2/COL5A3
GOBP_CALCIUM_ION_TRANSPORT	GOBP_CALCIUM_ION_TRANSPORT	242	0.477054	1.66232	8.77978e-05	0.00115983	0.000928938	2510	tags=35%, list=17%, signal=30%	CCL19/CD19/MS4A1/CXCL9/CCL21/CCR7/LCK/FASLG/PRKCB/CORO1A/CSN2/CXCL10/CXCL11/PTPRC/XCL1/CCL4/IL16/CCL2/CD4/LILRA5/LILRB1/CLIC2/CCL8/CX3CL1/ICAM1/PIK3CG/CCL3/P2RY12/RRAD/BIN1/TRPV2/TMEM37/CD33/CD84/CXCL12/GJC2/DRD4/PLCG2/CAV1/LYN/MCOLN2/APLNR/GJA4/FYN/GAS6/CXCR4/CASQ2/P2RY6/GRAMD2A/PML/RASA3/P2RX7/CYSLTR1/SNCA/PTPN6/LILRA2/TSPO/F2R/F2RL3/LGALS3/RAMP2/CRACR2B/HTR2B/THY1/MYLK/GNAI2/PDGFRB/JPH2/UBASH3…
GOBP_REGULATION_OF_CYTOKINESIS	GOBP_REGULATION_OF_CYTOKINESIS	59	-0.57951	-1.99485	8.84026e-05	0.0011651	0.000933157	3932	tags=58%, list=26%, signal=43%	SETD2/MYO19/KIF13A/BBS4/CUL3/PRPF40A/RAB11FIP4/RAB11A/PIK3R4/PIK3C3/PRKCE/PLK1/CDC14A/PKN2/SPAST/KIF20A/AHCTF1/KIF3B/BIRC6/KIF20B/CDC6/PLK4/E2F8/CSPP1/BRCA2/MAP10/CHMP4C/CIT/CCP110/PRC1/CENPV/MAP9/E2F7/TEX14
GOBP_REGULATION_OF_MICROGLIAL_CELL_ACTIVATION	GOBP_REGULATION_OF_MICROGLIAL_CELL_ACTIVATION	15	0.8397	1.89394	9.55189e-05	0.00125596	0.00100593	1470	tags=67%, list=10%, signal=60%	CST7/STAP1/PTPRC/IL6/CX3CL1/CCL3/CTSC/TREM2/SYT11/SPHK1
GOBP_CYTOSOLIC_CALCIUM_ION_TRANSPORT	GOBP_CYTOSOLIC_CALCIUM_ION_TRANSPORT	117	0.55525	1.81017	9.90897e-05	0.00129989	0.00104111	1630	tags=30%, list=11%, signal=27%	CCL19/CD19/MS4A1/CXCL9/CCL21/CCR7/LCK/FASLG/CORO1A/CXCL10/CXCL11/PTPRC/XCL1/CD4/CLIC2/CX3CL1/CCL3/TRPV2/PLCG2/CAV1/LYN/MCOLN2/APLNR/FYN/CASQ2/P2RY6/PML/RASA3/P2RX7/SNCA/PTPN6/F2R/F2RL3/HTR2B/THY1
GOBP_T_HELPER_CELL_LINEAGE_COMMITMENT	GOBP_T_HELPER_CELL_LINEAGE_COMMITMENT	11	0.87825	1.84294	0.000103642	0.00135646	0.00108642	1508	tags=73%, list=10%, signal=65%	TBX21/SLAMF6/IRF4/IL12RB1/IL6/BATF/IL6R/IL23A
GOBP_REGULATION_OF_BIOLOGICAL_PROCESS_INVOLVED_IN_SYMBIOTIC_INTERACTION	GOBP_REGULATION_OF_BIOLOGICAL_PROCESS_INVOLVED_IN_SYMBIOTIC_INTERACTION	144	0.527393	1.76286	0.000104707	0.00136724	0.00109505	2229	tags=28%, list=15%, signal=24%	BPIFA1/APOBEC3A/APOBEC3H/LAMP3/APOBEC3G/CD74/HLA-DRB1/CIITA/CD28/KRT6A/CD4/ZFP36/LGALS9/CD209/TRIM22/APOBEC3C/LTF/ISG20/CAV1/GSN/CXCR4/BST2/RSAD2/PML/STAT1/TRIM21/AXL/FCN3/IFITM1/LGALS1/CAV2/SFTPD/APOBEC3F/LY6E/TNIP1/PARP10/MX1/OAS1/PLSCR1/MDFIC/IFITM2
GOBP_REGULATION_OF_T_CELL_APOPTOTIC_PROCESS	GOBP_REGULATION_OF_T_CELL_APOPTOTIC_PROCESS	23	0.775622	1.92556	0.000107157	0.001396	0.00111809	1573	tags=52%, list=11%, signal=47%	CD27/PDCD1/IL7R/JAK3/IDO1/PRKCQ/CD274/LGALS9/DOCK8/ADAM8/ADA/LGALS3
GOBP_PHOSPHATIDYLINOSITOL_3_KINASE_SIGNALING	GOBP_PHOSPHATIDYLINOSITOL_3_KINASE_SIGNALING	108	0.561295	1.80924	0.000113211	0.00147149	0.00117855	2247	tags=36%, list=15%, signal=31%	SELP/LEP/HCST/NCF1/CD28/HCLS1/PIK3CD/IGF1/FGR/PPP1R16B/IL18/MYOC/NLRC3/PIK3R5/PIK3CG/OSM/PIK3AP1/LYN/EDN1/KLF4/TEK/FYN/DCN/NOP53/PDGFRA/PIK3IP1/PTPN6/PRR5/F2R/HTR2B/SEMA4D/ANGPT1/ZFP36L1/PDGFRB/HGF/ROR2/FGF2/PIP4K2A/SERPINE2
GOBP_RECEPTOR_SIGNALING_PATHWAY_VIA_STAT	GOBP_RECEPTOR_SIGNALING_PATHWAY_VIA_STAT	97	0.566419	1.80198	0.000113962	0.00147785	0.00118364	2242	tags=38%, list=15%, signal=33%	IL7R/LEP/CCR2/JAK3/STAT4/PTPRC/IL6/IL10RA/HCLS1/IGF1/CCL2/CD40/SOCS3/IL18/LIF/OSM/IL15/CSF1R/CAV1/LYN/CD300A/FYN/STAT5A/NMI/STAT1/IL6R/IL23A/CYP1B1/F2R/IL24/CRLF1/BCL3/IFNAR2/PARP14/STAT2/GADD45A/HAMP
GOMF_CHEMOKINE_BINDING	GOMF_CHEMOKINE_BINDING	19	0.796785	1.90946	0.000118814	0.00153724	0.00123122	2308	tags=68%, list=16%, signal=58%	ACKR1/CCR7/CCR2/CCR4/ZFP36/CCR8/CCRL2/CXCR4/PDPN/ITGA4/FGF2/CX3CR1/ACKR4
GOCC_SECRETORY_GRANULE_MEMBRANE	GOCC_SECRETORY_GRANULE_MEMBRANE	203	0.481824	1.6559	0.000119244	0.00153928	0.00123284	1903	tags=29%, list=13%, signal=26%	CD38/SELP/SELL/TBC1D10C/PTPRC/LAMP3/PIGR/CD53/NCKAP1L/TYROBP/PLA1A/HLA-B/ITGAX/LAIR1/CYBB/FPR1/CYBA/HLA-H/CD68/KCNAB2/ADGRE5/NFAM1/FCGR3B/CD33/PECAM1/MOXD1/DOK3/GPR84/CD14/CAV1/HLA-C/CD300A/SLC2A5/SIGLEC9/ADAM8/BST2/SLC2A3/C5AR1/VNN1/STK10/BST1/PTPRB/CD93/RHOG/SNCA/TLR2/FCGR2A/LGALS3/RAB24/CAV2/PLAUR/RAB37/AGPAT2/TMC6/OLR1/PLAU/TCIRG1/ATAD3B/RAB4B
GOBP_REGULATION_OF_BODY_FLUID_LEVELS	GOBP_REGULATION_OF_BODY_FLUID_LEVELS	311	0.441352	1.56308	0.000120455	0.00155137	0.00124253	2510	tags=34%, list=17%, signal=29%	KRT1/BPIFA1/CD40LG/LCK/PRKCB/SELP/CSN2/IL6/AVPR2/WAS/PLEK/FERMT3/APOE/CD40/GP1BA/PRKCQ/IRF1/VAV1/SERPING1/PIK3R5/PIK3CG/FLI1/ADCY4/NPR1/P2RY12/F10/VWF/DOCK8/F2RL2/PLCG2/CAV1/LYN/GNG2/AQP1/EDN1/APLNR/CDO1/HBB/NOS3/MYL9/FBLN1/FYN/DGKA/GAS6/CSN3/CD34/NR1H3/TLR4/COMP/COL1A1/GJA5/STAT5A/OXTR/SERPINB2/F3/ANXA8/ADTRP/EHD2/MICAL1/DOCK11/PDGFRA/ADA/TFPI2/P2RX7/PDPN/PTPN6/EHD1/AXL/ADCY7/HEG1/F2R/F2RL3/COL3…
GOBP_POSITIVE_REGULATION_OF_NEUROINFLAMMATORY_RESPONSE	GOBP_POSITIVE_REGULATION_OF_NEUROINFLAMMATORY_RESPONSE	10	0.884537	1.82194	0.000126685	0.00162686	0.00130299	1169	tags=80%, list=8%, signal=74%	STAP1/IL6/IL33/IL18/CCL3/CTSC/TREM2/IL1B
GOMF_HORMONE_ACTIVITY	GOMF_HORMONE_ACTIVITY	40	-0.635767	-2.02015	0.000126891	0.00162686	0.00130299	848	tags=40%, list=6%, signal=38%	IGF2/EPO/FNDC5/INHA/APLN/STC2/AGT/STC1/PYY/ENHO/VGF/CGA/CARTPT/NTS/CHGB/UCN3
GOBP_NEGATIVE_REGULATION_OF_CHROMOSOME_ORGANIZATION	GOBP_NEGATIVE_REGULATION_OF_CHROMOSOME_ORGANIZATION	71	-0.542417	-1.93304	0.000128832	0.001648	0.00131992	2889	tags=44%, list=19%, signal=35%	BUB3/GEN1/MNAT1/PLK1/SPDL1/POT1/TNKS/NDC80/CCNB1/ATRX/BUB1/GNL3L/NBN/MCM2/FBXO5/ZWINT/APC/TERF1/RAD50/TENT4B/TRIP13/KNTC1/CENPF/ERCC4/BUB1B/MAD2L1/TTK/RAD21/TOP2A/TET1/TEX14
GOBP_CELLULAR_RESPONSE_TO_VIRUS	GOBP_CELLULAR_RESPONSE_TO_VIRUS	43	0.677761	1.91165	0.000134817	0.00172066	0.00137812	1625	tags=33%, list=11%, signal=29%	CCL19/IL6/WDFY4/BIRC3/POU2F2/LGALS9/IRF7/NOP53/ZC3H12A/IKBKE/IRF3/IFI6/MAPK11/IFIH1
GOBP_NEGATIVE_REGULATION_OF_VIRAL_PROCESS	GOBP_NEGATIVE_REGULATION_OF_VIRAL_PROCESS	58	0.632245	1.88547	0.000136608	0.0017396	0.00139329	2725	tags=47%, list=18%, signal=38%	APOBEC3A/APOBEC3H/APOBEC3G/CIITA/ZFP36/APOBEC3C/LTF/ISG20/GSN/BST2/RSAD2/PML/STAT1/TRIM21/FCN3/IFITM1/APOBEC3F/LY6E/TNIP1/PARP10/MX1/OAS1/PLSCR1/IFITM2/APOBEC3B/TRIM5/IFIT1
GOBP_REGULATION_OF_NATURAL_KILLER_CELL_ACTIVATION	GOBP_REGULATION_OF_NATURAL_KILLER_CELL_ACTIVATION	20	0.784202	1.89564	0.000142066	0.00180503	0.00144569	2082	tags=70%, list=14%, signal=60%	LEP/FGR/FLT3LG/HLA-E/TYROBP/PTPN22/IL18/IL15/PRDM1/GAS6/IL23A/AXL/PGLYRP2/MICA
GOBP_POSITIVE_REGULATION_OF_PEPTIDYL_TYROSINE_PHOSPHORYLATION	GOBP_POSITIVE_REGULATION_OF_PEPTIDYL_TYROSINE_PHOSPHORYLATION	131	0.530067	1.75751	0.000142888	0.00181141	0.0014508	2432	tags=41%, list=16%, signal=35%	CD3E/BANK1/STAP1/LEP/NCF1/PTPRC/IL6/CD74/ADIPOQ/HCLS1/IGF1/CD40/CD4/SOCS3/LILRA5/IL18/LIF/ICAM1/OSM/IL34/ENPP2/IL15/CSF1R/CLEC7A/PECAM1/FCGR1A/FGF7/LYN/TNFRSF14/HBEGF/TGFB1/TREM2/FYN/GAS6/TAL1/IL6R/THBS4/IL23A/IL24/SEMA4D/LRRK1/ANGPT1/CRLF1/NEDD9/HGF/BMP6/PARP14/NOD2/NRP1/ITGA5/EHD4/CD81/TNFRSF1A/PRNP
GOBP_DNA_DEPENDENT_DNA_REPLICATION	GOBP_DNA_DEPENDENT_DNA_REPLICATION	127	-0.459521	-1.79793	0.000143405	0.00181389	0.00145279	4342	tags=53%, list=29%, signal=38%	ORC5/FEN1/GMNN/RECQL4/METTL4/REV3L/DONSON/PCNA/MCM6/WRN/MGME1/MRE11/BOD1L1/PRIM2/POLE/ETAA1/PRIMPOL/GINS3/ORC6/ZMPSTE24/CDC45/TIPIN/DDX21/SENP2/ORC3/RFWD3/ORC4/EXD2/NUCKS1/GEN1/PURA/RAD51/RFC1/ATRX/FANCM/POLB/MSH3/NBN/POLE2/MCM2/RFC5/FBXO5/TIMELESS/RFC3/TERF1/ZGRF1/LIG3/CDC6/TOPBP1/SRPK2/BLM/KAT7/E2F8/DNA2/GINS2/BRCA2/GINS1/MCM10/POLQ/PRIM1/CDC7/DSCC1/WDHD1/MCM4/GINS4/E2F7/CCNE2
GOBP_REGULATION_OF_ACUTE_INFLAMMATORY_RESPONSE	GOBP_REGULATION_OF_ACUTE_INFLAMMATORY_RESPONSE	32	0.724677	1.92076	0.00014395	0.00181673	0.00145506	1541	tags=53%, list=10%, signal=48%	PLA2G2D/CCR7/DNASE1L3/IL6/C3/HLA-E/BTK/C2CD4B/NLRP3/PIK3CG/OSM/FCGR2B/IL20RB/IL1B/ADAM8/PPARG/GSTP1
GOBP_ESTABLISHMENT_OF_LYMPHOCYTE_POLARITY	GOBP_ESTABLISHMENT_OF_LYMPHOCYTE_POLARITY	11	0.871233	1.82822	0.00015102	0.00190114	0.00152267	1049	tags=55%, list=7%, signal=51%	CCL19/CCL21/CCR7/RIPOR2/DOCK8/GSN
GOBP_POSITIVE_REGULATION_OF_ENDOTHELIAL_CELL_MIGRATION	GOBP_POSITIVE_REGULATION_OF_ENDOTHELIAL_CELL_MIGRATION	88	0.575999	1.81565	0.000151311	0.00190114	0.00152267	3131	tags=48%, list=21%, signal=38%	FGFBP1/ATOH8/PIK3CD/CD40/MIR27A/PIK3CG/ETS1/MIR23A/EDN1/TEK/ADGRA2/NOS3/TGFB1/FGF18/RHOJ/TMSB4X/RRAS/STAT5A/ZC3H12A/ANXA1/ANXA3/FLT4/LGMN/FGF1/VEGFC/PLPP3/ANGPT1/PRKD2/HMOX1/SPARC/GRN/FGF2/NRP1/AKT3/JCAD/PTGS2/KDR/MAP2K3/SRPX2/ZNF580/BCAR1/CIB1
GOCC_ER_TO_GOLGI_TRANSPORT_VESICLE_MEMBRANE	GOCC_ER_TO_GOLGI_TRANSPORT_VESICLE_MEMBRANE	51	0.653681	1.88621	0.000152571	0.00191272	0.00153194	945	tags=31%, list=6%, signal=29%	HLA-DQA2/HLA-DQB2/HLA-DPB1/HLA-DQA1/HLA-DQB1/CD74/HLA-DRB1/HLA-DRB5/HLA-DRA/HLA-DPA1/HLA-E/HLA-B/HLA-H/HLA-A/B2M/HLA-C
GOCC_ENDOCYTIC_VESICLE_MEMBRANE	GOCC_ENDOCYTIC_VESICLE_MEMBRANE	127	0.536039	1.77293	0.000163912	0.00205035	0.00164217	1629	tags=29%, list=11%, signal=26%	CORO1A/HLA-DQA2/HLA-DQB2/HLA-DPB1/HLA-DQA1/MARCO/HLA-DQB1/CD74/HLA-DRB1/HLA-DRB5/HLA-DRA/HLA-DPA1/APOE/HLA-E/TAP1/HLA-B/CYBB/CYBA/HLA-H/HLA-A/TAP2/SCARF1/B2M/RAB7B/FCGR1A/CAV1/CD163/HLA-C/STAB1/HBEGF/NOS3/TLR6/ANXA3/TLR1/TLR2/WNT6/TAPBP
GOMF_NADPLUS_NUCLEOSIDASE_ACTIVITY	GOMF_NADPLUS_NUCLEOSIDASE_ACTIVITY	11	0.87012	1.82588	0.000164838	0.00205739	0.00164781	1501	tags=73%, list=10%, signal=65%	CD38/TLR10/IL18R1/TLR4/BST1/TLR6/TLR1/TLR2
GOBP_NEGATIVE_REGULATION_OF_CELL_KILLING	GOBP_NEGATIVE_REGULATION_OF_CELL_KILLING	16	0.824736	1.88179	0.000167955	0.00209167	0.00167527	1493	tags=69%, list=10%, signal=62%	IL7R/PTPRC/KRT6A/HLA-E/LILRB1/LGALS9/HLA-B/HLA-A/SERPINB9/FCGR2B/SERPINB4
GOBP_REGULATION_OF_LIPID_KINASE_ACTIVITY	GOBP_REGULATION_OF_LIPID_KINASE_ACTIVITY	55	0.6379	1.88018	0.00016877	0.0020972	0.0016797	2501	tags=45%, list=17%, signal=38%	CCL19/CD19/CCL21/CCR7/SLA2/FGR/SOCS3/PIK3R5/P2RY12/AGAP2/LYN/KLF4/TEK/TGFB1/PDGFRA/PIK3IP1/PDGFRB/WDR81/NOD2/FGF2/PIP4K2A/WASHC1/WDR91/CD81/CISH
GOBP_REGULATION_OF_STRESS_ACTIVATED_PROTEIN_KINASE_SIGNALING_CASCADE	GOBP_REGULATION_OF_STRESS_ACTIVATED_PROTEIN_KINASE_SIGNALING_CASCADE	135	0.53132	1.76429	0.00017126	0.00212348	0.00170074	2948	tags=36%, list=20%, signal=29%	CCL19/CCL21/CCR7/CD27/SLAMF1/LEP/NCF1/SCIMP/SPI1/PTPN22/TRAF1/CLEC7A/SFRP2/FCGR2B/LYN/FAS/GADD45B/PYCARD/IL1B/TLR4/PER1/ZC3H12A/FOXO1/FLT4/SPHK1/AGER/GSTP1/GADD45G/BMP2/SH3RF3/MECOM/NOD1/HGF/NOD2/MAP3K11/DUSP15/GADD45A/DUSP22/DACT1/SFRP1/RAPGEF1/GPS2/MAP2K2/TRAF2/SH3RF2/MINK1/CYLD/XDH/MYD88
GOBP_LEUKOCYTE_MIGRATION_INVOLVED_IN_INFLAMMATORY_RESPONSE	GOBP_LEUKOCYTE_MIGRATION_INVOLVED_IN_INFLAMMATORY_RESPONSE	11	0.86874	1.82299	0.000172735	0.00213707	0.00171163	1381	tags=73%, list=9%, signal=66%	SLAMF8/PTN/NLRP3/CX3CL1/S100A8/ALOX5/ADAM8/S100A9
GOBP_IMMUNOGLOBULIN_PRODUCTION_INVOLVED_IN_IMMUNOGLOBULIN_MEDIATED_IMMUNE_RESPONSE	GOBP_IMMUNOGLOBULIN_PRODUCTION_INVOLVED_IN_IMMUNOGLOBULIN_MEDIATED_IMMUNE_RESPONSE	44	0.671206	1.89694	0.000173438	0.00214108	0.00171484	1125	tags=32%, list=8%, signal=29%	TBX21/CD40LG/PTPRC/XCL1/HLA-DQB1/FOXP3/HLA-DRB1/CD28/CD40/BTK/GAPT/IL27RA/TGFB1/BATF
GOBP_REGULATION_OF_MACROPHAGE_MIGRATION	GOBP_REGULATION_OF_MACROPHAGE_MIGRATION	30	0.734709	1.93136	0.000174449	0.00214708	0.00171965	1312	tags=47%, list=9%, signal=43%	STAP1/SLAMF8/RARRES2/CX3CL1/CCL3/EMILIN1/IL34/P2RY12/CSF1R/CMKLR1/CD200/TREM2/C5AR1/CSF1
GOBP_POSITIVE_REGULATION_OF_DNA_BINDING_TRANSCRIPTION_FACTOR_ACTIVITY	GOBP_POSITIVE_REGULATION_OF_DNA_BINDING_TRANSCRIPTION_FACTOR_ACTIVITY	194	0.487717	1.66815	0.000174683	0.00214708	0.00171965	1945	tags=26%, list=13%, signal=23%	CD40LG/PRKCB/CARD11/IL6/HCLS1/AIM2/CARD16/CD40/PRKCQ/BTK/LGALS9/TRAF1/NLRP3/TRIM22/IL18/IL18R1/CX3CL1/LTF/ICAM1/CYTL1/NFAM1/S100A8/RAB7B/CAV1/EDN1/CD200/PYCARD/IL1B/LPAR5/TLR4/ADAM8/WNT2/IRAK2/TRADD/PPARG/TLR6/S100A9/RPS6KA4/NLRC4/ANXA3/SPHK1/RGCC/TLR2/TRIM21/AGER/PLPP3/PRKCH/PRKD2/NOD1/CFLAR
GOBP_BIOLOGICAL_PROCESS_INVOLVED_IN_INTERACTION_WITH_HOST	GOBP_BIOLOGICAL_PROCESS_INVOLVED_IN_INTERACTION_WITH_HOST	158	0.505266	1.7045	0.000180316	0.00221151	0.00177125	2322	tags=27%, list=16%, signal=23%	CR2/SLAMF1/CD74/HLA-DRB1/CIITA/TNFRSF4/SELPLG/KRT6A/CD4/MRC1/LGALS9/CD209/ACE2/TRIM22/ICAM1/CD86/SERPINB9/SIGLEC1/CAV1/TNFRSF14/GSN/GAS6/DPP4/CXCR4/PML/TRIM21/EPHA2/AXL/FCN3/IFITM1/LGALS1/CAV2/HYAL2/LY6E/TNIP1/PGLYRP2/PLSCR1/CTSL/HYAL1/IFITM2/NRP1/ITGA5/BAD
GOBP_REGULATION_OF_MONOCYTE_DIFFERENTIATION	GOBP_REGULATION_OF_MONOCYTE_DIFFERENTIATION	17	0.819853	1.90635	0.0001838	0.00224936	0.00180156	1795	tags=65%, list=12%, signal=57%	CD74/HLA-DRB1/INPP5D/CD4/IL34/JUN/IRF7/FES/CSF1/HOXA7/ZFP36L1
GOCC_PLASMA_MEMBRANE_BOUNDED_CELL_PROJECTION_CYTOPLASM	GOCC_PLASMA_MEMBRANE_BOUNDED_CELL_PROJECTION_CYTOPLASM	129	-0.44761	-1.74283	0.000185764	0.00226849	0.00181689	3107	tags=39%, list=21%, signal=31%	ARL8B/PIK3R4/CDKL5/FBXW11/MAP2/PIK3C3/CCSAP/PURA/MNS1/EFHC1/SPAST/PRKAR2A/PRKAR1A/OPA1/MAP2K4/KIF1B/SAXO2/ARL6/TTC30B/KIF3B/LCA5L/DNAL1/AP3M1/DNAH14/KIF5B/GLI3/NEK4/WASF1/UHMK1/RAB27B/DYNC2H1/ARFGEF2/DCDC2/SPAG16/DNAH5/CENPF/RPGRIP1L/TTC30A/KIF3A/KIF5C/WDR35/MAPT/SYBU/DNAI1/AP3M2/KIF1A/AP3B2/SPAG17/TUBB4A/SPAG6
GOBP_CELLULAR_RESPONSE_TO_VASCULAR_ENDOTHELIAL_GROWTH_FACTOR_STIMULUS	GOBP_CELLULAR_RESPONSE_TO_VASCULAR_ENDOTHELIAL_GROWTH_FACTOR_STIMULUS	53	0.638654	1.85932	0.00018638	0.00227111	0.00181898	2936	tags=57%, list=20%, signal=46%	VEGFD/PIK3CD/MIR27A/VCAM1/NR4A1/MIR23A/EGR3/ADGRA2/DCN/DLL1/PGF/PDGFRA/ANXA1/FLT4/SPHK1/GAS1/VEGFC/RAMP2/DLL4/PDGFRB/PRKD2/VEGFB/NRP1/SPRY2/JCAD/CD63/KDR/MAP2K3/NOTCH1/XDH
GOBP_NEGATIVE_REGULATION_OF_BLOOD_VESSEL_ENDOTHELIAL_CELL_MIGRATION	GOBP_NEGATIVE_REGULATION_OF_BLOOD_VESSEL_ENDOTHELIAL_CELL_MIGRATION	28	0.732966	1.88419	0.000190018	0.00231045	0.00185049	2205	tags=50%, list=15%, signal=43%	APOE/ACVRL1/MMRN2/KLF4/TGFB1/MEOX2/PPARG/RGCC/MEF2C/DLL4/VASH1/TBXA2R/FGF2/GADD45A
GOBP_TISSUE_HOMEOSTASIS	GOBP_TISSUE_HOMEOSTASIS	167	0.493247	1.67394	0.000191133	0.00231903	0.00185736	1789	tags=29%, list=12%, signal=26%	KRT1/IGKC/IGHA1/IGHA2/IGHG3/JCHAIN/CD38/CST4/LYZ/CORO1A/SASH3/IL6/CLDN5/PIGR/INPP5D/TMEM119/RBP4/TNFAIP3/S1PR1/LTF/CYTL1/JAM2/CSF1R/PECAM1/PTH1R/B2M/PDK4/IL20RB/NOS3/CDH5/CD34/TLR4/ADAM8/CDH3/CSF1/ESAM/RCN3/P2RX7/EPAS1/F2R/TF/PROM1/GJB6/SFTPD/ACP5/CSK/LRRK1/ANGPT1/CROCC
GOCC_CYTOPLASMIC_REGION	GOCC_CYTOPLASMIC_REGION	152	-0.422084	-1.71828	0.000194478	0.00235456	0.00188582	3107	tags=37%, list=21%, signal=29%	ARL8B/EPB41/PIK3R4/CDKL5/FBXW11/MAP2/PIK3C3/CCSAP/PURA/MNS1/EFHC1/SPAST/PRKAR2A/PRKAR1A/CTNND1/OPA1/MAP2K4/KIF1B/SAXO2/ARL6/TTC30B/KIF3B/LCA5L/DNAL1/CLASP2/AP3M1/DNAH14/KIF5B/GLI3/NEK4/UNC13B/WASF1/GPSM2/UHMK1/RAB27B/DYNC2H1/ARFGEF2/DCDC2/SPAG16/DNAH5/CENPF/RPGRIP1L/TTC30A/KIF3A/KIF5C/WDR35/MAPT/SYBU/DNAI1/AP3M2/PCLO/KIF1A/AP3B2/SPAG17/TUBB4A/SPAG6
GOMF_SIALIC_ACID_BINDING	GOMF_SIALIC_ACID_BINDING	10	0.877914	1.8083	0.000196511	0.00237409	0.00190146	1275	tags=90%, list=9%, signal=82%	SELP/ADIPOQ/SIGLEC10/CD22/CD33/SIGLEC7/SIGLEC8/SIGLEC9/ST8SIA4
GOBP_INTERLEUKIN_13_PRODUCTION	GOBP_INTERLEUKIN_13_PRODUCTION	13	0.844428	1.83267	0.000202984	0.00244706	0.00195991	663	tags=54%, list=4%, signal=51%	IRF4/SCGB1A1/IL33/LILRA5/HLA-E/LGALS9/IL18
GOBP_VIRAL_LIFE_CYCLE	GOBP_VIRAL_LIFE_CYCLE	260	0.452794	1.58324	0.000205048	0.0024642	0.00197364	2284	tags=23%, list=15%, signal=20%	CR2/SLAMF1/APOBEC3A/APOBEC3H/LAMP3/APOBEC3G/CD74/HLA-DRB1/CIITA/CD28/TNFRSF4/APOE/SELPLG/CCL2/CD4/MRC1/LGALS9/CD209/ACE2/CCL8/TRIM22/APOBEC3C/LTF/ICAM1/CD86/ISG20/SIGLEC1/CAV1/TNFRSF14/GSN/GAS6/DPP4/CXCR4/PCSK5/BST2/RSAD2/PML/ZC3H12A/TRIM21/EPHA2/AXL/FCN3/IFITM1/IFI27/LGALS1/CAV2/APOBEC3F/HYAL2/LY6E/TNIP1/PARP10/MX1/OAS1/PLSCR1/CTSL/HYAL1/LRRC15/IFITM2/NRP1/ITGA5
GOBP_RETINA_HOMEOSTASIS	GOBP_RETINA_HOMEOSTASIS	45	0.661397	1.8779	0.000205277	0.0024642	0.00197364	1589	tags=31%, list=11%, signal=28%	KRT1/IGKC/IGHA1/IGHA2/IGHG3/JCHAIN/CST4/LYZ/PIGR/LTF/B2M/CDH3/TF/PROM1
GOBP_POSITIVE_REGULATION_OF_ANTIGEN_RECEPTOR_MEDIATED_SIGNALING_PATHWAY	GOBP_POSITIVE_REGULATION_OF_ANTIGEN_RECEPTOR_MEDIATED_SIGNALING_PATHWAY	18	0.806883	1.9014	0.000206831	0.00247759	0.00198436	1854	tags=61%, list=12%, signal=54%	CCR7/TRAT1/LCK/PRKCB/STAP1/CARD11/PTPRC/NFAM1/ADA/PRKCH/PRKD2
GOBP_POSITIVE_REGULATION_OF_T_HELPER_CELL_DIFFERENTIATION	GOBP_POSITIVE_REGULATION_OF_T_HELPER_CELL_DIFFERENTIATION	16	0.820331	1.87173	0.000211698	0.00253053	0.00202676	1508	tags=56%, list=10%, signal=51%	CCL19/IL12RB1/NLRP3/IL18/CD86/IL4R/NFKBID/ANXA1/IL23A
GOBP_CYTOKINESIS	GOBP_CYTOKINESIS	108	-0.483268	-1.85203	0.000217123	0.0025899	0.00207431	4089	tags=49%, list=28%, signal=36%	VPS4B/SPIRE2/SETD2/ARL3/MYO19/KIF13A/BBS4/STMN1/CENPA/CUL3/PRPF40A/CHMP2B/CHMP5/PDCD6IP/TTC19/RAB11FIP4/RAB11A/PIK3R4/USP8/PIK3C3/PRKCE/PLK1/CDC14A/EFHC1/MYH10/PKN2/SPAST/KIF20A/AHCTF1/KIF3B/BIRC6/CKAP2/APC/KIF20B/CDC6/PLK4/E2F8/CSPP1/BRCA2/MAP10/NUSAP1/CHMP4C/CIT/SPIRE1/CCP110/PRC1/WASHC5/CENPV/MAP9/E2F7/CECR2/TRIM36/TEX14
GOBP_NEGATIVE_REGULATION_OF_LEUKOCYTE_MEDIATED_CYTOTOXICITY	GOBP_NEGATIVE_REGULATION_OF_LEUKOCYTE_MEDIATED_CYTOTOXICITY	14	0.841049	1.86048	0.000218078	0.00259581	0.00207905	1493	tags=71%, list=10%, signal=64%	IL7R/PTPRC/HLA-E/LILRB1/LGALS9/HLA-B/HLA-A/SERPINB9/FCGR2B/SERPINB4
GOCC_TERTIARY_GRANULE	GOCC_TERTIARY_GRANULE	110	0.543076	1.75555	0.000223162	0.00265075	0.00212304	2088	tags=35%, list=14%, signal=30%	CHIT1/LYZ/TBC1D10C/OLFM4/CD53/NCKAP1L/CXCL1/ITGAX/LAIR1/CYBB/LTF/FPR1/CYBA/KCNAB2/CD33/DOK3/GPR84/B2M/OSCAR/CD300A/HBB/ADAM8/SLC2A3/CNN2/TCN1/PTPRB/CD93/PTPN6/LGALS3/CTSD/TMC6/OLR1/PLAU/TCIRG1/ATAD3B/TIMP2/TNFAIP6/TRPM2
GOBP_POSITIVE_REGULATION_OF_NIK_NF_KAPPAB_SIGNALING	GOBP_POSITIVE_REGULATION_OF_NIK_NF_KAPPAB_SIGNALING	49	0.652467	1.87044	0.000225637	0.00267453	0.00214209	2086	tags=43%, list=14%, signal=37%	CCL19/CD27/LGALS9/IL18/IL18R1/CD86/CD14/EDN1/TLR7/TREM2/IL1B/TLR4/TRADD/NMI/SPHK1/TLR2/IL23A/AGER/TRIP6/NOD1/NOD2
GOMF_C_C_CHEMOKINE_BINDING	GOMF_C_C_CHEMOKINE_BINDING	12	0.855996	1.83045	0.000230902	0.00273121	0.00218749	1141	tags=67%, list=8%, signal=62%	ACKR1/CCR7/CCR2/CCR4/ZFP36/CCR8/CCRL2/CXCR4
GOBP_SEQUESTERING_OF_CALCIUM_ION	GOBP_SEQUESTERING_OF_CALCIUM_ION	82	0.587574	1.84303	0.000235146	0.00277561	0.00222305	2088	tags=40%, list=14%, signal=35%	CCL19/CD19/CXCL9/CCL21/CCR7/LCK/FASLG/CORO1A/CXCL10/CXCL11/PTPRC/XCL1/CLIC2/CX3CL1/CCL3/PLCG2/LYN/MCOLN2/APLNR/CASQ2/P2RY6/RASA3/SNCA/PTPN6/F2R/F2RL3/HTR2B/THY1/MTLN/JPH2/UBASH3B/SLC8B1/TRPM2
GOCC_COLLAGEN_TRIMER	GOCC_COLLAGEN_TRIMER	55	0.632269	1.86358	0.000236276	0.00278314	0.00222908	2371	tags=55%, list=16%, signal=46%	MARCO/C1QA/ADIPOQ/C1QB/C1QC/EMILIN1/COL22A1/COL16A1/EMILIN2/COL6A2/DCN/COL1A1/C1QTNF2/COL18A1/COL6A1/COL23A1/C1QTNF6/FCN3/COL13A1/COL3A1/COL7A1/SFTPD/COL1A2/COL8A2/LUM/COL6A3/FCN2/SCARA3/COL5A3/CTHRC1
GOBP_REGULATION_OF_JNK_CASCADE	GOBP_REGULATION_OF_JNK_CASCADE	95	0.557971	1.77107	0.000240251	0.00281864	0.00225751	2948	tags=38%, list=20%, signal=31%	CCL19/CCL21/CCR7/CD27/SLAMF1/NCF1/PTPN22/TRAF1/SFRP2/FCGR2B/GADD45B/PYCARD/IL1B/TLR4/PER1/FLT4/AGER/GSTP1/GADD45G/SH3RF3/MECOM/NOD1/NOD2/MAP3K11/DUSP15/GADD45A/DUSP22/DACT1/SFRP1/RAPGEF1/GPS2/TRAF2/SH3RF2/MINK1/CYLD/MYD88
GOBP_INOSITOL_LIPID_MEDIATED_SIGNALING	GOBP_INOSITOL_LIPID_MEDIATED_SIGNALING	139	0.516174	1.71593	0.000240287	0.00281864	0.00225751	2247	tags=32%, list=15%, signal=27%	SELP/LEP/HCST/NCF1/CD28/HCLS1/PIK3CD/IGF1/FGR/PPP1R16B/IL18/MYOC/NLRC3/PIK3R5/PIK3CG/OSM/CSF1R/PIK3AP1/LYN/EDN1/KLF4/TEK/GSN/FYN/DCN/NOP53/PLCL2/PDGFRA/PIK3IP1/PLCH2/ADAP2/PTPN6/PRR5/F2R/HTR2B/SEMA4D/ANGPT1/ZFP36L1/PDGFRB/HGF/ROR2/FGF2/PIP4K2A/SERPINE2
GOBP_REGULATION_OF_TOLERANCE_INDUCTION	GOBP_REGULATION_OF_TOLERANCE_INDUCTION	13	0.840449	1.82403	0.000245513	0.00287398	0.00230183	1361	tags=69%, list=9%, signal=63%	CD3E/IDO1/FOXP3/LILRB4/CD274/IL2RA/HLA-B/TGFBR2/FOXJ1
GOMF_NON_MEMBRANE_SPANNING_PROTEIN_TYROSINE_KINASE_ACTIVITY	GOMF_NON_MEMBRANE_SPANNING_PROTEIN_TYROSINE_KINASE_ACTIVITY	34	0.69367	1.87643	0.000246689	0.00288178	0.00230808	1260	tags=32%, list=8%, signal=30%	ZAP70/LCK/ITK/JAK3/FGR/BMX/BTK/HCK/LYN/FYN/FES
GOBP_CELL_SUBSTRATE_ADHESION	GOBP_CELL_SUBSTRATE_ADHESION	269	0.454335	1.59316	0.000248112	0.00289242	0.00231661	2742	tags=34%, list=18%, signal=28%	CD3E/CCL21/CCR7/NPY2R/CD96/SPOCK2/CORO1A/OLFM4/FERMT3/GBP1/TNN/PARVG/MSLN/MYO1G/PTN/VCAM1/FREM1/MYOC/CX3CL1/CCDC80/FBLN2/LPXN/EMILIN1/LIMS2/ID1/VWF/FBLN5/SIGLEC1/ACVRL1/COL16A1/FAT2/TEK/LAMB3/FBLN1/GAS6/CD34/FAM107A/COL1A1/RRAS/EFEMP2/THSD1/CSF1/BST1/CCL28/PDPN/AXL/COL13A1/EGFLAM/COL3A1/LGALS1/THY1/HOXA7/ECM2/PPM1F/ITGBL1/ANGPT1/ITGA4/MICALL2/PLAU/TRIP6/SORBS1/NEDD9/DLC1/MMP14/FLNA/TRIOBP/PTPRO/I…
GOBP_NEGATIVE_REGULATION_OF_LEUKOCYTE_MIGRATION	GOBP_NEGATIVE_REGULATION_OF_LEUKOCYTE_MIGRATION	33	0.721458	1.93189	0.000254285	0.00295829	0.00236936	1662	tags=61%, list=11%, signal=54%	CCL21/STAP1/IL33/RIPOR2/SLAMF8/CCL2/PTGER4/EMILIN1/CXCL12/IL27RA/CD300A/CD200/RIN3/DPP4/ADTRP/NBL1/ADA/CCL28/SLIT2/HOXA7
GOBP_CELL_MIGRATION_INVOLVED_IN_SPROUTING_ANGIOGENESIS	GOBP_CELL_MIGRATION_INVOLVED_IN_SPROUTING_ANGIOGENESIS	47	0.650614	1.85214	0.000255282	0.00296379	0.00237376	3224	tags=57%, list=22%, signal=45%	FGFBP1/MIR27A/NR4A1/CLEC14A/MMRN2/MIR23A/EGR3/KLF4/RHOJ/MEOX2/ADTRP/ANXA1/SLIT2/DLL4/HMOX1/TBXA2R/FGF2/NRP1/SRF/AKT3/JCAD/PTGS2/KDR/SRPX2/NOTCH1/CIB1/MAP3K3
GOBP_JNK_CASCADE	GOBP_JNK_CASCADE	140	0.515798	1.71687	0.000259098	0.00300193	0.00240431	2215	tags=27%, list=15%, signal=23%	CCL19/CCL21/CCR7/CD27/SLAMF1/CD40LG/NCF1/PTPN22/TRAF1/PTGER4/CDC42EP5/SH2D3C/SFRP2/FCGR2B/MLKL/GADD45B/PYCARD/IL1B/TLR4/PER1/IRAK2/FLT4/AGER/GSTP1/GADD45G/TF/MAP3K6/SH3RF3/MECOM/NOD1/NOD2/MAP3K11/ROR2/MDFIC/DUSP15/GADD45A/DUSP22/DACT1
GOBP_POSITIVE_REGULATION_OF_EPITHELIAL_CELL_MIGRATION	GOBP_POSITIVE_REGULATION_OF_EPITHELIAL_CELL_MIGRATION	119	0.523137	1.70814	0.000262864	0.00303933	0.00243427	2538	tags=38%, list=17%, signal=32%	FGFBP1/ATOH8/PIK3CD/CD40/MIR27A/PIK3CG/ENPP2/ETS1/TGFBR2/MIR23A/PLCG2/FGF7/EDN1/HBEGF/TEK/ADGRA2/NOS3/TGFB1/FGF18/RHOJ/TMSB4X/RRAS/STAT5A/ZC3H12A/ANXA1/ANXA3/FLT4/LGMN/FGF1/VEGFC/PLPP3/PPM1F/ANGPT1/PRKD2/HMOX1/SPARC/GRN/HYAL1/FGF2/HAS2/NRP1/PFN1/AKT3/JCAD/PTGS2
GOMF_SULFUR_COMPOUND_BINDING	GOMF_SULFUR_COMPOUND_BINDING	159	0.496793	1.67607	0.000269795	0.0031131	0.00249336	2301	tags=35%, list=15%, signal=30%	PLA2G2D/FGFBP1/SELP/SELL/CXCL13/CXCL10/CXCL11/PTPRC/CTSG/APOE/PTN/CCL8/ADA2/LTF/CCDC80/SOD3/CLEC3B/PCOLCE/CRISPLD2/LPL/ADAMTS1/FGF7/CFH/HBEGF/RSPO3/LTBP2/GREM2/CD34/EVA1C/MMP7/COMP/RSPO1/SLIT3/EFEMP2/ADGRE2/PGF/PCOLCE2/THBS4/FGF1/GSTP1/COL13A1/SLIT2/GAL3ST4/GPNMB/ECM2/TPK1/LAMC2/DPYSL3/CCL7/CHST12/AGRN/FGF2/VEGFB/NRP1/SERPINE2/COL5A3
GOMF_G_PROTEIN_COUPLED_RECEPTOR_BINDING	GOMF_G_PROTEIN_COUPLED_RECEPTOR_BINDING	169	0.497981	1.68776	0.00027229	0.00313324	0.00250949	2638	tags=40%, list=18%, signal=33%	CCL19/CXCL9/CCL21/XCL2/CCL13/CCL17/CCR2/CCL18/CXCL13/CCL14/CXCL10/CXCL11/WNT10A/CXCL2/MARCO/XCL1/CCL4/C3/CCL22/CCL2/MRAP/S1PR1/CXCL1/CCL8/ADA2/MYOC/CX3CL1/CCL3/FPR1/CXCL5/CXCL12/RTP4/PTCH2/EDN1/CCRL2/EDN3/RSPO3/NPY/FYN/WNT11/WNT2/RSPO1/ARHGEF1/CXCL16/CCL28/WNT6/GNA15/S1PR2/GNAI2/POMC/CCL7/CCL20/FLNA/HOMER3/ROR2/ITGB4/ARAP1/CTHRC1/TYK2/PRNP/WLS/SFRP1/ADRA2A/ADRB1/UCN/WNT5B/USP20
GOCC_CONDENSED_CHROMOSOME_CENTROMERIC_REGION	GOCC_CONDENSED_CHROMOSOME_CENTROMERIC_REGION	99	-0.488744	-1.82638	0.000272649	0.00313324	0.00250949	3748	tags=58%, list=25%, signal=43%	KIF2C/NUP43/BOD1L1/CENPA/ITGB3BP/CENPN/KANSL1/MEAF6/CBX3/SEH1L/DCTN5/CSNK1A1/BUB3/BIRC5/TP53BP1/ZWILCH/SKA2/PLK1/SMC1A/SPDL1/KNSTRN/NCAPD3/DSN1/SPC25/NDC80/CCNB1/CENPO/ATRX/CHAMP1/PHF6/DYNLT3/KMT5B/BUB1/AHCTF1/NUP107/SS18L1/ZWINT/CLASP2/SKA3/NUF2/CENPK/SKA1/CKAP5/KNTC1/CENPF/ERCC6L/NCAPG/DYNC1I1/BUB1B/SPAG5/CENPU/MAD2L1/SGO1/KNL1/CENPV/CENPE/TEX14
GOBP_REGULATION_OF_T_CELL_CHEMOTAXIS	GOBP_REGULATION_OF_T_CELL_CHEMOTAXIS	14	0.836295	1.84996	0.000275973	0.00316501	0.00253493	390	tags=43%, list=3%, signal=42%	CCL21/XCL2/CCR2/CXCL13/CXCL10/XCL1
GOBP_ACTIVATION_OF_INNATE_IMMUNE_RESPONSE	GOBP_ACTIVATION_OF_INNATE_IMMUNE_RESPONSE	100	0.55698	1.78027	0.000288876	0.00330629	0.00264809	1525	tags=24%, list=10%, signal=22%	CLEC10A/PYHIN1/ICAM3/ZBP1/CARD11/CLEC4E/PSMB9/AIM2/TYROBP/CD209/ICAM2/MNDA/CLEC4A/HCK/PSMB8/PLCG2/LYN/FYN/PYCARD/TLR4/PSME2/MUCL1/NLRC4/LILRA2
GOMF_PRE_MRNA_BINDING	GOMF_PRE_MRNA_BINDING	30	-0.690866	-2.05657	0.000289662	0.00330858	0.00264992	814	tags=27%, list=5%, signal=25%	LSM1/RBM24/RNVU1-1/RNVU1-15/RNU4ATAC/RNVU1-19/RNU6ATAC/RNVU1-7
GOBP_NEGATIVE_REGULATION_OF_INTERLEUKIN_2_PRODUCTION	GOBP_NEGATIVE_REGULATION_OF_INTERLEUKIN_2_PRODUCTION	20	0.768215	1.857	0.000292903	0.00333886	0.00267417	2086	tags=70%, list=14%, signal=60%	TBX21/PTPRC/LAG3/XCL1/FOXP3/GBP1/LILRB4/ZFP36/TNFAIP3/IL20RB/CD34/SFTPD/HOMER3/NOD2
GOBP_REGULATION_OF_MONOCYTE_CHEMOTAXIS	GOBP_REGULATION_OF_MONOCYTE_CHEMOTAXIS	17	0.812815	1.88998	0.000293638	0.0033405	0.00267549	1595	tags=59%, list=11%, signal=53%	CCR2/CXCL10/SLAMF8/AIF1/CXCL12/PLA2G7/LYN/NBL1/LGMN/SLIT2
GOBP_MRNA_CIS_SPLICING_VIA_SPLICEOSOME	GOBP_MRNA_CIS_SPLICING_VIA_SPLICEOSOME	21	-0.74723	-2.0727	0.000301612	0.00342222	0.00274093	340	tags=33%, list=2%, signal=33%	WBP11/RNVU1-1/RNVU1-15/RNU4ATAC/RNVU1-19/RNU6ATAC/RNVU1-7
GOBP_NEGATIVE_REGULATION_OF_DNA_BINDING_TRANSCRIPTION_FACTOR_ACTIVITY	GOBP_NEGATIVE_REGULATION_OF_DNA_BINDING_TRANSCRIPTION_FACTOR_ACTIVITY	122	0.531154	1.74932	0.000302032	0.00342222	0.00274093	2086	tags=32%, list=14%, signal=28%	EOMES/GFI1/XCL1/FOXP3/TNFRSF4/AIM2/TNFAIP3/MIR27A/NLRP3/NLRC3/ID1/NDN/CMKLR1/SFRP4/KLF4/PYDC1/CD200/ID3/NFKBIE/PYCARD/GAS6/TMSB4X/SIK1/IRAK2/FOXS1/FOXJ1/PIM1/ZC3H12A/PTGIS/TRIM21/CYP1B1/TCEAL7/NFKBIA/PARP10/GLIS2/HMOX1/SP100/FLNA/NOD2
GOMF_NUCLEOTIDE_RECEPTOR_ACTIVITY	GOMF_NUCLEOTIDE_RECEPTOR_ACTIVITY	12	0.849618	1.81681	0.000309841	0.00350368	0.00280618	1687	tags=75%, list=11%, signal=67%	GPR171/P2RY8/P2RY10/P2RY13/P2RY12/P2RY14/P2RY6/P2RX7/GPR34
GOBP_POSITIVE_REGULATION_OF_PHAGOCYTOSIS	GOBP_POSITIVE_REGULATION_OF_PHAGOCYTOSIS	49	0.646097	1.85218	0.000317866	0.00358726	0.00287312	2250	tags=55%, list=15%, signal=47%	SIRPG/IL2RG/STAP1/PTPRC/C3/CCL2/NCKAP1L/IL15RA/CD300LF/IL2RB/CYBA/IL15/C2/CLEC7A/FCGR2B/TREM2/PYCARD/GAS6/IL1B/PPARG/SFTPD/MFGE8/C4B/NOD2/ABCA7/RAB27A/C4A
GOBP_MACROPHAGE_CHEMOTAXIS	GOBP_MACROPHAGE_CHEMOTAXIS	26	0.741333	1.87233	0.000319831	0.00360224	0.00288512	1636	tags=46%, list=11%, signal=41%	STAP1/SLAMF8/CCL2/RARRES2/CCL3/IL34/CSF1R/CMKLR1/C5AR1/CSF1/LGALS3/SFTPD
GOBP_REGULATION_OF_VIRAL_LIFE_CYCLE	GOBP_REGULATION_OF_VIRAL_LIFE_CYCLE	105	0.540784	1.73964	0.000321192	0.00361038	0.00289164	2068	tags=30%, list=14%, signal=26%	APOBEC3A/APOBEC3H/LAMP3/APOBEC3G/CD74/HLA-DRB1/CIITA/CD28/CD4/LGALS9/CD209/TRIM22/APOBEC3C/LTF/ISG20/GSN/BST2/RSAD2/PML/TRIM21/AXL/FCN3/IFITM1/LGALS1/CAV2/APOBEC3F/LY6E/TNIP1/PARP10/MX1/OAS1/PLSCR1
GOCC_A_BAND	GOCC_A_BAND	23	-0.733066	-2.06213	0.000335894	0.00376814	0.00301799	323	tags=22%, list=2%, signal=21%	MYOM2/KLHL41/ANK1/MYL2/LMOD2
GOBP_REGULATION_OF_INFLAMMATORY_RESPONSE_TO_ANTIGENIC_STIMULUS	GOBP_REGULATION_OF_INFLAMMATORY_RESPONSE_TO_ANTIGENIC_STIMULUS	20	0.764759	1.84864	0.000337114	0.00377434	0.00302296	978	tags=50%, list=7%, signal=47%	PLA2G2D/CCR7/LTA/HLA-DRB1/CD28/C3/HLA-E/BTK/FCGR2B/IL20RB
GOBP_REGULATION_OF_GRANULOCYTE_DIFFERENTIATION	GOBP_REGULATION_OF_GRANULOCYTE_DIFFERENTIATION	14	0.832998	1.84267	0.000345448	0.00386	0.00309157	611	tags=43%, list=4%, signal=41%	ADIPOQ/HCLS1/EVI2B/INPP5D/C1QC/TESC
GOBP_POSITIVE_REGULATION_OF_INFLAMMATORY_RESPONSE_TO_ANTIGENIC_STIMULUS	GOBP_POSITIVE_REGULATION_OF_INFLAMMATORY_RESPONSE_TO_ANTIGENIC_STIMULUS	10	0.868945	1.78982	0.000346846	0.00386798	0.00309796	566	tags=60%, list=4%, signal=58%	CCR7/LTA/CD28/C3/HLA-E/BTK
GOBP_TISSUE_REMODELING	GOBP_TISSUE_REMODELING	114	0.534792	1.73917	0.000349331	0.00388802	0.00311401	2594	tags=48%, list=17%, signal=40%	CD38/LEP/CCR2/IL6/INPP5D/TMEM119/TNFAIP3/S1PR1/PTN/IL18/LIF/IL15/CSF1R/MMP2/PTH1R/ACVRL1/TIE1/CAV1/PDK4/TGM2/RSPO3/NOS3/TGFB1/ADAM8/LEPR/P2RX7/FLT4/THBS4/EPHA2/IL23A/AGER/EPAS1/AXL/F2R/TF/TIMP1/MEF2C/ACP5/GPNMB/CSK/BGN/DLL4/LRRK1/TCIRG1/UBASH3B/MMP14/FLNA/SIGLEC15/HAMP/CTHRC1/LTBP3/SFRP1/LIPA/HOXA3/JAG1
GOBP_NEGATIVE_REGULATION_OF_B_CELL_PROLIFERATION	GOBP_NEGATIVE_REGULATION_OF_B_CELL_PROLIFERATION	13	0.832118	1.80595	0.000353769	0.00392968	0.00314738	1009	tags=62%, list=7%, signal=57%	CTLA4/INPP5D/BTK/TYROBP/MNDA/FCGR2B/LYN/CD300A
GOBP_POSITIVE_CHEMOTAXIS	GOBP_POSITIVE_CHEMOTAXIS	46	0.649634	1.84305	0.000362395	0.00401761	0.0032178	2244	tags=48%, list=15%, signal=41%	CCR4/CORO1A/CXCL10/VEGFD/IL16/S1PR1/CX3CL1/CCL3/CXCL12/FGF7/ROBO3/F3/PGF/AGER/VEGFC/LGALS3/GPNMB/ANGPT1/HGF/FGF2/VEGFB/NRP1
GOBP_MODULATION_BY_SYMBIONT_OF_ENTRY_INTO_HOST	GOBP_MODULATION_BY_SYMBIONT_OF_ENTRY_INTO_HOST	35	0.692417	1.88246	0.000363157	0.00401818	0.00321825	2570	tags=49%, list=17%, signal=40%	CD74/HLA-DRB1/CIITA/KRT6A/CD4/LGALS9/TRIM22/CAV1/GSN/TRIM21/FCN3/IFITM1/LGALS1/LY6E/IFITM2/TRIM38/TRIM5
GOBP_KERATINIZATION	GOBP_KERATINIZATION	59	0.610959	1.82561	0.000364794	0.00402841	0.00322645	1748	tags=36%, list=12%, signal=32%	KRT1/SPRR1B/KRT17/KRT6A/KRT6C/KRT5/KRT86/SPRR1A/KRT10/KRT75/KRT14/KLK12/KLK14/IVL/KRT4/CSTA/CDH3/SPINK5/KRT7/TGM5/TGM1
GOBP_DNA_REPAIR	GOBP_DNA_REPAIR	425	-0.323731	-1.4385	0.000385649	0.00425041	0.00340425	5060	tags=46%, list=34%, signal=31%	TRIP12/WDR48/FAM168A/USP3/MCM3/INTS3/PSMD14/YY1/ATP23/APTX/CBX8/MARF1/MCM9/POLR2D/ERCC8/CHD1L/RFC4/INO80D/ASCC1/HUS1/TONSL/KDM1A/RUVBL1/SSRP1/INIP/POLDIP2/SMC5/MLH1/EYA3/DDB1/FEN1/TDP2/MLH3/FANCL/RECQL4/CEBPG/USP10/TP73/ACTR8/NONO/RNF168/RNF138/REV3L/USP47/UVSSA/RNF111/CUL4A/PMS2P5/SMC6/SPIRE2/UBE2N/HMGB2/CHAF1B/COPS2/SETD2/GTF2H3/RAD51D/FANCA/DCLRE1B/PCNA/MCM6/FTO/POLK/WRN/MGME1/MRE11/ASCC3/UBE2…
GOBP_TYROSINE_PHOSPHORYLATION_OF_STAT_PROTEIN	GOBP_TYROSINE_PHOSPHORYLATION_OF_STAT_PROTEIN	48	0.636139	1.81736	0.000386737	0.00425411	0.00340721	1799	tags=40%, list=12%, signal=35%	LEP/JAK3/IL6/HCLS1/IGF1/CD40/SOCS3/IL18/LIF/OSM/IL15/CSF1R/CAV1/LYN/FYN/IL6R/IL23A/IL24/CRLF1
GOBP_MICROTUBULE_BASED_TRANSPORT	GOBP_MICROTUBULE_BASED_TRANSPORT	145	-0.42331	-1.69241	0.000388162	0.00425986	0.00341182	5172	tags=54%, list=35%, signal=36%	TRAF3IP1/PAFAH1B1/RPGR/VAMP7/HNRNPU/ARHGAP21/DYNC1H1/JHY/BICD1/BAG3/TRAK1/DYNC1I2/DNAAF1/CCDC40/BLOC1S5/MAP1B/SPG11/NDE1/DYNLRB2/KIFAP3/SPA17/ARL3/APBA1/KIF13A/KIF3C/CFAP43/RAB21/WDR19/IFT88/CLUAP1/PCM1/CFAP53/ARL8B/IFT74/HSPA8/FBXW11/HTT/DYNLL2/MAP2/SPEF2/PURA/TNPO1/SPAST/COPG2/RFX3/OPA1/KIF1B/TRIP11/TTC30B/KIF3B/LCA5L/TTC21B/SSX2IP/AP3M1/TUB/KIF5B/LRPPRC/KIF27/WASF1/LRRC6/RAB27B/DYNC2H1/TTC26/C…
GOBP_NEGATIVE_REGULATION_OF_LYMPHOCYTE_APOPTOTIC_PROCESS	GOBP_NEGATIVE_REGULATION_OF_LYMPHOCYTE_APOPTOTIC_PROCESS	20	0.761035	1.83964	0.000388767	0.00425986	0.00341182	1375	tags=40%, list=9%, signal=36%	CD27/IL7R/JAK3/IDO1/CD74/PRKCQ/DOCK8/ADA
GOBP_APOPTOTIC_CELL_CLEARANCE	GOBP_APOPTOTIC_CELL_CLEARANCE	36	0.686512	1.87241	0.00039972	0.00437141	0.00350116	2250	tags=53%, list=15%, signal=45%	MARCO/C3/CCL2/CD300LF/TYROBP/C2/TGM2/TREM2/GAS6/NR1H3/ANXA1/RHOG/AXL/FCN3/MFGE8/C4B/ABCA7/FCN2/C4A
GOMF_TUMOR_NECROSIS_FACTOR_RECEPTOR_BINDING	GOMF_TUMOR_NECROSIS_FACTOR_RECEPTOR_BINDING	23	0.75249	1.86813	0.000411046	0.00448659	0.00359341	1331	tags=39%, list=9%, signal=36%	LTB/CD40LG/LTA/FASLG/TRAF1/TNFSF8/TRADD/TNFSF12/STAT1
GOBP_CD4_POSITIVE_OR_CD8_POSITIVE_ALPHA_BETA_T_CELL_LINEAGE_COMMITMENT	GOBP_CD4_POSITIVE_OR_CD8_POSITIVE_ALPHA_BETA_T_CELL_LINEAGE_COMMITMENT	14	0.828679	1.83311	0.000422794	0.00460593	0.003689	1508	tags=64%, list=10%, signal=58%	TBX21/SLAMF6/IRF4/IL12RB1/IL6/FOXP3/BATF/IL6R/IL23A
GOBP_REGULATION_OF_MYELOID_LEUKOCYTE_MEDIATED_IMMUNITY	GOBP_REGULATION_OF_MYELOID_LEUKOCYTE_MEDIATED_IMMUNITY	34	0.682418	1.84599	0.000427428	0.00464745	0.00372225	1330	tags=50%, list=9%, signal=46%	STAP1/CCR2/DNASE1L3/FGR/C3/PRAM1/HLA-E/BTK/TYROBP/LGALS9/CD84/FCGR2B/LYN/CD300A/IL4R/FES/ADGRE2
GOBP_MAINTENANCE_OF_LOCATION	GOBP_MAINTENANCE_OF_LOCATION	240	0.458497	1.59642	0.000431841	0.00468643	0.00375347	2090	tags=29%, list=14%, signal=25%	CCL19/CD19/CXCL9/CCL21/CCR7/LCK/FASLG/LEP/CIDEA/CORO1A/CXCL10/CXCL11/PTPRC/IL6/XCL1/APOE/C3/CD4/CLIC2/CX3CL1/CCL3/CES1/NRROS/S100A8/LPL/PLCG2/CAV1/LYN/MCOLN2/APLNR/GSN/ACVR1C/NFKBIE/IL1B/NR1H3/CASQ2/TMSB4X/P2RY6/PPARG/PML/NBL1/RASA3/S100A9/ZC3H12A/IKBKE/FTL/TMSB10/SNCA/PTPN6/EHD1/TSPO/F2R/TWF2/F2RL3/HTR2B/THY1/NFKBIA/GM2A/BCL3/CHCHD10/MTLN/JPH2/UBASH3B/PLA2G4C/ALKBH7/SP100/SLC8B1/FLNA/TRPM2/SUN2
GOBP_POSITIVE_REGULATION_OF_T_HELPER_1_TYPE_IMMUNE_RESPONSE	GOBP_POSITIVE_REGULATION_OF_T_HELPER_1_TYPE_IMMUNE_RESPONSE	12	0.844692	1.80628	0.000440286	0.00476589	0.00381711	1726	tags=75%, list=12%, signal=66%	CCR2/IL12RB1/XCL1/IL18/IL18R1/IL27RA/IL1B/IL23A/PLA2G4A
GOBP_REGULATION_OF_PLATELET_ACTIVATION	GOBP_REGULATION_OF_PLATELET_ACTIVATION	24	0.745644	1.86386	0.000440849	0.00476589	0.00381711	2247	tags=54%, list=15%, signal=46%	SELP/PLEK/APOE/PRKCQ/LYN/NOS3/TLR4/PDGFRA/PDPN/THBD/PLA2G4A/UBASH3B/SERPINE2
GOCC_NEURON_TO_NEURON_SYNAPSE	GOCC_NEURON_TO_NEURON_SYNAPSE	220	-0.371088	-1.55608	0.000442434	0.00477389	0.00382352	3144	tags=33%, list=21%, signal=26%	DROSHA/EPB41/FXR1/SYNJ2BP/PLCB4/CDKL5/USP8/CAMK2N1/STXBP5/DYNLL2/DLG1/TNIK/SHANK2/ARRB1/LRP8/ITPR1/ADORA1/DLG5/CTNND1/STRN/PTPRD/MPDZ/PDPK1/EFNB3/PLEKHA5/NSF/FBXO45/SLC4A8/PDLIM5/ARHGAP32/CPEB4/ARFGEF2/ABHD17C/PSD3/CNIH2/PTPRT/PPP1R9A/GPHN/DCLK1/CDK5R1/CACNG4/GPER1/HOMER2/BNIP3/HOMER1/BCAS1/ADD2/SYT7/KCND3/NTRK2/MPP2/CDH2/MAGI2/ANKS1B/GNG3/IGSF9B/SHISA9/PCLO/LIN7A/ADCY1/SYT1/SYN1/DNAJC6/NEURL1/GR…
GOBP_REGULATION_OF_LEUKOCYTE_ADHESION_TO_VASCULAR_ENDOTHELIAL_CELL	GOBP_REGULATION_OF_LEUKOCYTE_ADHESION_TO_VASCULAR_ENDOTHELIAL_CELL	19	0.768772	1.84233	0.000450198	0.00484842	0.00388321	1812	tags=58%, list=12%, signal=51%	CCL21/SELP/IL6/ICAM1/ALOX5/ETS1/CXCL12/KLF4/CCL28/FUT4/ITGA4
GOCC_CLATHRIN_COATED_VESICLE_MEMBRANE	GOCC_CLATHRIN_COATED_VESICLE_MEMBRANE	85	0.561037	1.7687	0.000467613	0.0050264	0.00402576	1004	tags=21%, list=7%, signal=20%	CD3D/CD3G/IL7R/HLA-DQA2/HLA-DQB2/AVPR2/HLA-DPB1/HLA-DQA1/HLA-DQB1/CD74/HLA-DRB1/HLA-DRB5/HLA-DRA/HLA-DPA1/APOE/CD4/FCGR1A/HBEGF
GOBP_POSITIVE_REGULATION_OF_HUMORAL_IMMUNE_RESPONSE	GOBP_POSITIVE_REGULATION_OF_HUMORAL_IMMUNE_RESPONSE	13	0.826521	1.7938	0.000470139	0.00504395	0.00403982	1307	tags=62%, list=9%, signal=56%	FCER2/CCR7/LTA/PTPRC/C3/FCGR2B/IL1B/PGC
GOMF_SERINE_HYDROLASE_ACTIVITY	GOMF_SERINE_HYDROLASE_ACTIVITY	97	0.543364	1.72863	0.000478415	0.00512302	0.00410315	1442	tags=33%, list=10%, signal=30%	GZMK/GZMA/GZMH/CTSG/CMA1/CFD/C1S/C1R/LTF/CFI/CPVL/F10/C2/MMP2/MMP3/CTSC/KLK12/TPSB2/KLK14/PRSS12/ACHE/MMP1/DPP4/MMP7/PCSK5/KLK4/ADAM8/KLK11/HTRA1/F3/PIK3IP1/KLK10
GOBP_POSITIVE_REGULATION_OF_NATURAL_KILLER_CELL_MEDIATED_CYTOTOXICITY	GOBP_POSITIVE_REGULATION_OF_NATURAL_KILLER_CELL_MEDIATED_CYTOTOXICITY	12	0.841264	1.79895	0.000487883	0.0052047	0.00416857	645	tags=42%, list=4%, signal=40%	SLAMF6/NCR3/LAG3/HLA-E/VAV1
GOBP_POSITIVE_REGULATION_OF_NATURAL_KILLER_CELL_MEDIATED_IMMUNITY	GOBP_POSITIVE_REGULATION_OF_NATURAL_KILLER_CELL_MEDIATED_IMMUNITY	12	0.841264	1.79895	0.000487883	0.0052047	0.00416857	645	tags=42%, list=4%, signal=40%	SLAMF6/NCR3/LAG3/HLA-E/VAV1
GOBP_POSITIVE_REGULATION_OF_CYSTEINE_TYPE_ENDOPEPTIDASE_ACTIVITY	GOBP_POSITIVE_REGULATION_OF_CYSTEINE_TYPE_ENDOPEPTIDASE_ACTIVITY	102	0.545405	1.74799	0.000490642	0.00522428	0.00418425	2126	tags=32%, list=14%, signal=28%	LCK/FASLG/AIM2/LGALS9/CASP1/NGFR/NLRP3/NLRP1/CLEC7A/S100A8/SOX7/FAS/GSN/FYN/ACVR1C/PYCARD/TRADD/PPARG/F3/PML/S100A9/NLRC4/LGMN/SNCA/F2R/PPM1F/CTSD/NOD1/DLC1/CFLAR/BBC3/BOK/TBC1D10A
GOBP_CORNIFICATION	GOBP_CORNIFICATION	54	0.624982	1.82876	0.000494107	0.00525128	0.00420587	1748	tags=37%, list=12%, signal=33%	KRT1/SPRR1B/KRT17/KRT6A/KRT6C/KRT5/KRT86/SPRR1A/KRT10/KRT75/KRT14/KLK12/KLK14/IVL/KRT4/CSTA/SPINK5/KRT7/TGM5/TGM1
GOBP_EOSINOPHIL_CHEMOTAXIS	GOBP_EOSINOPHIL_CHEMOTAXIS	10	0.864087	1.77982	0.000495641	0.0052577	0.00421101	1935	tags=90%, list=13%, signal=78%	CCL21/CCL13/CCL4/CCL2/CCL8/CX3CL1/CCL3/LGALS3/CCL7
GOBP_ACTIVATED_T_CELL_PROLIFERATION	GOBP_ACTIVATED_T_CELL_PROLIFERATION	30	0.716972	1.88473	0.000503361	0.0053296	0.0042686	1732	tags=57%, list=12%, signal=50%	IL12RB1/FOXP3/IGF1/LILRB4/PDCD1LG2/CD274/LGALS9/IL2RA/IL18/IL27RA/BTN3A1/FYN/LRRC32/PYCARD/IL23A/AGER/BTN2A2
GOBP_PURINERGIC_NUCLEOTIDE_RECEPTOR_SIGNALING_PATHWAY	GOBP_PURINERGIC_NUCLEOTIDE_RECEPTOR_SIGNALING_PATHWAY	18	0.792851	1.86833	0.000513075	0.00542229	0.00434284	1798	tags=61%, list=12%, signal=54%	GPR171/P2RY8/P2RY10/P2RY13/P2RY12/P2RY14/P2RY6/ADA/P2RX7/GPR34/GNAI2
GOBP_POSITIVE_REGULATION_OF_PROTEOLYSIS	GOBP_POSITIVE_REGULATION_OF_PROTEOLYSIS	266	0.439874	1.54134	0.000525203	0.00554011	0.0044372	2171	tags=23%, list=15%, signal=20%	LCK/PYHIN1/FASLG/IL33/APOE/AIM2/LGALS9/CASP1/NGFR/NLRP3/ECSCR/NLRP1/CLEC3B/PCOLCE/CLEC7A/S100A8/SFRP2/CAV1/LYN/SOX7/CTSC/FAS/GSN/TREM2/FBLN1/FYN/ACVR1C/PYCARD/IL1B/ADAM8/CDC20B/TRADD/PPARG/F3/NOP53/PML/NKD2/RCN3/PSME2/S100A9/ZC3H12A/CEBPA/NLRC4/PCOLCE2/LGMN/SNCA/AGER/F2R/PPM1F/CTSD/DAB2/TNIP1/NOD1/DLC1/CFLAR/AURKAIP1/BBC3/MMP14/BOK/GRN/TBC1D10A/PSME1
GOMF_PEPTIDE_RECEPTOR_ACTIVITY	GOMF_PEPTIDE_RECEPTOR_ACTIVITY	63	0.592076	1.78034	0.000532281	0.00560431	0.00448863	1736	tags=41%, list=12%, signal=37%	CCR7/NPY2R/CCR2/CCR4/AVPR2/GP1BA/TACR1/FPR1/NPR1/CMKLR1/PTH1R/CCR8/GPR84/F2RL2/FPR3/CCRL2/APLNR/CXCR4/LGR5/OXTR/SORCS2/CYSLTR1/F2R/F2RL3/RAMP2/ADCYAP1R1
GOBP_MRNA_SPLICE_SITE_SELECTION	GOBP_MRNA_SPLICE_SITE_SELECTION	29	-0.692998	-2.05262	0.000539904	0.00567401	0.00454445	340	tags=21%, list=2%, signal=20%	RNVU1-1/RNVU1-15/RNU4ATAC/RNVU1-19/RNU6ATAC/RNVU1-7
GOBP_LIPOPOLYSACCHARIDE_MEDIATED_SIGNALING_PATHWAY	GOBP_LIPOPOLYSACCHARIDE_MEDIATED_SIGNALING_PATHWAY	48	0.630086	1.80007	0.000545395	0.00572108	0.00458215	1674	tags=48%, list=11%, signal=43%	CD6/CARD16/CCL2/SCIMP/TNFAIP3/PTPN22/IL18/CX3CL1/LTF/CCL3/CD180/LY86/HCK/CD14/LYN/TGFB1/IL1B/TLR4/IRAK2/TLR2/LILRA2/IRF3/NFKBIA
GOBP_GRANULOCYTE_DIFFERENTIATION	GOBP_GRANULOCYTE_DIFFERENTIATION	26	0.731633	1.84783	0.000555659	0.00581796	0.00465974	1411	tags=35%, list=9%, signal=31%	ADIPOQ/HCLS1/EVI2B/INPP5D/SPI1/C1QC/TESC/TAL1/CEBPA
GOBP_POSITIVE_REGULATION_OF_MONOCYTE_DIFFERENTIATION	GOBP_POSITIVE_REGULATION_OF_MONOCYTE_DIFFERENTIATION	10	0.861428	1.77434	0.000568172	0.00593798	0.00475587	1795	tags=80%, list=12%, signal=70%	CD74/HLA-DRB1/CD4/IL34/JUN/FES/CSF1/ZFP36L1
GOBP_POSITIVE_REGULATION_OF_TYPE_2_IMMUNE_RESPONSE	GOBP_POSITIVE_REGULATION_OF_TYPE_2_IMMUNE_RESPONSE	15	0.810469	1.82801	0.000569231	0.00593807	0.00475594	1306	tags=67%, list=9%, signal=61%	IDO1/IL6/IL33/XCL1/CD74/NLRP3/IL18/CD86/IL4R/RSAD2
GOBP_LEUKOCYTE_TETHERING_OR_ROLLING	GOBP_LEUKOCYTE_TETHERING_OR_ROLLING	19	0.764289	1.83158	0.000576697	0.00600487	0.00480944	1812	tags=58%, list=12%, signal=51%	CCL21/SELP/SELL/LEP/SELPLG/VCAM1/JAM2/CXCL12/CCL28/FUT4/ITGA4
GOMF_ENDOPEPTIDASE_REGULATOR_ACTIVITY	GOMF_ENDOPEPTIDASE_REGULATOR_ACTIVITY	102	0.542236	1.73784	0.000603637	0.00627383	0.00502486	2434	tags=46%, list=16%, signal=39%	CD27/CST7/CST4/SPOCK2/CSN2/BIRC3/C3/CARD16/DPEP1/ITIH5/PAPLN/SERPING1/LTF/SERPINB9/BIN1/SFRP2/TIMP4/SERPINB7/CST6/GAS6/BST2/CSTA/CST1/SERPINB2/RENBP/PSME2/TFPI2/NLRC4/SNCA/SERPINB4/SPINK5/TIMP1/COL7A1/SMR3A/RECK/TFPI/C4B/CPAMD8/COL6A3/TIMP2/SERPINH1/PSME1/SERPINE2/C4A/WFDC2/PRNP/RPS6KA3
GOBP_RESPONSE_TO_INTERFERON_BETA	GOBP_RESPONSE_TO_INTERFERON_BETA	18	0.789008	1.85928	0.000610445	0.00633295	0.00507221	2441	tags=72%, list=16%, signal=60%	PYHIN1/AIM2/IRF1/MNDA/XAF1/BST2/STAT1/IKBKE/IFITM1/IFNAR2/PLSCR1/IFITM2/NDUFA13
GOMF_DNA_DEPENDENT_ATPASE_ACTIVITY	GOMF_DNA_DEPENDENT_ATPASE_ACTIVITY	42	-0.628804	-2.00442	0.000612702	0.00634472	0.00508163	3163	tags=60%, list=21%, signal=47%	DHX36/RAD17/TOP2B/RBBP4/RAD51/SMARCAD1/RFC1/RAD51C/ATRX/MSH6/MSH3/RAD54L/RFC5/MSH2/RFC3/BLM/CHD6/SMARCA1/XRCC2/ERCC6L/DSCC1/BPTF/HLTF/RAD54B/TOP2A
GOBP_ENDOTHELIAL_CELL_PROLIFERATION	GOBP_ENDOTHELIAL_CELL_PROLIFERATION	118	0.510965	1.66359	0.000623244	0.0064411	0.00515882	2394	tags=43%, list=16%, signal=37%	FGFBP1/LEP/VEGFD/ATOH8/PIK3CD/APOE/CCL2/PPP1R16B/MIR27A/NGFR/NR4A1/ALOX5/ACVRL1/TIE1/CXCL12/MIR23A/EGR3/CAV1/ALDH1A2/APLNR/TEK/CD34/WNT2/STAT5A/PPARG/F3/TNFSF12/STAT1/PGF/FLT4/RGCC/THBS4/EPHA2/VEGFC/HTR2B/MEF2C/CAV2/DLL4/ITGA4/BMP2/PRKD2/VASH1/HMOX1/SPARC/MMP14/BMP6/FGF2/VEGFB/NRP1/SIRT6/AKT3
GOBP_RHO_PROTEIN_SIGNAL_TRANSDUCTION	GOBP_RHO_PROTEIN_SIGNAL_TRANSDUCTION	106	0.526688	1.69512	0.000624287	0.0064411	0.00515882	2244	tags=34%, list=15%, signal=29%	P2RY8/WAS/RIPOR2/P2RY10/APOE/NGFR/CDC42EP5/MYOC/GPR18/ARHGAP4/F2RL2/RASIP1/STARD8/RHOJ/ARHGEF1/RHOG/PDPN/HEG1/F2R/F2RL3/COL3A1/GPR4/CDC42EP1/RHOV/PRAG1/COL1A2/LPAR6/PDGFRB/ARHGDIB/DLC1/TAX1BP3/LIMK1/PLEKHG5/RASGRF2/MYO9B/NRP1
GOCC_PRESYNAPSE	GOCC_PRESYNAPSE	281	-0.34223	-1.45964	0.000639496	0.00658599	0.00527488	1396	tags=16%, list=9%, signal=15%	CASK/KIAA1109/UNC13B/PDLIM5/RAB27B/OPHN1/RAB3A/FZD3/SCAMP1/PPFIA1/CDK5R1/GPER1/CNR1/C1QL1/CEL/CACNA1D/KCNC2/SYT7/NTRK2/PPFIA4/CDH2/SLC6A11/GRM4/SV2A/KCNK2/PCLO/LIN7A/RAB3B/SYT1/PTPRN2/SYN1/DNAJC6/KIF1A/CTTNBP2/KCNJ3/TRIM9/SLC1A2/DDC/RIMS4/SYP/GRIA1/SCGN/NTS/CPLX2/UCN3
GOCC_CONTRACTILE_FIBER	GOCC_CONTRACTILE_FIBER	142	-0.42526	-1.6959	0.000644793	0.00662847	0.0053089	335	tags=11%, list=2%, signal=11%	JPH1/MYOM2/TNNI1/TNNC1/ACTA1/ACTN2/KLHL41/MYOT/NEB/ANK1/NRAP/MYL2/MYH7/LMOD2/MYH2/MYL1
GOMF_GATED_CHANNEL_ACTIVITY	GOMF_GATED_CHANNEL_ACTIVITY	131	-0.427934	-1.67419	0.000647564	0.00664487	0.00532203	1325	tags=27%, list=9%, signal=25%	SHROOM2/ITPR2/CACNG4/CNR1/KCNE4/KCNQ3/CHRNA5/CACNA1D/KCNC2/SCNN1B/KCND3/ABCC8/ASIC1/TTYH1/MCOLN3/GLRB/KCNK2/FAM155B/CACNA2D2/GRIA2/ANO5/PIEZO2/TMEM150C/KCND2/SCNN1G/CACNG1/HCN2/KCNH2/GABRQ/KCNJ3/KCNF1/KCNK3/GRIA1/TRPA1/CHRNB2/CACNG6
GOBP_POSITIVE_REGULATION_OF_TYROSINE_PHOSPHORYLATION_OF_STAT_PROTEIN	GOBP_POSITIVE_REGULATION_OF_TYROSINE_PHOSPHORYLATION_OF_STAT_PROTEIN	38	0.656802	1.80455	0.000654999	0.00669242	0.00536012	1799	tags=45%, list=12%, signal=39%	LEP/IL6/HCLS1/IGF1/CD40/SOCS3/IL18/LIF/OSM/IL15/CSF1R/LYN/FYN/IL6R/IL23A/IL24/CRLF1
GOBP_POSITIVE_REGULATION_OF_MACROPHAGE_MIGRATION	GOBP_POSITIVE_REGULATION_OF_MACROPHAGE_MIGRATION	20	0.752053	1.81793	0.000655343	0.00669242	0.00536012	2274	tags=60%, list=15%, signal=51%	RARRES2/CX3CL1/CCL3/IL34/P2RY12/CSF1R/CMKLR1/TREM2/C5AR1/CSF1/MMP14/CX3CR1
GOBP_DNA_GEOMETRIC_CHANGE	GOBP_DNA_GEOMETRIC_CHANGE	97	-0.46725	-1.75267	0.000655748	0.00669242	0.00536012	5261	tags=58%, list=35%, signal=38%	TWNK/XRCC5/CHD4/MCM3/RAD54L2/CHD3/MCM9/ERCC8/CHD1L/RFC4/RUVBL1/DDB1/RECQL4/NAV2/CUL4A/HMGB2/CHD8/GTF2H3/G3BP1/MCM6/WRN/MRE11/ASCC3/CUL4B/CHD9/DHX9/DHX36/DDX1/RAD23B/MNAT1/PURA/POT1/RAD51/SMARCAD1/DQX1/ATRX/FANCM/CHD1/RAD54L/NBN/MCM2/RFC5/RFC3/BLM/DNA2/RAD50/CHD6/CHD7/SMARCA1/ERCC6L/POLQ/DSCC1/MCM4/RAD54B/BRIP1/TOP2A
GOBP_RESPONSE_TO_PROTOZOAN	GOBP_RESPONSE_TO_PROTOZOAN	13	0.819404	1.77836	0.000679948	0.0069269	0.00554792	1125	tags=62%, list=8%, signal=57%	IRF4/IRF8/CD40/BATF2/GBP2/CLEC7A/IL4R/BATF
GOBP_ICOSANOID_SECRETION	GOBP_ICOSANOID_SECRETION	20	0.749655	1.81213	0.000707177	0.00719133	0.00575971	1726	tags=40%, list=12%, signal=35%	PLA2G2D/LEP/DRD4/EDN1/PLA2G2A/IL1B/ANXA1/PLA2G4A
GOBP_POSITIVE_REGULATION_OF_T_CELL_CYTOKINE_PRODUCTION	GOBP_POSITIVE_REGULATION_OF_T_CELL_CYTOKINE_PRODUCTION	19	0.760126	1.82161	0.000725521	0.00736462	0.0058985	1306	tags=53%, list=9%, signal=48%	SASH3/IL6/XCL1/NLRP3/IL18/IL18R1/HLA-A/B2M/IL1B/RSAD2
GOCC_SPECIFIC_GRANULE	GOCC_SPECIFIC_GRANULE	106	0.524276	1.68736	0.000731305	0.00741003	0.00593487	2875	tags=43%, list=19%, signal=35%	CHIT1/LYZ/OLFM4/CD53/CXCL1/LAIR1/CYBB/LTF/CYBA/KCNAB2/CD33/GPR84/B2M/OSCAR/SLC2A5/ADAM8/CHI3L1/SLC2A3/CNN2/TCN1/STK10/BST1/PTPRB/CD93/ANXA3/PTPN6/PLAUR/RAB37/AGPAT2/CTSD/TMC6/OLR1/PLAU/TIMP2/STX4/TRPM2/RAB27A/GSDMD/RAP2B/TOM1/HPSE/ANXA11/PLD1/LRG1/TMBIM1/AP1M1
GOBP_NEGATIVE_REGULATION_OF_MACROPHAGE_ACTIVATION	GOBP_NEGATIVE_REGULATION_OF_MACROPHAGE_ACTIVATION	12	0.834096	1.78362	0.000749669	0.00758252	0.00607302	2225	tags=83%, list=15%, signal=71%	CST7/PTPRC/CX3CL1/FCGR2B/CD200/NR1H3/ZC3H12A/SYT11/GRN/ADGRF5
GOBP_DEFENSE_RESPONSE_TO_GRAM_NEGATIVE_BACTERIUM	GOBP_DEFENSE_RESPONSE_TO_GRAM_NEGATIVE_BACTERIUM	37	0.674994	1.84608	0.000751594	0.00758841	0.00607774	1632	tags=49%, list=11%, signal=43%	IGHM/SELP/LYZ/IL6/CTSG/CD4/MPEG1/RARRES2/RNASE6/LTF/AQP1/TNFRSF14/PYCARD/TLR4/IL6R/SSC5D/IL23A/OPTN
GOBP_EPIDERMIS_DEVELOPMENT	GOBP_EPIDERMIS_DEVELOPMENT	221	0.449289	1.56091	0.000784792	0.00790947	0.00633488	2156	tags=27%, list=15%, signal=24%	KRT1/ZBED2/WNT10A/KRTDAP/WAS/RIPOR2/HLA-DRB1/SPRR1B/KRT17/KRT6A/BCL11B/ZFP36/KRT6C/NGFR/KRT5/ALX4/KRT86/SPRR1A/KRT10/SOX18/SFRP4/KRT75/FGF7/KRT14/PTCH2/KLK12/KLF4/KLK14/LAMB3/CST6/IVL/KRT4/CTSK/CSTA/LGR5/DLL1/TRADD/CDH3/ANXA1/SPINK5/EPHA2/SNAI1/KRT7/COL7A1/TGM5/HOXA7/TXNIP/AGPAT2/TGM1/MYCL/ZFP36L1/PRKCH/LAMC2/GJB5/MAFF/CTSL/KLK5/KRT15/TRIOBP/MYO7A
GOBP_POSITIVE_REGULATION_OF_EPITHELIAL_CELL_APOPTOTIC_PROCESS	GOBP_POSITIVE_REGULATION_OF_EPITHELIAL_CELL_APOPTOTIC_PROCESS	24	0.726343	1.81561	0.000798181	0.0080301	0.00643149	2401	tags=58%, list=16%, signal=49%	CD40LG/FASLG/IL6/CCL2/CD40/ECSCR/CD248/SFRP4/GSN/RGCC/ITGA4/H19/BAD/CAPN10
GOCC_SPINDLE	GOCC_SPINDLE	303	-0.335698	-1.45953	0.000819577	0.00823071	0.00659217	3354	tags=36%, list=23%, signal=28%	TUBG1/TPR/AGBL5/HAUS1/WDR73/ODAM/HSPA2/KIF2A/RAB11FIP4/CDCA8/KATNAL2/SHCBP1/RAB11A/ARL8B/CBX3/EPB41/TBL1X/STAG1/PTP4A1/CCSAP/BIRC5/SKA2/PLK1/AUNIP/SMC1A/SPDL1/CEP44/SMC3/CDC14A/EFHC1/KNSTRN/SPAST/TBL1XR1/LATS1/TNKS/KIF20A/STAG2/CRMP1/PHLPP2/NEDD1/POC1B/TUBGCP4/CCNB1/HAUS6/CHAMP1/TOGARAM1/RASSF10/TBCK/POLB/SPATA5/KIF18B/KIF3B/RIF1/BIRC6/CEP350/SPICE1/CDK1/FBXO5/RMDN1/CDC27/CLASP2/SKA3/CKAP2/KIF20B…
GOBP_REGULATION_OF_T_HELPER_17_TYPE_IMMUNE_RESPONSE	GOBP_REGULATION_OF_T_HELPER_17_TYPE_IMMUNE_RESPONSE	15	0.801187	1.80707	0.000821597	0.00823636	0.0065967	1508	tags=53%, list=10%, signal=48%	TBX21/IL12RB1/FOXP3/PRKCQ/IL27RA/NFKBID/ZC3H12A/IL23A
GOMF_PHOSPHOTYROSINE_RESIDUE_BINDING	GOMF_PHOSPHOTYROSINE_RESIDUE_BINDING	33	0.697231	1.86702	0.000831556	0.00831962	0.00666338	927	tags=30%, list=6%, signal=28%	ZAP70/LCK/STAP1/FGR/SOCS3/SAMSN1/VAV1/HCK/SH2D3C/PLCG2
GOBP_REGULATION_OF_CELL_ADHESION_MEDIATED_BY_INTEGRIN	GOBP_REGULATION_OF_CELL_ADHESION_MEDIATED_BY_INTEGRIN	37	0.671812	1.83737	0.000832845	0.00831962	0.00666338	1522	tags=49%, list=10%, signal=44%	CD3E/CCL21/CXCL13/FERMT3/NCKAP1L/TESC/LIF/PIK3CG/LPXN/P2RY12/SFRP2/LYN/DPP4/ADA/PDE3B/EPHA2/CYP1B1/PTPN6
GOMF_INTEGRIN_BINDING	GOMF_INTEGRIN_BINDING	103	0.524738	1.68581	0.000839412	0.00837043	0.00670407	2495	tags=47%, list=17%, signal=39%	FCER2/CD40LG/ICAM3/JAML/FERMT3/TNN/IGF1/PTN/ICAM2/ITGAX/VCAM1/CX3CL1/ICAM1/EMILIN1/JAM2/VWF/FBLN5/SFRP2/CXCL12/LCP1/COL16A1/LYN/LTBP4/IL1B/COMP/SEMA7A/TSPAN4/THBS4/FGF1/ADAM23/COL3A1/THY1/PLPP3/GPNMB/MFGE8/ECM2/ITGBL1/S1PR2/ITGA4/MMP14/TIMP2/ITGB4/FGF2/ITGA5/ACTN1/CD81/EGFL6/FAP
GOBP_NEGATIVE_REGULATION_OF_NATURAL_KILLER_CELL_MEDIATED_IMMUNITY	GOBP_NEGATIVE_REGULATION_OF_NATURAL_KILLER_CELL_MEDIATED_IMMUNITY	11	0.839541	1.76171	0.000841478	0.00837626	0.00670875	1493	tags=73%, list=10%, signal=65%	CD96/HLA-E/LILRB1/LGALS9/HLA-B/HLA-A/SERPINB9/SERPINB4
GOBP_TOLL_LIKE_RECEPTOR_4_SIGNALING_PATHWAY	GOBP_TOLL_LIKE_RECEPTOR_4_SIGNALING_PATHWAY	30	0.70509	1.8535	0.000858198	0.00852768	0.00683002	1674	tags=43%, list=11%, signal=39%	SCIMP/TNFAIP3/PTPN22/LTF/PIK3AP1/CD14/RAB7B/LYN/NR1H3/TLR4/NMI/LILRA2/NFKBIA
GOBP_IMMUNOLOGICAL_SYNAPSE_FORMATION	GOBP_IMMUNOLOGICAL_SYNAPSE_FORMATION	10	0.852836	1.75664	0.000866596	0.00859602	0.00688476	1593	tags=80%, list=11%, signal=71%	CCL19/CCL21/CCR7/PRF1/CD6/DOCK8/LGALS3/MSN
GOBP_RESPONSE_TO_INTERLEUKIN_4	GOBP_RESPONSE_TO_INTERLEUKIN_4	25	0.725372	1.81829	0.000871406	0.0086286	0.00691085	2109	tags=52%, list=14%, signal=45%	IL2RG/CORO1A/JAK3/XCL1/CD300LF/MRC1/IL4R/PML/IL24/CITED1/PARP14/LEF1/NFIL3
GOBP_REGULATION_OF_CELL_SHAPE	GOBP_REGULATION_OF_CELL_SHAPE	116	0.514784	1.67605	0.000875078	0.00864981	0.00692783	2552	tags=34%, list=17%, signal=28%	CCL13/CORO1A/LST1/FGR/CCL2/ARHGAP15/FMNL1/PTN/CDC42EP5/ICAM1/CCL3/HCK/CSF1R/PLEKHO1/FYN/RHOJ/FES/SYNE3/ANXA1/RHOG/FMNL3/PDPN/MSN/CDC42EP1/PLXNA4/SEMA4D/PRAG1/PLXNC1/DLC1/CCL7/CFAP410/DAPK3/RND1/ARAP1/RND3/FBLIM1/ATP10A/CDC42SE2/PARVB
GOMF_ENDOPEPTIDASE_ACTIVITY	GOMF_ENDOPEPTIDASE_ACTIVITY	244	0.445159	1.55234	0.000879339	0.00866791	0.00694234	2103	tags=27%, list=14%, signal=24%	GZMK/GZMA/GZMH/ADAMDEC1/CTSG/CMA1/PSMB9/ADAM33/CFD/C1S/C1R/CASP1/ACE2/PAPLN/LTF/CFI/F10/C2/MMP19/ECEL1/CAPN11/PSMB8/MMP2/MMP3/ADAMTS1/CTSC/KLK12/TPSB2/KLK14/PYDC1/CASP4/PRSS12/PYCARD/MMP1/DPP4/ASPRV1/CTSK/MMP7/PCSK5/KLK4/ADAM8/KLK11/ADAM19/HTRA1/F3/TLL1/PGC/PIK3IP1/KLK10/LGMN/ADAM28/ADAM23/BMP1/ADAMTSL2/ADAMTSL4/TMPRSS3/CTSD/PLAU/CTSB/CFLAR/NRIP2/HGF/ADAMTS14/MMP14/ADAM12/CTSL/KLK5
GOBP_POSITIVE_REGULATION_OF_B_CELL_PROLIFERATION	GOBP_POSITIVE_REGULATION_OF_B_CELL_PROLIFERATION	28	0.707104	1.81771	0.000882373	0.00866791	0.00694234	1621	tags=54%, list=11%, signal=48%	CD38/CARD11/SASH3/PTPRC/TNFRSF13C/CD74/GPR183/TNFRSF4/CD40/NCKAP1L/NFATC2/TLR4/BST1/ADA/MEF2C
GOBP_REGULATION_OF_INTEGRIN_ACTIVATION	GOBP_REGULATION_OF_INTEGRIN_ACTIVATION	13	0.815835	1.77061	0.000882448	0.00866791	0.00694234	1042	tags=46%, list=7%, signal=43%	SELP/CXCL13/PLEK/PTGER4/P2RY12/RASIP1
GOCC_POSTSYNAPSE	GOCC_POSTSYNAPSE	360	-0.312632	-1.39033	0.000884822	0.00866791	0.00694234	3038	tags=29%, list=20%, signal=24%	FXR1/ERBIN/SYAP1/HSPA8/SYNJ2BP/PLCB4/CDKL5/USP8/CAMK2N1/HTT/DYNLL2/ATAD1/DLG1/ATP2B1/TNIK/GABRD/SHANK2/ARRB1/KCNMA1/PURA/LRP8/CPLX1/STX3/ITPR1/MAGEE1/ADORA1/EIF4E/DLG5/STXBP1/CTNND1/STRN/MPDZ/AP2B1/PPP1R1B/GSK3B/PDPK1/EFNB3/KPNA2/SHC4/PLEKHA5/PRKAR2B/NSF/FBXO45/TPPP/PDLIM5/WASF1/ARHGAP32/CPEB4/OPHN1/ARFGEF2/ABHD17C/PSD3/CNIH2/PTK2/PTPRT/CSPG5/PPP1R9A/GPHN/MAPT/DCLK1/CDK5R1/CACNG4/GPER1/HOMER2/BNI…
GOBP_INTERFERON_ALPHA_PRODUCTION	GOBP_INTERFERON_ALPHA_PRODUCTION	20	0.745843	1.80292	0.000885553	0.00866791	0.00694234	1678	tags=55%, list=11%, signal=49%	LILRA4/TLR8/NLRC3/TLR7/IRF7/TLR4/NMI/STAT1/IRF3/IFIH1/IRF5
GOBP_SYNAPTIC_SIGNALING	GOBP_SYNAPTIC_SIGNALING	378	-0.313718	-1.40656	0.000886108	0.00866791	0.00694234	1571	tags=19%, list=11%, signal=17%	USP46/UNC13B/SLC1A4/NPTX2/LRP6/OPHN1/RAB3A/CNIH2/CSPG5/PPP1R9A/PPFIA1/MAPT/CDK5R1/CACNG4/PREPL/GPER1/CNR1/KCNQ3/CHRNA5/HOMER1/CEL/SYT7/DTNA/SLC12A2/NTRK2/MPP2/DGKE/PPFIA4/CDH2/GRM4/SV2A/CAMK2B/NAPB/FGF12/ASIC1/GLRB/PLP1/SLC7A11/SHISA9/PCLO/LIN7A/ADCY1/RAB3B/SYT1/PTPRN2/EGFR/MPZ/SYN1/NEURL1/GRIA2/KCND2/CLSTN2/DLGAP1/NOVA1/GABRQ/VGF/TRIM9/SLC1A2/NPY5R/RIMS4/SYP/KCNK3/GRIA1/CARTPT/SCGN/CHRNB2/BCHE/N…
GOBP_MONOCYTE_DIFFERENTIATION	GOBP_MONOCYTE_DIFFERENTIATION	29	0.691305	1.7972	0.000894273	0.00870707	0.0069737	1795	tags=48%, list=12%, signal=43%	CD74/HLA-DRB1/INPP5D/CD4/IL34/PDE1B/CSF1R/JUN/IRF7/FES/PPARG/CSF1/HOXA7/ZFP36L1
GOBP_KERATINOCYTE_DIFFERENTIATION	GOBP_KERATINOCYTE_DIFFERENTIATION	111	0.519757	1.68418	0.000894585	0.00870707	0.0069737	2125	tags=31%, list=14%, signal=26%	KRT1/ZBED2/SPRR1B/KRT17/KRT6A/BCL11B/ZFP36/KRT6C/KRT5/KRT86/SPRR1A/KRT10/KRT75/KRT14/KLK12/KLK14/IVL/KRT4/CTSK/CSTA/CDH3/ANXA1/SPINK5/EPHA2/KRT7/TGM5/HOXA7/TXNIP/TGM1/ZFP36L1/PRKCH/CTSL/KLK5/KRT15
GOBP_POSITIVE_REGULATION_OF_LYMPHOCYTE_CHEMOTAXIS	GOBP_POSITIVE_REGULATION_OF_LYMPHOCYTE_CHEMOTAXIS	17	0.793046	1.84401	0.00089538	0.00870707	0.0069737	720	tags=41%, list=5%, signal=39%	CCL21/XCL2/CCR2/CXCL13/XCL1/CCL4/CCL3
GOMF_LIGAND_GATED_ION_CHANNEL_ACTIVITY	GOMF_LIGAND_GATED_ION_CHANNEL_ACTIVITY	49	-0.561041	-1.82907	0.000896271	0.00870707	0.0069737	1325	tags=35%, list=9%, signal=32%	SHROOM2/ITPR2/CHRNA5/SCNN1B/ABCC8/ASIC1/MCOLN3/GLRB/GRIA2/SCNN1G/HCN2/KCNH2/GABRQ/KCNJ3/GRIA1/TRPA1/CHRNB2
GOMF_VOLTAGE_GATED_CATION_CHANNEL_ACTIVITY	GOMF_VOLTAGE_GATED_CATION_CHANNEL_ACTIVITY	50	-0.560025	-1.83316	0.000910821	0.00882667	0.00706948	1119	tags=36%, list=8%, signal=33%	CACNG4/CNR1/KCNE4/KCNQ3/CACNA1D/KCNC2/KCND3/ABCC8/KCNK2/CACNA2D2/KCND2/CACNG1/HCN2/KCNH2/KCNJ3/KCNF1/KCNK3/CACNG6
GOBP_NEGATIVE_REGULATION_OF_CYSTEINE_TYPE_ENDOPEPTIDASE_ACTIVITY	GOBP_NEGATIVE_REGULATION_OF_CYSTEINE_TYPE_ENDOPEPTIDASE_ACTIVITY	59	0.595138	1.77833	0.000911704	0.00882667	0.00706948	1666	tags=31%, list=11%, signal=27%	CD27/CST7/CSN2/LAMP3/CARD16/DPEP1/NGFR/LTF/SERPINB9/SFRP2/AQP1/KLF4/GAS6/MICAL1/SNCA/IFI6/GPX1/PLAUR
GOBP_MICROTUBULE_CYTOSKELETON_ORGANIZATION_INVOLVED_IN_MITOSIS	GOBP_MICROTUBULE_CYTOSKELETON_ORGANIZATION_INVOLVED_IN_MITOSIS	116	-0.435265	-1.68492	0.000919646	0.00888834	0.00711888	5343	tags=60%, list=36%, signal=39%	AURKB/TACC2/NUMA1/PAFAH1B1/MISP/ZW10/PSRC1/CLASP1/PCNT/HNRNPU/DYNC1H1/PIBF1/CEP126/RAN/WDR62/NDE1/VPS4B/SETD2/KIFC1/STMN1/RAE1/CENPA/BORA/CHMP2B/TUBG1/TPR/CHMP5/KIF2A/RAB11A/STAG1/FBXW11/HTT/CCSAP/CEP192/PLK1/SMC1A/SPDL1/SMC3/EFHC1/SPAST/SPC25/TNKS/NDC80/STAG2/CCNB1/TOGARAM1/KIF3B/SPICE1/RMDN1/CLASP2/STIL/NUF2/GPSM2/TPX2/CKAP5/MAP10/CLTC/MZT1/DLGAP5/NUSAP1/CHMP4C/CEP97/MAD2L1/TTK/UBXN2B/PRC1/CENP…
GOBP_DETECTION_OF_MOLECULE_OF_BACTERIAL_ORIGIN	GOBP_DETECTION_OF_MOLECULE_OF_BACTERIAL_ORIGIN	11	0.83631	1.75493	0.000921617	0.00889219	0.00712196	2086	tags=73%, list=14%, signal=63%	TREM2/TLR4/TLR6/TLR1/SSC5D/TLR2/C4B/NOD2
GOBP_PROTEIN_DNA_COMPLEX_SUBUNIT_ORGANIZATION	GOBP_PROTEIN_DNA_COMPLEX_SUBUNIT_ORGANIZATION	159	-0.394423	-1.60997	0.000928449	0.00894285	0.00716254	5722	tags=54%, list=39%, signal=34%	CETN2/GTF2H1/GTF2E1/PSME4/CENPS/DR1/RAD52/RPA1/PIAS1/RNF8/NPM1/SRCAP/MCM3/CREB1/MIS12/SUPT6H/BAZ2A/CHD1L/RUVBL1/SET/MCM3AP/MIS18A/TSPYL1/HAT1/DDB1/SMARCE1/GMNN/CENPP/ANP32E/HJURP/CUL4A/HMGB2/CHAF1B/SETD2/GTF2H3/ASF1B/SMARCC2/MCM6/POGZ/CENPA/RBBP7/ITGB3BP/CENPN/ATF7IP/UBN1/CUL4B/TSPYL4/CDC45/ACTR6/TAF1/ORC3/SUPT16H/RAD23B/MNAT1/RBBP4/CENPL/SPTY2D1/RAD51/OIP5/LIN54/RAD51C/CENPO/ATRX/TAF1B/MCM2/CENP…
GOMF_HEPARAN_SULFATE_PROTEOGLYCAN_BINDING	GOMF_HEPARAN_SULFATE_PROTEOGLYCAN_BINDING	12	0.83062	1.77619	0.000932752	0.00896902	0.0071835	1184	tags=50%, list=8%, signal=46%	PLA2G2D/PTPRC/APOE/LPL/CFH/COMP
GOBP_POSITIVE_REGULATION_OF_INTERLEUKIN_8_PRODUCTION	GOBP_POSITIVE_REGULATION_OF_INTERLEUKIN_8_PRODUCTION	41	0.656606	1.82641	0.00095417	0.00915939	0.00733597	2086	tags=49%, list=14%, signal=42%	CD2/IL6/CD74/ADIPOQ/TLR8/LGALS9/CLEC7A/CD14/TLR7/PYCARD/IL1B/TLR4/F3/TLR1/TLR2/F2R/HYAL2/PRKD2/NOD1/NOD2
GOBP_POSITIVE_REGULATION_OF_GLYCOPROTEIN_METABOLIC_PROCESS	GOBP_POSITIVE_REGULATION_OF_GLYCOPROTEIN_METABOLIC_PROCESS	20	0.743884	1.79818	0.000959967	0.00919941	0.00736803	790	tags=30%, list=5%, signal=28%	CCL19/CCL21/CCR7/IL33/IGF1/IL15
GOBP_G_PROTEIN_COUPLED_PURINERGIC_NUCLEOTIDE_RECEPTOR_SIGNALING_PATHWAY	GOBP_G_PROTEIN_COUPLED_PURINERGIC_NUCLEOTIDE_RECEPTOR_SIGNALING_PATHWAY	10	0.850079	1.75096	0.000963782	0.00920477	0.00737231	1687	tags=80%, list=11%, signal=71%	GPR171/P2RY8/P2RY10/P2RY13/P2RY12/P2RY14/P2RY6/GPR34
GOMF_G_PROTEIN_COUPLED_PURINERGIC_NUCLEOTIDE_RECEPTOR_ACTIVITY	GOMF_G_PROTEIN_COUPLED_PURINERGIC_NUCLEOTIDE_RECEPTOR_ACTIVITY	10	0.850079	1.75096	0.000963782	0.00920477	0.00737231	1687	tags=80%, list=11%, signal=71%	GPR171/P2RY8/P2RY10/P2RY13/P2RY12/P2RY14/P2RY6/GPR34
GOBP_SMOOTH_MUSCLE_CELL_PROLIFERATION	GOBP_SMOOTH_MUSCLE_CELL_PROLIFERATION	92	0.548179	1.738	0.000966655	0.00921664	0.00738183	2191	tags=38%, list=15%, signal=33%	IL6/ADIPOQ/IGF1/AIF1/ELN/TNFAIP3/MIR27A/S1PR1/NR4A3/IL18/CX3CL1/NPR1/PTGIR/IL15/OGN/MMP2/TGFBR2/ADAMTS1/JUN/EDN1/HBEGF/TGM2/KLF4/EFEMP2/P2RY6/PPARG/STAT1/IL6R/GSTP1/MEF2C/GNAI2/PDGFRB/HMOX1/NDRG2/FGF2
GOCC_TRANSPORTER_COMPLEX	GOCC_TRANSPORTER_COMPLEX	151	-0.396784	-1.59587	0.000981611	0.00934348	0.00748342	1119	tags=21%, list=8%, signal=19%	CACNG4/SESTD1/ATP8B1/KCNE4/KCNQ3/CHRNA5/CACNA1D/KCNC2/SCNN1B/KCND3/ABCC8/TTYH1/ATP2A1/CNTNAP2/GLRB/KCNK2/SHISA9/CACNA2D2/GRIA2/KCND2/SCNN1G/CACNG1/HCN2/KCNH2/GABRQ/ATP1A3/KCNJ3/KCNF1/GRIA1/CHRNB2/CACNG6
GOBP_NEGATIVE_REGULATION_OF_VIRAL_GENOME_REPLICATION	GOBP_NEGATIVE_REGULATION_OF_VIRAL_GENOME_REPLICATION	34	0.666895	1.804	0.000996526	0.00946951	0.00758435	2725	tags=53%, list=18%, signal=43%	APOBEC3A/APOBEC3H/APOBEC3G/APOBEC3C/LTF/ISG20/BST2/RSAD2/IFITM1/APOBEC3F/TNIP1/PARP10/MX1/OAS1/PLSCR1/IFITM2/APOBEC3B/IFIT1
GOBP_NEGATIVE_REGULATION_OF_VASCULATURE_DEVELOPMENT	GOBP_NEGATIVE_REGULATION_OF_VASCULATURE_DEVELOPMENT	70	0.582069	1.77246	0.00099908	0.00947785	0.00759103	2000	tags=44%, list=13%, signal=39%	FASLG/CCR2/CXCL10/CLDN5/PTN/KLF2/ECSCR/NPR1/EMILIN1/ALOX5/TIE1/ADAMTS1/STAB1/KLF4/TEK/DCN/ISM1/PPARG/PML/STAT1/PDE3B/RGCC/THBS4/SPINK5/EPHA2/GPR4/HHEX/HSPG2/ANGPTL7/VASH1/SPARC
GOCC_AXON	GOCC_AXON	381	-0.317306	-1.41577	0.00100465	0.00951476	0.0076206	3181	tags=30%, list=21%, signal=24%	INSR/DHX36/AUTS2/USP9X/RAB11A/ARL8B/COPA/FXR1/SYAP1/PREX1/HSPA8/CDKL5/FBXW11/HTT/MAP2/EXOC6/DLG1/CCSAP/TMOD2/SHTN1/SHANK2/SLC38A2/LRP8/CPLX1/STX3/SPAST/COPG2/AMIGO1/ADORA1/TPBG/HSP90AB1/CRMP1/STXBP1/NMU/CTNND1/L1CAM/OPA1/MAP2K4/KIF1B/NRTN/CD2AP/GSK3B/TENM3/DOCK7/KIF3B/LMTK2/HCN3/SLC4A8/AP3M1/DIP2B/KIF5B/KIF20B/UNC13B/APBB2/WDFY3/TPX2/UHMK1/CPEB4/RAB27B/OPHN1/RAB3A/NAV1/FKBP4/FZD3/MAP7/KIF3A/PPP1R…
GOBP_LEUKOCYTE_AGGREGATION	GOBP_LEUKOCYTE_AGGREGATION	11	0.83475	1.75166	0.00101778	0.00962299	0.00770727	1643	tags=82%, list=11%, signal=73%	ZAP70/NR4A3/JAM2/S100A8/IL1B/STK10/S100A9/MSN/SEMA4D
GOBP_REGULATION_OF_DENDRITIC_CELL_ANTIGEN_PROCESSING_AND_PRESENTATION	GOBP_REGULATION_OF_DENDRITIC_CELL_ANTIGEN_PROCESSING_AND_PRESENTATION	10	0.849359	1.74948	0.00102857	0.00970876	0.00777597	920	tags=60%, list=6%, signal=56%	CCL19/CCL21/CCR7/CD74/CD68/FCGR2B
GOBP_INTERLEUKIN_8_PRODUCTION	GOBP_INTERLEUKIN_8_PRODUCTION	62	0.589039	1.7615	0.00103384	0.00974223	0.00780278	1912	tags=50%, list=13%, signal=44%	CD2/LEP/PTPRC/IL6/CD74/ADIPOQ/TLR8/PTPN22/LGALS9/CLEC7A/CD33/CD14/TLR7/KLF4/PYCARD/IL1B/TLR4/TMSB4X/CHI3L1/F3/TLR6/ANXA1/TLR1/SSC5D/TLR2/LILRA2/F2R/BCL3/HYAL2/PRKD2/NOD1
GOBP_SKIN_DEVELOPMENT	GOBP_SKIN_DEVELOPMENT	197	0.45594	1.56346	0.0010562	0.00993634	0.00795825	2356	tags=29%, list=16%, signal=25%	KRT1/LTB/ZBED2/WNT10A/SPRR1B/KRT17/KRT6A/BCL11B/ZFP36/KRT6C/NGFR/KRT5/ALX4/KRT86/SPRR1A/KRT10/SOX18/KRT75/FGF7/KRT14/PTCH2/KLK12/KLK14/IVL/KRT4/ASPRV1/CTSK/COMP/CSTA/COL1A1/LGR5/DLL1/TRADD/CDH3/GJB3/ANXA1/SPINK5/EPHA2/SNAI1/COL3A1/KRT7/TGM5/HOXA7/TXNIP/COL1A2/TGM1/ZFP36L1/PRKCH/TFAP2B/CTSL/KLK5/KRT15/ITGB4/COL5A3/S100A7/GATA6/SRF
GOBP_MYD88_DEPENDENT_TOLL_LIKE_RECEPTOR_SIGNALING_PATHWAY	GOBP_MYD88_DEPENDENT_TOLL_LIKE_RECEPTOR_SIGNALING_PATHWAY	31	0.689934	1.81498	0.00106589	0.0100109	0.00801792	1501	tags=42%, list=10%, signal=38%	TLR10/TLR8/BTK/CD300LF/IRF1/CD14/CD300A/IRF7/TLR4/IRAK2/TLR6/TLR1/TLR2
GOCC_FICOLIN_1_RICH_GRANULE	GOCC_FICOLIN_1_RICH_GRANULE	138	0.494723	1.64387	0.00107561	0.0100854	0.00807762	2088	tags=23%, list=14%, signal=20%	KRT1/TBC1D10C/GMFG/CFD/BIN2/NCKAP1L/HK3/ITGAX/MNDA/FPR1/CRISPLD2/PLEKHO2/ALOX5/DOK3/COTL1/CD300A/GSN/HBB/ADAM8/SLC2A3/CD93/HSPA6/GSTP1/LGALS3/MVP/CTSD/TCIRG1/ATAD3B/CTSB/TIMP2/TNFAIP6/TRPM2
GOMF_VOLTAGE_GATED_CALCIUM_CHANNEL_ACTIVITY	GOMF_VOLTAGE_GATED_CALCIUM_CHANNEL_ACTIVITY	20	-0.718612	-1.98958	0.00108128	0.0101179	0.00810369	1119	tags=30%, list=8%, signal=28%	CACNG4/CNR1/CACNA1D/CACNA2D2/CACNG1/CACNG6
GOMF_PATTERN_RECOGNITION_RECEPTOR_ACTIVITY	GOMF_PATTERN_RECOGNITION_RECEPTOR_ACTIVITY	15	0.79394	1.79072	0.00108266	0.0101179	0.00810369	2086	tags=73%, list=14%, signal=63%	MARCO/CLEC4E/TLR8/CLEC7A/CD14/TLR7/TLR4/TLR2/NOD1/PGLYRP2/NOD2
GOBP_T_CELL_LINEAGE_COMMITMENT	GOBP_T_CELL_LINEAGE_COMMITMENT	16	0.790334	1.80329	0.00110171	0.010279	0.00823265	1508	tags=56%, list=10%, signal=51%	TBX21/SLAMF6/IRF4/IL12RB1/IL6/FOXP3/BATF/IL6R/IL23A
GOMF_PROTEOGLYCAN_BINDING	GOMF_PROTEOGLYCAN_BINDING	29	0.68574	1.78273	0.00110551	0.0102975	0.00824751	2499	tags=59%, list=17%, signal=49%	PLA2G2D/PTPRC/APOE/PTN/ADA2/LPL/CFH/CTSK/COMP/SLIT2/GPNMB/CTSB/CTSL/FCN2/AGRN/COL5A3/HPSE
GOBP_EPIDERMAL_CELL_DIFFERENTIATION	GOBP_EPIDERMAL_CELL_DIFFERENTIATION	148	0.475095	1.59042	0.0011101	0.0103232	0.00826811	2670	tags=34%, list=18%, signal=28%	KRT1/ZBED2/RIPOR2/SPRR1B/KRT17/KRT6A/BCL11B/ZFP36/KRT6C/KRT5/KRT86/SPRR1A/KRT10/SFRP4/KRT75/KRT14/PTCH2/KLK12/KLF4/KLK14/IVL/KRT4/CTSK/CSTA/DLL1/CDH3/ANXA1/SPINK5/EPHA2/KRT7/TGM5/HOXA7/TXNIP/TGM1/MYCL/ZFP36L1/PRKCH/MAFF/CTSL/KLK5/KRT15/TRIOBP/MYO7A/S100A7/GATA6/CNFN/JAG2/JAG1/NME2/PKP1
GOBP_DNA_PACKAGING	GOBP_DNA_PACKAGING	116	-0.432241	-1.67321	0.00111336	0.0103284	0.00827222	4778	tags=51%, list=32%, signal=35%	BAZ2A/INCENP/RUVBL1/SET/NCAPD2/PHF8/MIS18A/TSPYL1/SMC5/HAT1/CENPP/HJURP/HMGB2/CHAF1B/ASF1B/CENPA/RBBP7/WAPL/ITGB3BP/CENPN/ATF7IP/UBN1/CDCA5/SIRT1/TPR/TSPYL4/ZNF304/RBBP4/NCAPH/CENPL/NCAPD3/SPTY2D1/OIP5/LIN54/SRPK1/CCNB1/CENPO/BEND3/ATRX/MCM2/CENPQ/TSPY26P/NCAPG2/CENPK/SMC2/RSF1/NUSAP1/NCAPG/HELLS/GPER1/CENPI/SMC4/CENPU/KAT6A/KNL1/CENPV/KAT6B/TOP2A/TET1
GOBP_NEGATIVE_REGULATION_OF_RESPONSE_TO_CYTOKINE_STIMULUS	GOBP_NEGATIVE_REGULATION_OF_RESPONSE_TO_CYTOKINE_STIMULUS	44	0.635919	1.79721	0.00111431	0.0103284	0.00827222	2675	tags=55%, list=18%, signal=45%	STAP1/PTPRC/IL6/ADIPOQ/CARD16/MIR27A/CAV1/SAMHD1/KLF4/PYDC1/GAS6/NR1H3/SLIT3/PPARG/GSTP1/SLIT2/IL1RN/CCDC3/PARP14/IRAK3/CACTIN/GPS2/NR1H2/CARD8
GOCC_SPINDLE_POLE	GOCC_SPINDLE_POLE	137	-0.421334	-1.68849	0.00112288	0.0103908	0.00832224	5130	tags=57%, list=35%, signal=38%	AURKB/NUMA1/CEP95/MISP/CTNNB1/NPM1/ZW10/PSRC1/CEP104/HNRNPU/CEP63/DYNC1LI1/PPP2CA/DNAAF1/NEK7/WDR62/NDE1/VPS4B/SMC6/TOPORS/TUBGCP5/KATNAL1/RAE1/BOD1L1/CUL3/TUBG1/HAUS1/WDR73/KIF2A/KATNAL2/RAB11A/STAG1/PLK1/AUNIP/SMC1A/SPDL1/CEP44/SMC3/CDC14A/EFHC1/KNSTRN/LATS1/TNKS/STAG2/NEDD1/POC1B/TUBGCP4/CCNB1/RASSF10/BIRC6/RMDN1/CKAP2/KIF20B/DCTN4/CDC6/TOPBP1/PLK4/GPSM2/TPX2/CSPP1/FRY/ALMS1/CKAP5/KNTC1/CENPF/…
GOBP_REGULATION_OF_MAP_KINASE_ACTIVITY	GOBP_REGULATION_OF_MAP_KINASE_ACTIVITY	228	0.447587	1.55271	0.00114904	0.0106154	0.00850215	2205	tags=27%, list=15%, signal=24%	CCL19/CD40LG/LAX1/PTPRC/CD74/ADIPOQ/IGF1/APOE/CD40/PTPN22/DUSP2/PIK3R5/PIK3CG/FPR1/IGFBP6/IL34/SFRP2/DRD4/CAV1/LYN/MLKL/EDN1/CD300A/EDN3/GADD45B/SPRY1/TGFB1/FGF18/CXCR4/IL1B/TLR4/ADAM8/IRAK2/C5AR1/TLR6/AGER/PTPN6/FGF1/GSTP1/GADD45G/MAPK11/TF/HTR2B/RGS2/CSK/S1PR2/RGS14/MAP3K6/PDGFRB/HYAL2/BMP2/NOD1/HGF/EPHB2/KSR1/NOD2/MAP3K11/ROR2/MDFIC/AVPI1/FGF2/GADD45A
GOMF_PROTEIN_TYROSINE_KINASE_BINDING	GOMF_PROTEIN_TYROSINE_KINASE_BINDING	75	0.566522	1.74728	0.00117947	0.0108789	0.00871313	2210	tags=27%, list=15%, signal=23%	CD2/CD247/TRAT1/BANK1/STAP1/PHYHIP/CD4/FLT3LG/ITGAX/MYOC/TREM2/CDH5/GAS6/TRADD/ANGPT1/HYAL2/NEDD9/BLNK/SH2B2/DUSP22
GOBP_POSITIVE_REGULATION_OF_INTERLEUKIN_17_PRODUCTION	GOBP_POSITIVE_REGULATION_OF_INTERLEUKIN_17_PRODUCTION	12	0.824974	1.76412	0.00118786	0.010926	0.00875087	1508	tags=75%, list=10%, signal=67%	SLAMF6/IL6/PRKCQ/IL18/OSM/IL15/TGFB1/SPHK1/IL23A
GOCC_COPII_COATED_ER_TO_GOLGI_TRANSPORT_VESICLE	GOCC_COPII_COATED_ER_TO_GOLGI_TRANSPORT_VESICLE	77	0.54969	1.70434	0.00118845	0.010926	0.00875087	981	tags=22%, list=7%, signal=21%	HLA-DQA2/HLA-DQB2/HLA-DPB1/HLA-DQA1/HLA-DQB1/CD74/HLA-DRB1/HLA-DRB5/HLA-DRA/HLA-DPA1/HLA-E/HLA-B/HLA-H/HLA-A/B2M/HLA-C/CTSC
GOBP_CELL_CELL_RECOGNITION	GOBP_CELL_CELL_RECOGNITION	35	0.664062	1.80538	0.00120739	0.0110822	0.00887596	816	tags=23%, list=5%, signal=22%	CCL19/CCL21/CCR7/PRF1/CD6/FOLR2/CD209/DOCK8
GOBP_NEGATIVE_REGULATION_OF_RESPONSE_TO_BIOTIC_STIMULUS	GOBP_NEGATIVE_REGULATION_OF_RESPONSE_TO_BIOTIC_STIMULUS	60	0.580265	1.73063	0.00122197	0.0111852	0.00895848	2119	tags=45%, list=14%, signal=39%	CD96/SLAMF8/CARD16/HLA-E/LILRB1/TNFAIP3/LGALS9/IL2RA/HLA-B/SERPING1/NLRC3/LTF/HLA-A/SERPINB9/SAMHD1/NR1H3/HTRA1/PPARG/NMI/SERPINB4/SPINK5/TRIM21/LILRA2/RPS19/PARP14/MICA/GRN
GOCC_ENDOSOME_MEMBRANE	GOCC_ENDOSOME_MEMBRANE	390	0.404318	1.44505	0.00122258	0.0111852	0.00895848	2539	tags=22%, list=17%, signal=18%	SLA2/CD300LG/SNX20/ACAP1/HLA-DQA2/HLA-DOB/HLA-DQB2/HLA-DPB1/HLA-DQA1/LAMP3/HLA-DQB1/HLA-DRB1/HLA-DRB5/TLR8/HLA-DRA/HLA-DOA/NCF4/HLA-DPA1/HLA-DMB/HLA-DMA/CD1D/CD1A/TMEM150B/HLA-E/CD274/MRC1/HLA-B/SLC9A9/HLA-H/SLC15A3/HLA-A/CD68/PDLIM4/SPNS2/CD14/B2M/RAB7B/FCGR1A/CAV1/HLA-C/MCOLN2/TLR7/NSG1/IRF7/TLR4/IRAK2/THSD1/ANXA8/PML/EHD2/ANXA1/IKBKE/SORCS2/SYT11/SPHK1/EHD1/TF/ANTXR2/OPTN/SYNDIG1/RHOV/GPNMB/LA…
GOBP_CD4_POSITIVE_ALPHA_BETA_T_CELL_CYTOKINE_PRODUCTION	GOBP_CD4_POSITIVE_ALPHA_BETA_T_CELL_CYTOKINE_PRODUCTION	12	0.822739	1.75934	0.00123569	0.0112869	0.00903995	1306	tags=67%, list=9%, signal=61%	TBX21/IL6/XCL1/NLRP3/IL18/IL18R1/IL1B/RSAD2
GOBP_METAPHASE_ANAPHASE_TRANSITION_OF_CELL_CYCLE	GOBP_METAPHASE_ANAPHASE_TRANSITION_OF_CELL_CYCLE	53	-0.550011	-1.84231	0.00128564	0.0117189	0.00938598	2889	tags=45%, list=19%, signal=37%	BUB3/GEN1/PLK1/SPDL1/ANAPC1/NDC80/CCNB1/NSMCE2/BUB1/FBXO5/ZWINT/CDC27/APC/CDC6/TRIP13/KNTC1/CENPF/DLGAP5/BUB1B/MAD2L1/TTK/RAD21/CENPE/TEX14
GOBP_NEGATIVE_REGULATION_OF_CD4_POSITIVE_ALPHA_BETA_T_CELL_DIFFERENTIATION	GOBP_NEGATIVE_REGULATION_OF_CD4_POSITIVE_ALPHA_BETA_T_CELL_DIFFERENTIATION	18	0.770758	1.81627	0.00128714	0.0117189	0.00938598	1414	tags=39%, list=10%, signal=35%	TBX21/JAK3/FOXP3/RUNX3/IL4R/ZC3H12A/ANXA1
GOBP_GLIAL_CELL_PROLIFERATION	GOBP_GLIAL_CELL_PROLIFERATION	35	0.661567	1.79859	0.00128925	0.0117193	0.00938629	1843	tags=43%, list=12%, signal=38%	LTA/IL6/IL33/PTN/CX3CL1/LGI4/IL34/CSF1R/LYN/TREM2/IL1B/CSF1/LEPR/TSPO/PRKCH
GOBP_ICOSANOID_TRANSPORT	GOBP_ICOSANOID_TRANSPORT	26	0.715446	1.80695	0.00129199	0.0117254	0.00939113	1726	tags=35%, list=12%, signal=31%	PLA2G2D/LEP/DRD4/EDN1/PLA2G2A/IL1B/SLCO2A1/ANXA1/PLA2G4A
GOCC_CLATHRIN_COATED_VESICLE	GOCC_CLATHRIN_COATED_VESICLE	144	0.492302	1.64556	0.00130662	0.0118392	0.00948226	2303	tags=25%, list=16%, signal=21%	CD3D/CD3G/IL7R/CTLA4/HLA-DQA2/HLA-DQB2/AVPR2/HLA-DPB1/HLA-DQA1/HLA-DQB1/CD74/HLA-DRB1/HLA-DRB5/HLA-DRA/HLA-DPA1/APOE/CD4/VWF/FCGR1A/EDN1/HBEGF/FCHO1/SYT11/TF/SFTPD/SLC2A4/MALL/NRGN/DAB2/NECAP2/SFTPB/DENND1C/ROR2/REEP6/RAB27A/RAB8B
GOMF_DNA_HELICASE_ACTIVITY	GOMF_DNA_HELICASE_ACTIVITY	65	-0.513981	-1.80759	0.00131963	0.0119379	0.00956132	5261	tags=66%, list=35%, signal=43%	TWNK/XRCC5/CHD4/MCM3/RAD54L2/CHD3/MCM9/CHD1L/RFC4/RUVBL1/RECQL4/NAV2/SMC6/CHD8/G3BP1/MCM6/WRN/MRE11/ASCC3/CHD9/DHX9/DHX36/RAD51/SMARCAD1/DQX1/ATRX/FANCM/CHD1/RAD54L/MCM2/RFC5/RFC3/BLM/DNA2/RAD50/CHD6/CHD7/ERCC6L/POLQ/DSCC1/MCM4/RAD54B/BRIP1
GOBP_ACUTE_INFLAMMATORY_RESPONSE_TO_ANTIGENIC_STIMULUS	GOBP_ACUTE_INFLAMMATORY_RESPONSE_TO_ANTIGENIC_STIMULUS	16	0.787393	1.79658	0.00133283	0.0120188	0.00962618	978	tags=56%, list=7%, signal=53%	PLA2G2D/CCR7/CD6/C3/HLA-E/BTK/ICAM1/FCGR2B/IL20RB
GOBP_POSITIVE_REGULATION_OF_LEUKOCYTE_APOPTOTIC_PROCESS	GOBP_POSITIVE_REGULATION_OF_LEUKOCYTE_APOPTOTIC_PROCESS	16	0.787233	1.79621	0.00133283	0.0120188	0.00962618	1621	tags=56%, list=11%, signal=50%	PDCD1/IDO1/PIK3CD/CD274/LGALS9/LYN/ADAM8/ANXA1/MEF2C
GOMF_EXOGENOUS_PROTEIN_BINDING	GOMF_EXOGENOUS_PROTEIN_BINDING	52	0.611224	1.77056	0.00137334	0.0123644	0.00990297	2407	tags=37%, list=16%, signal=31%	CR2/SLAMF1/TNFRSF4/SELPLG/CD4/MRC1/CD209/ACE2/ICAM1/CD86/TNFRSF14/DPP4/CXCR4/EPHA2/AXL/HYAL2/PLSCR1/ITGA5/CD81
GOCC_SNO_S_RNA_CONTAINING_RIBONUCLEOPROTEIN_COMPLEX	GOCC_SNO_S_RNA_CONTAINING_RIBONUCLEOPROTEIN_COMPLEX	25	-0.689315	-1.99895	0.00137765	0.0123777	0.00991357	63	tags=16%, list=0%, signal=16%	NAF1/FBLL1/SNORA74A/RMRP
GOMF_G_PROTEIN_COUPLED_CHEMOATTRACTANT_RECEPTOR_ACTIVITY	GOMF_G_PROTEIN_COUPLED_CHEMOATTRACTANT_RECEPTOR_ACTIVITY	12	0.820906	1.75542	0.00137919	0.0123777	0.00991357	1141	tags=58%, list=8%, signal=54%	CCR7/CCR2/CCR4/CMKLR1/CCR8/CCRL2/CXCR4
GOBP_ANTIGEN_PROCESSING_AND_PRESENTATION_OF_PEPTIDE_OR_POLYSACCHARIDE_ANTIGEN_VIA_MHC_CLASS_II	GOBP_ANTIGEN_PROCESSING_AND_PRESENTATION_OF_PEPTIDE_OR_POLYSACCHARIDE_ANTIGEN_VIA_MHC_CLASS_II	78	0.574053	1.7866	0.00142618	0.0127791	0.0102351	1109	tags=23%, list=7%, signal=21%	HLA-DQA2/HLA-DOB/HLA-DQB2/HLA-DPB1/LAG3/HLA-DQA1/HLA-DQB1/CD74/HLA-DRB1/HLA-DRB5/HLA-DRA/HLA-DOA/HLA-DPA1/HLA-DMB/HLA-DMA/FCGR2B/TREM2/PYCARD
GOBP_GLIOGENESIS	GOBP_GLIOGENESIS	195	0.455605	1.55976	0.00143823	0.0128667	0.0103052	2312	tags=32%, list=16%, signal=28%	LTA/STAP1/CCR2/IL6/IL33/C1QA/GPR183/CCL2/PTN/LIF/MYOC/CX3CL1/LGI4/EGR2/CCL3/IL34/P2RY12/NRROS/BIN1/CSF1R/S100A8/NDN/GJC2/LYN/DTX1/GSN/TGFB1/TREM2/CXCR4/IL1B/TLR4/DLL1/C5AR1/PPARG/KLF15/CSF1/LEPR/S100A9/TAL1/ANXA1/VIM/TLR2/AGER/TSPO/GSTP1/MXRA8/TSPAN2/CSK/PRX/BMP2/PRKCH/NCMAP/MMP14/BOK/LEF1/SUN2/GRN/ROR2/ITGB4/ATP1B2/SERPINE2/CX3CR1/ASCL2
GOBP_ACUTE_INFLAMMATORY_RESPONSE	GOBP_ACUTE_INFLAMMATORY_RESPONSE	69	0.559291	1.69458	0.00146937	0.0131245	0.0105118	1541	tags=39%, list=10%, signal=35%	PLA2G2D/CCR7/CD6/DNASE1L3/IL6/C3/HLA-E/BTK/C2CD4B/NLRP3/VCAM1/ICAM1/PIK3CG/OSM/S100A8/SAA4/FCGR2B/CD163/IL20RB/APOL2/IL1B/ADAM8/PPARG/F3/VNN1/IL6R/GSTP1
GOCC_CATION_CHANNEL_COMPLEX	GOCC_CATION_CHANNEL_COMPLEX	95	-0.464011	-1.73737	0.00148112	0.0132086	0.0105791	1119	tags=25%, list=8%, signal=24%	CACNG4/SESTD1/KCNE4/KCNQ3/CACNA1D/KCNC2/SCNN1B/KCND3/ABCC8/ATP2A1/CNTNAP2/KCNK2/SHISA9/CACNA2D2/GRIA2/KCND2/SCNN1G/CACNG1/HCN2/KCNH2/KCNJ3/KCNF1/GRIA1/CACNG6
GOBP_T_CELL_HOMEOSTASIS	GOBP_T_CELL_HOMEOSTASIS	23	0.72831	1.8081	0.00148413	0.0132146	0.0105839	997	tags=39%, list=7%, signal=37%	SIT1/CORO1A/JAK3/FOXP3/NCKAP1L/LGALS9/IL2RA/SPNS2/FAS
GOBP_MUSCLE_CELL_PROLIFERATION	GOBP_MUSCLE_CELL_PROLIFERATION	126	0.498012	1.64266	0.00149931	0.0133288	0.0106753	2191	tags=33%, list=15%, signal=29%	IL6/ADIPOQ/IGF1/AIF1/RBP4/ELN/TNFAIP3/MIR27A/S1PR1/NR4A3/IL18/CX3CL1/NPR1/PTGIR/IL15/OGN/MMP2/TGFBR2/ADAMTS1/JUN/EDN1/HBEGF/TGM2/KLF4/WNT2/EFEMP2/P2RY6/PPARG/STAT1/PIM1/IL6R/GSTP1/MAPK11/MEF2C/ANGPT1/GNAI2/PDGFRB/CFLAR/HMOX1/SIX5/NDRG2/FGF2
GOBP_MYOBLAST_FUSION	GOBP_MYOBLAST_FUSION	24	0.711454	1.7784	0.00151594	0.0134555	0.0107768	2087	tags=54%, list=14%, signal=47%	CXCL9/CXCL10/RIPOR2/CD53/JAM2/PLEKHO1/NFATC2/IL4R/EHD2/EHD1/CFLAR/ADAM12/SCGB3A1
GOBP_RESPONSE_TO_REACTIVE_OXYGEN_SPECIES	GOBP_RESPONSE_TO_REACTIVE_OXYGEN_SPECIES	163	0.47866	1.61973	0.00152277	0.0134949	0.0108084	2370	tags=30%, list=16%, signal=26%	CCL19/CCR7/SCGB1A1/NCF1/IL6/FOS/APOE/DPEP1/BTK/TNFAIP3/NR4A3/KLF2/SOD3/FBLN5/HBA2/MMP2/ETS1/MMP3/JUN/AQP1/EDN1/KLF4/STAR/HBB/NOS3/FYN/COL1A1/PDGFRA/ADA/ANXA1/FOXO1/SPHK1/CYP1B1/AXL/GSTP1/GPX1/TXNIP/UCP2/PDGFRB/HYAL2/CFLAR/HMOX1/HGF/TRPM2/HYAL1/H19/BAD/S100A7/RIPK3
GOBP_CD40_SIGNALING_PATHWAY	GOBP_CD40_SIGNALING_PATHWAY	14	0.800932	1.77174	0.00155139	0.013727	0.0109943	1067	tags=43%, list=7%, signal=40%	SLAMF1/CD40LG/CD40/TNFAIP3/CD86/TREM2
GOBP_REGULATION_OF_CALCIUM_MEDIATED_SIGNALING	GOBP_REGULATION_OF_CALCIUM_MEDIATED_SIGNALING	48	0.606711	1.73329	0.00156226	0.0138016	0.011054	1375	tags=33%, list=9%, signal=30%	CD3E/TRAT1/ZAP70/SLA2/TBC1D10C/CCL4/PLEK/GBP1/IGF1/CD4/CD22/CCL3/CMKLR1/TREM2/BST1/ADA
GOBP_CHRONIC_INFLAMMATORY_RESPONSE	GOBP_CHRONIC_INFLAMMATORY_RESPONSE	12	0.818396	1.75005	0.00157052	0.0138529	0.0110951	1381	tags=75%, list=9%, signal=68%	LTA/CXCL13/IDO1/FOXP3/TNFAIP3/VCAM1/S100A8/VNN1/S100A9
GOBP_MORPHOGENESIS_OF_AN_ENDOTHELIUM	GOBP_MORPHOGENESIS_OF_AN_ENDOTHELIUM	17	0.777911	1.80882	0.00158427	0.0139518	0.0111743	1854	tags=47%, list=12%, signal=41%	CXCL10/ITGAX/ACVRL1/CXCR4/FGF1/CCM2/DLL4/PRKD2
GOMF_PROTEIN_PHOSPHORYLATED_AMINO_ACID_BINDING	GOMF_PROTEIN_PHOSPHORYLATED_AMINO_ACID_BINDING	45	0.613786	1.74272	0.00158667	0.0139518	0.0111743	927	tags=22%, list=6%, signal=21%	ZAP70/LCK/STAP1/FGR/SOCS3/SAMSN1/VAV1/HCK/SH2D3C/PLCG2
GOMF_LIGAND_GATED_CATION_CHANNEL_ACTIVITY	GOMF_LIGAND_GATED_CATION_CHANNEL_ACTIVITY	43	-0.577676	-1.85107	0.00160663	0.0141054	0.0112973	1325	tags=35%, list=9%, signal=32%	SHROOM2/ITPR2/CHRNA5/SCNN1B/ABCC8/ASIC1/MCOLN3/GRIA2/SCNN1G/HCN2/KCNH2/KCNJ3/GRIA1/TRPA1/CHRNB2
GOCC_INTRINSIC_COMPONENT_OF_ENDOPLASMIC_RETICULUM_MEMBRANE	GOCC_INTRINSIC_COMPONENT_OF_ENDOPLASMIC_RETICULUM_MEMBRANE	134	0.487599	1.61603	0.00161856	0.0141791	0.0113564	945	tags=15%, list=6%, signal=14%	HLA-DQA2/HLA-DQB2/HLA-DPB1/HSD11B1/HLA-DQA1/HLA-DQB1/CD74/HLA-DRB1/HLA-DRB5/HLA-DRA/HLA-DPA1/DERL3/HLA-E/TAP1/HLA-B/HLA-H/HLA-A/TAP2/B2M/HLA-C
GOBP_REGULATION_OF_METAL_ION_TRANSPORT	GOBP_REGULATION_OF_METAL_ION_TRANSPORT	154	0.480554	1.61672	0.00162004	0.0141791	0.0113564	2510	tags=42%, list=17%, signal=35%	CD19/CXCL9/CORO1A/CXCL10/CXCL11/XCL1/CCL4/IL16/CCL2/CD4/LILRA5/LILRB1/CLIC2/KCNIP2/CX3CL1/ICAM1/PIK3CG/CCL3/P2RY12/RRAD/FXYD1/BIN1/TRPV2/CD33/CD84/CXCL12/GJC2/DRD4/PLCG2/CAV1/LYN/APLNR/FYN/CXCR4/CASQ2/P2RY6/GRAMD2A/PML/P2RX7/SNCA/PTPN6/LILRA2/TSPO/F2R/F2RL3/LGALS3/CRACR2B/THY1/MYLK/GNAI2/PDGFRB/JPH2/UBASH3B/PLPP4/SLC8B1/HOMER3/ATP1B2/ORAI1/STAC/PDE4B/PRNP/SLC8A1/GSTO1/ADRA2A
GOBP_NEGATIVE_REGULATION_OF_NF_KAPPAB_TRANSCRIPTION_FACTOR_ACTIVITY	GOBP_NEGATIVE_REGULATION_OF_NF_KAPPAB_TRANSCRIPTION_FACTOR_ACTIVITY	65	0.573719	1.72991	0.00163822	0.014316	0.0114661	2898	tags=46%, list=20%, signal=37%	GFI1/FOXP3/AIM2/TNFAIP3/MIR27A/NLRP3/NLRC3/CMKLR1/KLF4/PYDC1/CD200/PYCARD/TMSB4X/IRAK2/FOXJ1/ZC3H12A/PTGIS/TRIM21/CYP1B1/TCEAL7/NFKBIA/PARP10/NOD2/RBCK1/IRAK3/CACTIN/TMIGD3/CARD8/COMMD6/CYLD
GOBP_POSITIVE_REGULATION_OF_CELLULAR_EXTRAVASATION	GOBP_POSITIVE_REGULATION_OF_CELLULAR_EXTRAVASATION	13	0.800741	1.73785	0.00167944	0.0146536	0.0117364	1927	tags=69%, list=13%, signal=60%	CCR2/RIPOR2/ICAM1/PLVAP/ADAM8/AGER/THY1/CD99/XG
GOBP_CILIUM_ORGANIZATION	GOBP_CILIUM_ORGANIZATION	289	-0.333758	-1.44412	0.00168496	0.0146792	0.0117569	5233	tags=47%, list=35%, signal=31%	CEP57/ATP6V1D/TRAF3IP1/ATG5/PAFAH1B1/TBC1D7/RPGR/CLASP1/PCNT/ARL13B/HAUS2/CEP63/MAPRE1/DYNC1H1/CEP135/JHY/PIBF1/CEP126/SNAP29/YWHAE/DYNC1I2/FAM161B/DNAAF1/TMEM107/HYLS1/CCDC40/CEP162/MKS1/FAM149B1/NDE1/DYNLRB2/KIFAP3/TMEM17/BBS7/TCTN2/ARL3/ATXN10/NEK1/CENPJ/BBS4/CCDC151/CEP152/ABLIM3/KIF3C/CFAP43/TBC1D30/TUBG1/CEP83/WDR19/HAUS1/IFT88/BBIP1/RTTN/CLUAP1/PCM1/CFAP53/RAB11A/IFT74/CC2D2A/CEP41/CDKL5/T…
GOBP_RUFFLE_ORGANIZATION	GOBP_RUFFLE_ORGANIZATION	44	0.626472	1.77051	0.00170319	0.0148152	0.0118658	1437	tags=25%, list=10%, signal=23%	CCL21/CCR7/STAP1/PLEK/AIF1/ICAM1/P2RY12/CSF1R/CAV1/SH3BP1/RHOG
GOCC_INTERMEDIATE_FILAMENT	GOCC_INTERMEDIATE_FILAMENT	63	0.564458	1.69729	0.0017332	0.015053	0.0120563	1848	tags=29%, list=12%, signal=25%	KRT1/HLA-DRB1/KRT17/CLDN11/KRT6A/KRT6C/KRT5/IFFO1/KRT86/KRT10/KRT75/KRT14/KRT4/MICAL1/VIM/KRT7/SYNM/KRT87P
GOBP_POSITIVE_REGULATION_OF_NATURAL_KILLER_CELL_ACTIVATION	GOBP_POSITIVE_REGULATION_OF_NATURAL_KILLER_CELL_ACTIVATION	12	0.816385	1.74575	0.00174653	0.0151456	0.0121304	1540	tags=67%, list=10%, signal=60%	FLT3LG/HLA-E/TYROBP/IL18/IL15/GAS6/IL23A/AXL
GOBP_ISOTYPE_SWITCHING_TO_IGG_ISOTYPES	GOBP_ISOTYPE_SWITCHING_TO_IGG_ISOTYPES	11	0.821932	1.72476	0.00175569	0.0152017	0.0121754	926	tags=55%, list=6%, signal=51%	TBX21/PTPRC/FOXP3/CD28/CD40/IL27RA
GOMF_LIPOPOLYSACCHARIDE_BINDING	GOMF_LIPOPOLYSACCHARIDE_BINDING	18	0.762842	1.79762	0.00177005	0.0153026	0.0122562	1501	tags=44%, list=10%, signal=40%	CD6/SELP/LTF/CD14/TREM2/TLR4/P2RX7/TLR2
GOCC_COATED_VESICLE_MEMBRANE	GOCC_COATED_VESICLE_MEMBRANE	138	0.487053	1.61838	0.00177701	0.0153393	0.0122856	1004	tags=17%, list=7%, signal=16%	CD3D/CD3G/IL7R/HLA-DQA2/HLA-DQB2/AVPR2/HLA-DPB1/HLA-DQA1/HLA-DQB1/CD74/HLA-DRB1/HLA-DRB5/HLA-DRA/HLA-DPA1/APOE/CD4/HLA-E/HLA-B/HLA-H/HLA-A/B2M/FCGR1A/HLA-C/HBEGF
GOCC_POSTSYNAPTIC_SPECIALIZATION_MEMBRANE	GOCC_POSTSYNAPTIC_SPECIALIZATION_MEMBRANE	52	-0.539291	-1.78527	0.0017835	0.0153718	0.0123116	1955	tags=33%, list=13%, signal=28%	EFNB3/KPNA2/ABHD17C/CNIH2/PTPRT/GPHN/CACNG4/KCND3/CDH2/SHISA9/LIN7A/ADCY1/GRIA2/KCND2/CLSTN2/ACTN2/GRIA1
GOBP_POSITIVE_REGULATION_OF_LIPID_KINASE_ACTIVITY	GOBP_POSITIVE_REGULATION_OF_LIPID_KINASE_ACTIVITY	32	0.673263	1.78449	0.0017864	0.0153734	0.0123129	1372	tags=34%, list=9%, signal=31%	CCL19/CD19/CCL21/CCR7/FGR/P2RY12/AGAP2/LYN/TEK/TGFB1/PDGFRA
GOBP_NEGATIVE_REGULATION_OF_ALPHA_BETA_T_CELL_DIFFERENTIATION	GOBP_NEGATIVE_REGULATION_OF_ALPHA_BETA_T_CELL_DIFFERENTIATION	19	0.738658	1.77016	0.00181862	0.0156269	0.0125159	1414	tags=37%, list=10%, signal=33%	TBX21/JAK3/FOXP3/RUNX3/IL4R/ZC3H12A/ANXA1
GOCC_U1_SNRNP	GOCC_U1_SNRNP	23	-0.68623	-1.93038	0.00182138	0.0156269	0.0125159	340	tags=17%, list=2%, signal=17%	RNVU1-1/RNVU1-15/RNVU1-19/RNVU1-7
GOBP_MYELOID_CELL_DEVELOPMENT	GOBP_MYELOID_CELL_DEVELOPMENT	48	0.604959	1.72829	0.00182931	0.0156711	0.0125514	2356	tags=40%, list=16%, signal=33%	EVI2B/NCKAP1L/LILRB1/TYROBP/KLF2/LTF/FLI1/NRROS/RHEX/TAL1/TLR2/PTPN6/TSPAN2/LRRK1/SIGLEC15/ADGRF5/PIP4K2A/GPR68/SRF
GOBP_DICARBOXYLIC_ACID_TRANSPORT	GOBP_DICARBOXYLIC_ACID_TRANSPORT	58	-0.510792	-1.75384	0.00186875	0.0159848	0.0128026	2660	tags=40%, list=18%, signal=33%	SLC38A2/CPLX1/ADORA1/STXBP1/SLC25A32/SLC13A2/UNC13B/SLC1A4/LRRC8E/RAB3A/SLC19A2/PPFIA1/ARL6IP1/SLC46A1/SLC12A2/NTRK2/PPFIA4/SLC7A11/SYT1/GJA1/LRP2/SLC1A2/NPY5R
GOBP_REGULATION_OF_DEFENSE_RESPONSE_TO_VIRUS_BY_HOST	GOBP_REGULATION_OF_DEFENSE_RESPONSE_TO_VIRUS_BY_HOST	27	0.705995	1.79445	0.0018776	0.0160362	0.0128437	1673	tags=44%, list=11%, signal=40%	IL12RB1/APOBEC3G/AIM2/LILRB1/TNFAIP3/PTPN22/IL15/PYCARD/STAT1/ZC3H12A/IL23A/APOBEC3F
GOBP_POSITIVE_REGULATION_OF_ENDOTHELIAL_CELL_PROLIFERATION	GOBP_POSITIVE_REGULATION_OF_ENDOTHELIAL_CELL_PROLIFERATION	75	0.558373	1.72214	0.00188367	0.0160637	0.0128658	2728	tags=45%, list=18%, signal=37%	FGFBP1/VEGFD/PIK3CD/PPP1R16B/MIR27A/NR4A1/CXCL12/MIR23A/EGR3/APLNR/TEK/WNT2/STAT5A/F3/TNFSF12/PGF/FLT4/THBS4/VEGFC/HTR2B/CAV2/ITGA4/BMP2/PRKD2/HMOX1/BMP6/FGF2/VEGFB/NRP1/SIRT6/AKT3/JCAD/KDR/LRG1
GOCC_NUCLEAR_CHROMOSOME	GOCC_NUCLEAR_CHROMOSOME	155	-0.399143	-1.61357	0.00191695	0.0163229	0.0130734	5143	tags=59%, list=35%, signal=39%	LRIF1/SRCAP/NUFIP1/ING2/SYCE2/MCM3/AGO3/YY1/HNRNPU/MIS12/INCENP/HUS1/TONSL/RUVBL1/NCAPD2/CHRAC1/MLH1/SIN3A/SMARCE1/BRD8/ORC5/MLH3/PHF12/ACTR8/BRMS1L/ANP32E/KIFAP3/PCNA/MCM6/BCAS2/TOP1/CSNK2A1/CENPA/CDC5L/PRIM2/WAPL/POLE/ETAA1/GINS3/ACTL6A/TUBG1/SLX4/ORC6/HDAC2/DHX9/TIPIN/HSPA2/ACTR6/ORC3/ORC4/BIRC5/PLK1/SMC1A/RBBP4/RAD1/SMC3/RAD51/SMARCAD1/DSN1/NDC80/TRIM24/PBRM1/CCNB1/CENPO/ATRX/BUB1/POLE2/CHEK1…
GOBP_POSITIVE_REGULATION_OF_CALCIUM_ION_TRANSPORT	GOBP_POSITIVE_REGULATION_OF_CALCIUM_ION_TRANSPORT	72	0.559379	1.7165	0.00191998	0.0163239	0.0130742	1896	tags=40%, list=13%, signal=35%	CD19/CXCL9/CXCL10/CXCL11/XCL1/CCL4/CCL2/CD4/LILRA5/CX3CL1/CCL3/TRPV2/CXCL12/GJC2/PLCG2/CAV1/APLNR/P2RY6/P2RX7/SNCA/LILRA2/TSPO/F2R/F2RL3/LGALS3/THY1/MYLK/PDGFRB/JPH2
GOBP_SIGNAL_RELEASE	GOBP_SIGNAL_RELEASE	297	-0.324609	-1.39974	0.00192313	0.0163239	0.0130742	1382	tags=19%, list=9%, signal=17%	PTPN11/RAB3A/CHD7/ITPR2/GATA3/CSPG5/PPP1R9A/TBX3/PPFIA1/RASL10B/PREPL/STXBP4/SYT17/GPER1/FAM3B/CNR1/CHRNA5/CACNA1D/KCNC2/SYT7/ABCC8/PPFIA4/NKX6-1/GRM4/SV2A/INHA/APLN/NAPB/ASIC1/AGT/ZBED6/PCLO/LIN7A/ADCY1/SYT1/PTPRN2/EGFR/CACNA2D2/SYN1/GJA1/SLC30A8/RAB11FIP1/ENHO/AGTR1/SYT13/VGF/FGB/TRIM9/RIMS4/SYP/CARTPT/CHRNB2/CHGA/FGA/CPLX2/UCN3
GOBP_NEUROTRANSMITTER_TRANSPORT	GOBP_NEUROTRANSMITTER_TRANSPORT	119	-0.420451	-1.64126	0.00192572	0.0163239	0.0130742	1358	tags=24%, list=9%, signal=22%	RAB3A/CSPG5/PPP1R9A/PPFIA1/PREPL/GPER1/CNR1/CHRNA5/SLC38A1/SYT7/PPFIA4/SLC6A11/GRM4/SV2A/NAPB/ASIC1/PCLO/LIN7A/ADCY1/RAB3B/SYT1/PTPRN2/SYN1/GABRQ/TRIM9/DDC/RIMS4/SYP/CPLX2
GOBP_CHROMOSOME_SEPARATION	GOBP_CHROMOSOME_SEPARATION	74	-0.493255	-1.76702	0.00194822	0.0164898	0.0132071	2908	tags=46%, list=20%, signal=37%	CSNK2A1/CUL3/TPR/SLX4/TOP2B/BUB3/GEN1/PLK1/SPDL1/SMARCAD1/ANAPC1/NDC80/CCNB1/NSMCE2/FANCM/BUB1/FBXO5/ZWINT/CDC27/APC/CDC6/TRIP13/KNTC1/CENPF/DLGAP5/ERCC4/RMI1/BUB1B/MAD2L1/TTK/RAD21/CENPE/TOP2A/TEX14
GOCC_LIPID_DROPLET	GOCC_LIPID_DROPLET	77	0.538636	1.67007	0.00195893	0.0165558	0.0132599	2178	tags=23%, list=15%, signal=20%	CIDEA/CIDEC/PLIN4/G0S2/PLIN1/AQP7/FABP4/CLDN11/LIPE/GIMAP2/CES1/CAV1/RSAD2/EHD1/HSD17B11/PLA2G4C/LPCAT2/PNPLA2
GOBP_REGULATION_OF_B_CELL_DIFFERENTIATION	GOBP_REGULATION_OF_B_CELL_DIFFERENTIATION	16	0.779113	1.77769	0.00196654	0.0165953	0.0132915	2471	tags=75%, list=17%, signal=63%	CD27/CARD11/SLAMF8/INPP5D/NCKAP1L/BTK/NFAM1/PTPN6/ZFP36L1/MMP14/BAD/SFRP1
GOBP_REGULATION_OF_CHROMOSOME_SEGREGATION	GOBP_REGULATION_OF_CHROMOSOME_SEGREGATION	72	-0.481339	-1.72524	0.00199653	0.0168232	0.0134741	5343	tags=62%, list=36%, signal=40%	AURKB/NUMA1/ZW10/RIOK2/HNRNPU/DYNC1LI1/HECW2/BECN1/PUM1/SMC5/SMC6/CDC23/KIF2C/CSNK2A1/CUL3/WAPL/TPR/BUB3/RMI2/GEN1/PLK1/SPDL1/PUM2/ANAPC1/NDC80/CCNB1/NSMCE2/BUB1/FBXO5/MKI67/ZWINT/CDC27/RAD18/APC/CDC6/TRIP13/KNTC1/CENPF/DLGAP5/BUB1B/MAD2L1/TTK/RAD21/CENPE/TEX14
GOBP_NEGATIVE_REGULATION_OF_METAPHASE_ANAPHASE_TRANSITION_OF_CELL_CYCLE	GOBP_NEGATIVE_REGULATION_OF_METAPHASE_ANAPHASE_TRANSITION_OF_CELL_CYCLE	35	-0.605748	-1.87032	0.00201419	0.0169468	0.0135731	2889	tags=51%, list=19%, signal=42%	BUB3/GEN1/PLK1/SPDL1/NDC80/CCNB1/BUB1/FBXO5/ZWINT/APC/TRIP13/KNTC1/CENPF/BUB1B/MAD2L1/TTK/RAD21/TEX14
GOCC_INTRINSIC_COMPONENT_OF_SYNAPTIC_MEMBRANE	GOCC_INTRINSIC_COMPONENT_OF_SYNAPTIC_MEMBRANE	56	-0.522387	-1.76601	0.00202874	0.0170387	0.0136467	1343	tags=30%, list=9%, signal=28%	CNIH2/PTPRT/CSPG5/GPHN/CACNG4/CNR1/SYT7/KCND3/CDH2/SLC6A11/SHISA9/ADCY1/KCND2/CLSTN2/KCNJ3/SLC1A2/GRIA1
GOBP_CILIARY_BASAL_BODY_PLASMA_MEMBRANE_DOCKING	GOBP_CILIARY_BASAL_BODY_PLASMA_MEMBRANE_DOCKING	85	-0.462985	-1.6923	0.00203114	0.0170387	0.0136467	5233	tags=56%, list=35%, signal=37%	CEP57/PAFAH1B1/CLASP1/PCNT/HAUS2/CEP63/MAPRE1/DYNC1H1/CEP135/YWHAE/DYNC1I2/CEP162/MKS1/NDE1/TCTN2/CENPJ/CEP152/TUBG1/CEP83/HAUS1/PCM1/RAB11A/CC2D2A/CEP41/CEP192/PLK1/C2CD3/CEP70/CEP78/TCTN1/NEDD1/HAUS6/AKAP9/CEP76/PRKAR2B/KIF24/CDK1/CEP290/PLK4/ALMS1/CKAP5/RPGRIP1L/AHI1/CCP110/HSP90AA1/CEP97/TMEM67/TUBB4A
GOBP_PROGRAMMED_NECROTIC_CELL_DEATH	GOBP_PROGRAMMED_NECROTIC_CELL_DEATH	36	0.647195	1.76518	0.00207605	0.0173826	0.0139221	3075	tags=56%, list=21%, signal=44%	FASLG/ZBP1/BIRC3/CASP1/CD14/CAV1/MLKL/FAS/TLR4/IRF3/CFLAR/ALKBH7/BOK/RBCK1/RIPK3/TRAF2/YBX3/CYLD/CASP8/TICAM1
GOBP_SPLICEOSOMAL_COMPLEX_ASSEMBLY	GOBP_SPLICEOSOMAL_COMPLEX_ASSEMBLY	52	-0.533984	-1.76771	0.00207829	0.0173826	0.0139221	340	tags=12%, list=2%, signal=11%	RNVU1-1/RNVU1-15/RNU4ATAC/RNVU1-19/RNU6ATAC/RNVU1-7
GOBP_MYELOID_DENDRITIC_CELL_DIFFERENTIATION	GOBP_MYELOID_DENDRITIC_CELL_DIFFERENTIATION	14	0.794936	1.75847	0.00208397	0.0174044	0.0139396	1125	tags=50%, list=8%, signal=46%	IRF4/UBD/SPI1/BATF2/BATF3/TGFBR2/BATF
GOBP_METAL_ION_TRANSPORT	GOBP_METAL_ION_TRANSPORT	294	0.417758	1.47371	0.00213901	0.0178191	0.0142717	1630	tags=22%, list=11%, signal=20%	CCL19/CD19/MS4A1/CXCL9/CCL21/CCR7/LCK/FASLG/PRKCB/CORO1A/CSN2/CXCL10/CXCL11/PTPRC/XCL1/CCL4/IL16/CCL2/CD4/LILRA5/LILRB1/CLIC2/KCNIP2/CCL8/CX3CL1/ICAM1/PIK3CG/CCL3/P2RY12/RRAD/FXYD1/BIN1/TRPV2/TMEM37/CD33/CD84/CXCL12/GJC2/DRD4/PLCG2/CAV1/LYN/MCOLN2/APLNR/GJA4/FYN/GAS6/CXCR4/CASQ2/P2RY6/GRAMD2A/PML/RASA3/P2RX7/CYSLTR1/SNCA/PTPN6/LILRA2/TSPO/F2R/F2RL3/LGALS3/RAMP2/CRACR2B/HTR2B/THY1
GOCC_VESICLE_LUMEN	GOCC_VESICLE_LUMEN	230	0.435592	1.51111	0.00213993	0.0178191	0.0142717	2041	tags=27%, list=14%, signal=23%	CHIT1/FASLG/LYZ/ARHGAP9/CTSG/OLFM4/VEGFD/GMFG/FERMT3/CFD/IGF1/FGR/C3/BIN2/HK3/CXCL1/RARRES2/ADA2/SERPING1/LTF/ARHGAP45/MNDA/VWF/CLEC3B/S100A8/CRISPLD2/ALOX5/B2M/OSCAR/COTL1/CTSC/GSN/TGFB1/ISLR/PYCARD/GAS6/TMSB4X/CHI3L1/NPC2/CNN2/TCN1/ADA/S100A9/FTL/HSPA6/PTPN6/GSTP1/VEGFC/GRP/TF/TIMP1/GM2A/MVP/CTSD/POMC/RNASET2/ARSA/GLA/SPARC/HGF/TIMP2
GOMF_EXTRACELLULAR_MATRIX_STRUCTURAL_CONSTITUENT	GOMF_EXTRACELLULAR_MATRIX_STRUCTURAL_CONSTITUENT	116	0.493748	1.60756	0.00215481	0.0179166	0.0143499	2000	tags=43%, list=13%, signal=38%	MFAP4/DPT/ADIPOQ/CD4/ELN/CILP/PODN/FBLN2/EMILIN1/VWF/FBLN5/OGN/PCOLCE/MMRN2/COL22A1/COL16A1/SRPX/EMILIN2/LTBP2/LAMB3/LTBP4/FBLN1/COL6A2/IGFBP7/DCN/TINAGL1/COMP/CHI3L1/COL1A1/EFEMP2/COL18A1/COL6A1/COL23A1/TFPI2/PRG4/AEBP1/COL13A1/COL3A1/COL7A1/HSPG2/MFGE8/BGN/COL1A2/COL8A2/LAMC2/LUM/COL6A3/MFAP5/MFAP2/SPARC
GOBP_ADHESION_OF_SYMBIONT_TO_HOST	GOBP_ADHESION_OF_SYMBIONT_TO_HOST	13	0.79484	1.72505	0.00218169	0.0181135	0.0145075	2407	tags=69%, list=16%, signal=58%	BPIFA1/CD209/ACE2/LTF/ICAM1/GAS6/SFTPD/LRRC15/CD81
GOBP_GLUTAMATE_SECRETION	GOBP_GLUTAMATE_SECRETION	22	-0.686727	-1.91356	0.00219027	0.018158	0.0145432	2660	tags=59%, list=18%, signal=49%	SLC38A2/CPLX1/ADORA1/STXBP1/UNC13B/RAB3A/PPFIA1/NTRK2/PPFIA4/SYT1/GJA1/SLC1A2/NPY5R
GOBP_NEGATIVE_REGULATION_OF_INTRACELLULAR_SIGNAL_TRANSDUCTION	GOBP_NEGATIVE_REGULATION_OF_INTRACELLULAR_SIGNAL_TRANSDUCTION	374	0.407077	1.45345	0.00220307	0.0182374	0.0146068	3036	tags=29%, list=20%, signal=23%	BANK1/SLA2/NPY2R/LAX1/RASAL3/TBC1D10C/PTPRC/CD74/RIPOR2/PLEK/ADIPOQ/ARHGAP25/GBP1/APOE/LILRB4/TNFAIP3/PTPN22/NLRP3/DUSP2/LIF/MYOC/NLRC3/CD22/EMILIN1/SFRP2/CXCL12/CAV1/PDE2A/LYN/CD300A/APLNR/KLF4/RASIP1/SPRY1/FBLN1/PYCARD/IL1B/TLR4/SH3BP1/TMSB4X/PER1/VNN1/NMI/NOP53/STAT1/RASA3/PIK3IP1/PDE3B/ZC3H12A/P2RX7/FOXO1/EPHA2/WTIP/PTPN6/GSTP1/SNAI1/HEG1/SLIT2/GPX1/OPTN/PLAUR/RGS2/CSK/RGS14/HYAL2/MECOM/TNIP1…
GOBP_NECROTIC_CELL_DEATH	GOBP_NECROTIC_CELL_DEATH	44	0.62102	1.75511	0.0022128	0.0182912	0.0146498	3075	tags=52%, list=21%, signal=42%	FASLG/ZBP1/BIRC3/CASP1/CD14/CAV1/MLKL/FAS/TLR4/IRF3/TSPO/CFLAR/ALKBH7/BOK/GSDME/RBCK1/RIPK3/UCN/TRAF2/YBX3/CYLD/CASP8/TICAM1
GOBP_RESPONSE_TO_INTERLEUKIN_6	GOBP_RESPONSE_TO_INTERLEUKIN_6	29	0.668058	1.73676	0.00222195	0.0183142	0.0146683	2469	tags=52%, list=17%, signal=43%	GFI1/IL6/SELPLG/SPI1/SOCS3/ICAM1/CHI3L1/STAT1/IL6R/CEBPA/PTGIS/CITED1/PID1/HAMP/PCK1
GOBP_MICROTUBULE_BASED_MOVEMENT	GOBP_MICROTUBULE_BASED_MOVEMENT	218	-0.3516	-1.4773	0.00222558	0.0183142	0.0146683	4123	tags=45%, list=28%, signal=33%	DYNC1LI1/DYNC1H1/JHY/BICD1/BAG3/TRAK1/DYNC1I2/DNAAF1/CCDC40/BLOC1S5/MAP1B/SPG11/NDE1/DYNLRB2/KIFAP3/SPA17/KIFC1/ARL3/APBA1/KIF2C/KIF13A/BBS4/CCDC151/KLC2/KIF3C/CFAP43/RAB21/WDR19/IFT88/CLUAP1/PCM1/KIF2A/CFAP53/ARL8B/IFT74/VPS13A/TMF1/HSPA8/DYNC1LI2/FBXW11/HTT/DYNLL2/MAP2/CCSAP/SPEF2/PURA/TNPO1/SPAST/COPG2/KIF20A/RFX3/OPA1/KIF1B/TRIP11/KIF18B/TTC30B/KIF3B/KIF24/LCA5L/TTC21B/SSX2IP/AP3M1/DNAH14/TUB…
GOBP_POSITIVE_REGULATION_OF_DEFENSE_RESPONSE_TO_VIRUS_BY_HOST	GOBP_POSITIVE_REGULATION_OF_DEFENSE_RESPONSE_TO_VIRUS_BY_HOST	20	0.726317	1.75572	0.00222854	0.0183142	0.0146683	1673	tags=50%, list=11%, signal=44%	IL12RB1/APOBEC3G/AIM2/LILRB1/PTPN22/PYCARD/STAT1/ZC3H12A/IL23A/APOBEC3F
GOBP_REGULATION_OF_MACROPHAGE_CHEMOTAXIS	GOBP_REGULATION_OF_MACROPHAGE_CHEMOTAXIS	20	0.725104	1.75279	0.00222854	0.0183142	0.0146683	1312	tags=40%, list=9%, signal=37%	STAP1/SLAMF8/RARRES2/IL34/CSF1R/CMKLR1/C5AR1/CSF1
GOBP_REGULATION_OF_TISSUE_REMODELING	GOBP_REGULATION_OF_TISSUE_REMODELING	54	0.587504	1.7191	0.00226036	0.0185488	0.0148561	2471	tags=50%, list=17%, signal=42%	CD38/LEP/IL6/INPP5D/TMEM119/TNFAIP3/S1PR1/IL18/IL15/CSF1R/PDK4/TGFB1/ADAM8/LEPR/P2RX7/FLT4/THBS4/IL23A/AGER/TF/GPNMB/CSK/UBASH3B/SIGLEC15/HAMP/LTBP3/SFRP1
GOMF_STRUCTURAL_CONSTITUENT_OF_MUSCLE	GOMF_STRUCTURAL_CONSTITUENT_OF_MUSCLE	26	-0.669965	-1.95849	0.002292	0.0187811	0.0150423	757	tags=35%, list=5%, signal=33%	NEBL/ASPH/JPH1/MYOM2/ACTN2/MYOT/NEB/MYL2/MYL1
GOBP_MULTI_ORGANISM_CELLULAR_PROCESS	GOBP_MULTI_ORGANISM_CELLULAR_PROCESS	15	0.780575	1.76058	0.00229947	0.0188005	0.0150578	2081	tags=60%, list=14%, signal=52%	CD4/SIGLEC1/CAV1/GAS6/CXCR4/FCHSD1/CAV2/HYAL2/CTSL
GOBP_RESPONSE_TO_TRANSFORMING_GROWTH_FACTOR_BETA	GOBP_RESPONSE_TO_TRANSFORMING_GROWTH_FACTOR_BETA	183	0.458134	1.55809	0.00230102	0.0188005	0.0150578	2641	tags=33%, list=18%, signal=27%	GDF9/CIDEA/WNT10A/CLDN5/XCL1/FOS/RUNX3/MIR27A/CILP/LPXN/EMILIN1/NRROS/ID1/CLEC3B/ACVRL1/TGFBR2/CAV1/PDE2A/ENG/JUN/EDN1/LTBP2/STAR/LTBP4/SPRY1/TGFB1/FYN/LRRC32/CDH5/WNT2/COL1A1/HTRA1/PML/CHST11/VASN/COL3A1/MEF2C/CAV2/ADAMTSL2/COL1A2/FNDC4/ZFP36L1/CITED1/HYAL2/DAB2/CFLAR/DUSP15/DUSP22/CDKN1C/FMOD/CX3CR1/SPRY2/LTBP3/MXRA5/SFRP1/ASPN/STK11/FAM89B/LATS2/DKK3
GOMF_ATP_DEPENDENT_MICROTUBULE_MOTOR_ACTIVITY_PLUS_END_DIRECTED	GOMF_ATP_DEPENDENT_MICROTUBULE_MOTOR_ACTIVITY_PLUS_END_DIRECTED	10	-0.829197	-1.89511	0.0023456	0.0191372	0.0153274	2083	tags=90%, list=14%, signal=77%	KIF1B/KIF18B/KIF3B/KIF5B/KIF20B/KIF3A/KIF5C/CENPE/KIF1A
GOBP_NEGATIVE_REGULATION_OF_TOLL_LIKE_RECEPTOR_SIGNALING_PATHWAY	GOBP_NEGATIVE_REGULATION_OF_TOLL_LIKE_RECEPTOR_SIGNALING_PATHWAY	29	0.665687	1.7306	0.00236347	0.0192483	0.0154164	2605	tags=52%, list=18%, signal=43%	IRF4/LILRA4/CD300LF/TNFAIP3/CD14/RAB7B/LYN/CD300A/TLR4/TLR6/LILRA2/NOD2/IRAK3/CACTIN/GPS2
GOBP_REGULATION_OF_KILLING_OF_CELLS_OF_OTHER_ORGANISM	GOBP_REGULATION_OF_KILLING_OF_CELLS_OF_OTHER_ORGANISM	11	0.814318	1.70878	0.00236776	0.0192483	0.0154164	1406	tags=55%, list=9%, signal=49%	FCER2/PRF1/KRT6A/SERPINB9/CLEC7A/P2RX7
GOBP_CENTROSOME_DUPLICATION	GOBP_CENTROSOME_DUPLICATION	55	-0.524861	-1.75707	0.00236944	0.0192483	0.0154164	4184	tags=62%, list=28%, signal=45%	WDR62/NDE1/VPS4B/CENPJ/KIAA0753/CEP152/CHMP2B/SIRT1/USP33/CHMP5/PDCD6IP/RTTN/CDK2/CEP192/MDM1/GEN1/CEP44/C2CD3/CCNF/NDC80/CHORDC1/POC1B/CEP76/SPICE1/SASS6/STIL/PLK4/BRCA2/ALMS1/CKAP5/CHMP4C/TRIM37/CCP110/TMEM67
GOMF_TUBULIN_BINDING	GOMF_TUBULIN_BINDING	278	-0.321126	-1.36795	0.00237292	0.0192489	0.0154169	4005	tags=46%, list=27%, signal=34%	TUBGCP5/DAG1/SETD2/KIFC1/RAD51D/KATNAL1/ARL3/STMND1/CENPJ/KIF2C/CEP57L1/RABGAP1/KIF13A/BBS4/STMN1/GTSE1/RAE1/CAMSAP1/KIF3C/STMN2/FMR1/CLIP1/FGF13/TPR/AGBL5/KRIT1/REEP3/BCAS3/KIF2A/KATNAL2/RAB11A/ARL8B/IFT74/NAV3/DNM1L/CACYBP/FBXW11/HTT/MAP2/CCSAP/VBP1/BIRC5/MDM1/SKA2/PLK1/VPS41/CEP44/SMC3/EFHC1/KNSTRN/APPL1/MACF1/CEP70/SPAST/MAP6D1/CCT5/FNTA/KIF20A/TUBGCP4/HAUS6/OPA1/TOGARAM1/PIFO/KIF1B/PHF6/POLB…
GOBP_ANATOMICAL_STRUCTURE_MATURATION	GOBP_ANATOMICAL_STRUCTURE_MATURATION	148	0.461816	1.54597	0.00238723	0.0193147	0.0154696	1833	tags=26%, list=12%, signal=23%	CCL19/CCL21/LEP/C1QA/LYL1/IGF1/C3/BTK/KCNIP2/S1PR1/KLF2/MYOC/CX3CL1/LTF/LGI4/REC8/IL15/CLEC7A/SOX18/MMP2/PTH1R/ACVRL1/SCARF1/ALDH1A2/CDH5/RHEX/ROPN1L/PPARG/CDH3/TAL1/CEBPA/SPINK5/SLC26A3/EPAS1/AXL/SEMA4D/RECK/LHX6/BMP2
GOBP_REGULATION_OF_POSTSYNAPTIC_NEUROTRANSMITTER_RECEPTOR_ACTIVITY	GOBP_REGULATION_OF_POSTSYNAPTIC_NEUROTRANSMITTER_RECEPTOR_ACTIVITY	10	-0.828202	-1.89284	0.00238787	0.0193147	0.0154696	1942	tags=80%, list=13%, signal=70%	AKAP9/NPTX2/CNIH2/CACNG4/HOMER1/SHISA9/DLGAP1/NPTX1
GOBP_NEGATIVE_REGULATION_OF_PEPTIDASE_ACTIVITY	GOBP_NEGATIVE_REGULATION_OF_PEPTIDASE_ACTIVITY	141	0.487906	1.63013	0.00239589	0.0193519	0.0154994	2055	tags=35%, list=14%, signal=31%	CD27/CST7/CST4/SPOCK2/PI16/CSN2/LAMP3/C3/CARD16/DPEP1/ITIH5/NGFR/PAPLN/SERPING1/LTF/SERPINB9/BIN1/SFRP2/TIMP4/SERPINB7/AQP1/KLF4/CST6/GAS6/BST2/CSTA/CST1/SERPINB2/ANXA8/MICAL1/RENBP/TFPI2/SNCA/SERPINB4/SPINK5/IFI6/TIMP1/GPX1/COL7A1/SMR3A/PLAUR/RECK/TFPI/C4B/CPAMD8/COL6A3/HGF/UBXN1/TIMP2/SERPINH1
GOCC_INTRINSIC_COMPONENT_OF_POSTSYNAPTIC_SPECIALIZATION_MEMBRANE	GOCC_INTRINSIC_COMPONENT_OF_POSTSYNAPTIC_SPECIALIZATION_MEMBRANE	28	-0.639589	-1.90186	0.00241197	0.019454	0.0155812	1343	tags=39%, list=9%, signal=36%	EFNB3/CNIH2/PTPRT/CACNG4/KCND3/CDH2/SHISA9/ADCY1/KCND2/CLSTN2/GRIA1
GOBP_REGULATION_OF_DEFENSE_RESPONSE_TO_VIRUS	GOBP_REGULATION_OF_DEFENSE_RESPONSE_TO_VIRUS	46	0.612169	1.73676	0.00243091	0.0195789	0.0156812	1941	tags=33%, list=13%, signal=28%	IL12RB1/APOBEC3G/AIM2/LILRB1/TNFAIP3/PTPN22/IL2RA/IL15/PYCARD/HTRA1/STAT1/ZC3H12A/IL23A/APOBEC3F/HERC5
GOBP_REGULATION_OF_ACTIN_CYTOSKELETON_REORGANIZATION	GOBP_REGULATION_OF_ACTIN_CYTOSKELETON_REORGANIZATION	30	0.675728	1.77631	0.00248212	0.0199629	0.0159887	2551	tags=47%, list=17%, signal=39%	STAP1/GMFG/HCLS1/HCK/CSF1R/TEK/FES/ESAM/PDGFRA/ARHGDIB/TRPM2/DAPK3/NRP1/PHPT1
GOBP_RESPONSE_TO_OXIDATIVE_STRESS	GOBP_RESPONSE_TO_OXIDATIVE_STRESS	315	0.41448	1.46823	0.00248926	0.0199803	0.0160027	3020	tags=30%, list=20%, signal=25%	KRT1/CCL19/CCR7/CD38/SCGB1A1/NCF1/IL6/ADIPOQ/NCF4/FOS/APOE/DPEP1/AIF1/BTK/TNFAIP3/NR4A3/KLF2/CYBB/CYBA/SOD3/FBLN5/NCF2/HBA2/MMP2/ALOX5/ETS1/MMP3/MCTP1/JUN/CYGB/AQP1/EDN1/KLF4/STAR/HBB/NOS3/FYN/TLR4/COL1A1/VNN1/PML/TLR6/PDGFRA/ADA/ZC3H12A/ANXA1/FOXO1/SPHK1/SNCA/CYP1B1/EPAS1/AXL/GSTP1/GPX1/TXNIP/UCP2/MGAT3/ANGPTL7/RGS14/PDGFRB/HYAL2/CFLAR/HMOX1/PDLIM1/HGF/MMP14/STX4/TRPM2/HYAL1/H19/SCARA3/RBPMS/BAD…
GOBP_REGULATION_OF_MYOBLAST_FUSION	GOBP_REGULATION_OF_MYOBLAST_FUSION	14	0.791891	1.75174	0.00249135	0.0199803	0.0160027	2087	tags=71%, list=14%, signal=61%	CXCL9/CXCL10/RIPOR2/CD53/NFATC2/IL4R/EHD2/EHD1/CFLAR/SCGB3A1
GOBP_REGULATION_OF_MEMBRANE_POTENTIAL	GOBP_REGULATION_OF_MEMBRANE_POTENTIAL	225	-0.34026	-1.44532	0.00251606	0.0201499	0.0161385	1203	tags=16%, list=8%, signal=15%	PPP1R9A/MAPT/CACNG4/NUP155/GPER1/CNR1/KCNE4/BNIP3/KCNQ3/CHRNA5/CACNA1D/KCNC2/KCND3/MLLT11/NTRK2/MPP2/FGF12/ASIC1/GLRB/KCNK2/GJA1/PIEZO2/KCND2/SLC4A4/HCN2/KCNH2/ACTN2/GABRQ/ATP1A3/KCNJ3/RIMS4/GPR88/KCNK3/GRIA1/CHRNB2/SEZ6/UCN3
GOBP_GAMMA_DELTA_T_CELL_ACTIVATION	GOBP_GAMMA_DELTA_T_CELL_ACTIVATION	12	0.806159	1.72388	0.00257972	0.0206099	0.0165069	2489	tags=83%, list=17%, signal=69%	ITK/JAML/PTPRC/NCKAP1L/LILRB1/EGR3/MICA/LEF1/NOD2/JAG2
GOBP_POSITIVE_REGULATION_OF_BLOOD_VESSEL_ENDOTHELIAL_CELL_MIGRATION	GOBP_POSITIVE_REGULATION_OF_BLOOD_VESSEL_ENDOTHELIAL_CELL_MIGRATION	49	0.594774	1.70505	0.00258079	0.0206099	0.0165069	2864	tags=47%, list=19%, signal=38%	FGFBP1/CD40/MIR27A/ETS1/MIR23A/NOS3/TGFB1/FGF18/RHOJ/TMSB4X/STAT5A/ANXA1/VEGFC/ANGPT1/PRKD2/HMOX1/FGF2/AKT3/JCAD/PTGS2/KDR/MAP2K3/SRPX2
GOBP_ACTIN_CYTOSKELETON_REORGANIZATION	GOBP_ACTIN_CYTOSKELETON_REORGANIZATION	79	0.539086	1.67802	0.00260921	0.0208074	0.0166651	2552	tags=38%, list=17%, signal=32%	STAP1/GMFG/PLEK/HCLS1/PARVG/S1PR1/HCK/CSF1R/PDLIM4/FGF7/TEK/GSN/FES/ESAM/PDGFRA/ANXA1/SYDE1/S1PR2/MICALL2/ARHGDIB/NEDD9/THSD7A/FLNA/TRPM2/DAPK3/NRP1/ARAP1/CAPN10/PHPT1/PARVB
GOCC_CAVEOLA	GOCC_CAVEOLA	57	0.575592	1.70908	0.00262313	0.020889	0.0167305	1952	tags=35%, list=13%, signal=31%	FASLG/CAVIN2/LIPE/HCK/P2RY12/FXYD1/TGFBR2/CAVIN3/CAV1/NOS3/PLVAP/ADTRP/EHD2/PTGIS/F2R/PLPP1/CAV2/TFPI/DLC1/HMOX1
GOBP_REGULATION_OF_RESPIRATORY_BURST	GOBP_REGULATION_OF_RESPIRATORY_BURST	12	0.80572	1.72294	0.00264382	0.0210241	0.0168387	2287	tags=67%, list=15%, signal=56%	IGHA1/IGHA2/JCHAIN/SLAMF8/CLEC7A/RPS19/GRN/NOXA1
GOBP_REGULATION_OF_CHROMOSOME_SEPARATION	GOBP_REGULATION_OF_CHROMOSOME_SEPARATION	58	-0.502595	-1.7257	0.00266735	0.0211537	0.0169425	2889	tags=48%, list=19%, signal=39%	CDC23/CSNK2A1/CUL3/TPR/BUB3/GEN1/PLK1/SPDL1/ANAPC1/NDC80/CCNB1/NSMCE2/BUB1/FBXO5/ZWINT/CDC27/APC/CDC6/TRIP13/KNTC1/CENPF/DLGAP5/BUB1B/MAD2L1/TTK/RAD21/CENPE/TEX14
GOBP_REGULATION_OF_REACTIVE_OXYGEN_SPECIES_BIOSYNTHETIC_PROCESS	GOBP_REGULATION_OF_REACTIVE_OXYGEN_SPECIES_BIOSYNTHETIC_PROCESS	58	0.571277	1.70365	0.00266759	0.0211537	0.0169425	2907	tags=47%, list=20%, signal=38%	KLF2/ICAM1/CYBA/CLEC7A/ALOX5/CAV1/EDN1/KLF4/HBB/FYN/CD34/IL1B/TLR4/TLR6/ZC3H12A/PTGIS/SNCA/TSPO/CFLAR/GLA/H19/RAB27A/CX3CR1/PTGS2/ASS1/ABCD1/DDAH2
GOMF_TUMOR_NECROSIS_FACTOR_RECEPTOR_SUPERFAMILY_BINDING	GOMF_TUMOR_NECROSIS_FACTOR_RECEPTOR_SUPERFAMILY_BINDING	35	0.645595	1.75517	0.00272834	0.021603	0.0173024	1331	tags=26%, list=9%, signal=23%	LTB/CD40LG/LTA/FASLG/TRAF1/TNFSF8/TRADD/TNFSF12/STAT1
GOCC_MICROTUBULE	GOCC_MICROTUBULE	313	-0.314516	-1.38479	0.0027319	0.021603	0.0173024	3930	tags=40%, list=26%, signal=30%	KIFC1/KATNAL1/ARL3/CCT8/TUBA1B/CENPJ/KIF2C/CEP57L1/KIF13A/STMN1/GTSE1/BOD1L1/KLC2/CUL3/CAMSAP1/KIF3C/CLIP1/TCP1/TUBG1/FGF13/HAUS1/REEP3/RAB3D/SHROOM3/BCAS3/KIF2A/KATNAL2/RAB11A/NAV3/DNM1L/DYNC1LI2/FBXW11/HID1/DYNLL2/MAP2/DLG1/CCSAP/BIRC5/SHTN1/MDM1/SKA2/PLK1/APPBP2/TUBB2B/KNSTRN/MACF1/SPAST/CCT6A/MAP6D1/CCT5/KIF20A/WDR47/TUBGCP4/LRRC49/HAUS6/TOGARAM1/KIF1B/POLB/DYNLT3/KIF18B/SAXO2/ARL6/TTC30B/KIF…
GOMF_CORECEPTOR_ACTIVITY	GOMF_CORECEPTOR_ACTIVITY	34	0.647281	1.75095	0.00274879	0.0217062	0.017385	2244	tags=44%, list=15%, signal=38%	CD8A/LILRA4/CD28/CD4/NGFR/CD86/CCR8/ENG/CXCR4/RAMP2/RECK/ITGA4/RGMA/ROR2/NRP1
GOCC_CILIARY_PLASM	GOCC_CILIARY_PLASM	67	-0.493496	-1.75344	0.00276856	0.0218318	0.0174856	3045	tags=54%, list=20%, signal=43%	DNAAF1/CCDC40/CEP162/KIFAP3/BBS7/DNALI1/CCDC151/CFAP43/PIK3R4/PIK3C3/CCSAP/MNS1/EFHC1/PRKAR2A/PRKAR1A/SAXO2/ARL6/TTC30B/LCA5L/DNAL1/DNAH14/GLI3/NEK4/DYNC2H1/ARFGEF2/DCDC2/SPAG16/DNAH5/CENPF/RPGRIP1L/TTC30A/WDR35/DNAI1/SPAG17/TUBB4A/SPAG6
GOBP_INFLAMMATORY_RESPONSE_TO_WOUNDING	GOBP_INFLAMMATORY_RESPONSE_TO_WOUNDING	13	0.790696	1.71605	0.0028095	0.0220931	0.0176949	2119	tags=69%, list=14%, signal=59%	CCR2/SIGLEC10/ALOX5/TGFB1/AGER/F2R/TIMP1/HMOX1/GRN
GOBP_LYMPH_NODE_DEVELOPMENT	GOBP_LYMPH_NODE_DEVELOPMENT	13	0.790455	1.71553	0.0028095	0.0220931	0.0176949	1513	tags=62%, list=10%, signal=55%	LTB/LTA/IL7R/IL15/CD248/SPNS2/TGFB1/PDPN
GOBP_REACTIVE_OXYGEN_SPECIES_BIOSYNTHETIC_PROCESS	GOBP_REACTIVE_OXYGEN_SPECIES_BIOSYNTHETIC_PROCESS	70	0.55813	1.69956	0.0028225	0.0221645	0.0177521	2907	tags=43%, list=20%, signal=35%	KLF2/ICAM1/CYBA/CLEC7A/ALOX5/CAV1/EDN1/KLF4/HBB/NOS3/FYN/CD34/IL1B/TLR4/TLR6/ZC3H12A/PTGIS/SNCA/CYP1B1/TSPO/CFLAR/GLA/H19/RAB27A/CX3CR1/PTGS2/GCHFR/ASS1/ABCD1/DDAH2
GOBP_POSITIVE_REGULATION_OF_MONOCYTE_CHEMOTAXIS	GOBP_POSITIVE_REGULATION_OF_MONOCYTE_CHEMOTAXIS	12	0.804038	1.71935	0.00286814	0.0224916	0.018014	1461	tags=50%, list=10%, signal=45%	CCR2/CXCL10/AIF1/CXCL12/PLA2G7/LGMN
GOBP_CELL_ADHESION_MEDIATED_BY_INTEGRIN	GOBP_CELL_ADHESION_MEDIATED_BY_INTEGRIN	57	0.574247	1.70509	0.00288284	0.0225756	0.0180813	1858	tags=42%, list=13%, signal=37%	CD3E/CCL21/CXCL13/FERMT3/NCKAP1L/TESC/LIF/ICAM1/PIK3CG/LPXN/P2RY12/SFRP2/COL16A1/LYN/DPP4/ADA/PDE3B/EPHA2/CYP1B1/PTPN6/PLPP3/ITGBL1/ITGA4/PLAU
GOBP_REGULATION_OF_DEFENSE_RESPONSE_TO_VIRUS_BY_VIRUS	GOBP_REGULATION_OF_DEFENSE_RESPONSE_TO_VIRUS_BY_VIRUS	25	0.701456	1.75834	0.00289939	0.0226714	0.018158	1070	tags=28%, list=7%, signal=26%	CD247/LCK/CD28/CD4/HCK/B2M/FYN
GOBP_ANTIBACTERIAL_HUMORAL_RESPONSE	GOBP_ANTIBACTERIAL_HUMORAL_RESPONSE	30	0.670754	1.76324	0.00290309	0.0226714	0.018158	1636	tags=50%, list=11%, signal=45%	BPIFA1/IGHM/IGHA1/IGHA2/JCHAIN/IGKV3-20/CTSG/HLA-E/RNASE6/LTF/HLA-A/PGC/SPINK5/TF/SFTPD
GOBP_TRANSPORT_ALONG_MICROTUBULE	GOBP_TRANSPORT_ALONG_MICROTUBULE	123	-0.41868	-1.6274	0.00292143	0.0227831	0.0182475	5318	tags=54%, list=36%, signal=35%	IFT140/BICDL1/TRAF3IP1/PAFAH1B1/RPGR/VAMP7/HNRNPU/ARHGAP21/DYNC1H1/BICD1/BAG3/TRAK1/DYNC1I2/BLOC1S5/MAP1B/SPG11/NDE1/DYNLRB2/KIFAP3/ARL3/APBA1/KIF13A/KIF3C/RAB21/WDR19/IFT88/CLUAP1/PCM1/ARL8B/IFT74/HSPA8/FBXW11/HTT/DYNLL2/MAP2/PURA/TNPO1/SPAST/COPG2/OPA1/KIF1B/TRIP11/TTC30B/KIF3B/LCA5L/TTC21B/SSX2IP/AP3M1/TUB/KIF5B/LRPPRC/WASF1/RAB27B/DYNC2H1/TTC26/CNIH2/IFT81/TTC30A/KIF3A/KIF5C/WDR35/MAPT/DYNC1I…
GOBP_NEGATIVE_REGULATION_OF_T_CELL_RECEPTOR_SIGNALING_PATHWAY	GOBP_NEGATIVE_REGULATION_OF_T_CELL_RECEPTOR_SIGNALING_PATHWAY	17	0.762631	1.77329	0.00293779	0.0228792	0.0183245	1630	tags=47%, list=11%, signal=42%	UBASH3A/SLA2/GBP1/LILRB4/PTPN22/PTPN6/LGALS3/THY1
GOMF_ATPASE_ACTIVITY	GOMF_ATPASE_ACTIVITY	344	-0.320248	-1.43051	0.0029666	0.0230718	0.0184787	4352	tags=44%, list=29%, signal=32%	DHX8/ABCC1/MLH3/RECQL4/YME1L1/SNRNP200/SLC27A4/MYO5B/ABCB9/NAV2/VPS4B/MYO1B/PMS2P5/MYO10/SMC6/MDN1/AFG3L2/CLPB/DHX57/CHD8/KIFC1/RAD51D/MTREX/KATNAL1/CCT8/G3BP1/DDX59/MYO19/MCM6/ABCA5/KIF2C/WRN/KIF13A/MRE11/ATP1A1/ASCC3/KIF3C/ATF7IP/DHX29/CHD9/ATP2C1/DHX9/HSPA2/ATAD2B/KIF2A/DHX36/KATNAL2/NAV3/DDX52/DDX21/RAD17/DDX1/HSPA8/TOP2B/AQR/DHX15/ATAD1/ATP2B1/PEX1/ATP6V1A/RBBP4/ATP2A2/ABCE1/MYH10/ERCC6L2/YT…
GOBP_MICROTUBULE_ORGANIZING_CENTER_ORGANIZATION	GOBP_MICROTUBULE_ORGANIZING_CENTER_ORGANIZATION	109	-0.413381	-1.58435	0.0029957	0.0232622	0.0186312	3751	tags=47%, list=25%, signal=35%	CENPJ/KIAA0753/BBS4/CEP152/CHMP2B/SIRT1/USP33/CHMP5/PDCD6IP/HAUS1/RTTN/CDK2/PCM1/BCAS3/GCC2/FBXW11/CEP192/MDM1/GEN1/PLK1/CNTLN/CEP44/C2CD3/CCNF/NDC80/CHORDC1/POC1B/HAUS6/KIF3B/CEP76/CHEK1/SPICE1/CDK1/CLASP2/SSX2IP/SASS6/STIL/PLK4/BRCA2/ALMS1/XRCC2/CKAP5/KIF3A/CHMP4C/TRIM37/CCP110/SGO1/UBXN2B/TMEM67/MAP9/HEPACAM2
GOBP_POSITIVE_REGULATION_OF_MACROPHAGE_ACTIVATION	GOBP_POSITIVE_REGULATION_OF_MACROPHAGE_ACTIVATION	17	0.762421	1.7728	0.00299931	0.0232622	0.0186312	2392	tags=71%, list=16%, signal=59%	STAP1/IL33/CCL3/CTSC/TREM2/IL4R/TLR4/TLR6/CEBPA/PLA2G4A/HAMP/TNIP2
GOBP_OSTEOCLAST_DIFFERENTIATION	GOBP_OSTEOCLAST_DIFFERENTIATION	59	0.567406	1.69547	0.00301331	0.0233387	0.0186925	2471	tags=46%, list=17%, signal=38%	GPR183/FOS/INPP5D/LILRB4/LILRB1/TYROBP/JUNB/LTF/CCL3/CSF1R/OSCAR/TREM2/TLR4/MAFB/CSF1/EPHA2/IL23A/FSTL3/TF/CEBPB/LRRK1/TCIRG1/UBASH3B/SIGLEC15/GPR68/CD81/SFRP1
GOBP_CELL_CYCLE_DNA_REPLICATION	GOBP_CELL_CYCLE_DNA_REPLICATION	53	-0.528594	-1.77057	0.00302222	0.0233757	0.0187222	4332	tags=57%, list=29%, signal=40%	FEN1/GMNN/DONSON/PCNA/MCM6/PRIM2/POLE/GINS3/ZMPSTE24/CDC45/TIPIN/SENP2/ORC3/RAD51/RFC1/ATRX/POLE2/MCM2/RFC5/FBXO5/RFC3/TERF1/E2F8/DNA2/BRCA2/GINS1/PRIM1/CDC7/MCM4/E2F7
GOBP_GLIAL_CELL_MIGRATION	GOBP_GLIAL_CELL_MIGRATION	39	0.625006	1.72551	0.00308629	0.0238386	0.0190929	2274	tags=38%, list=15%, signal=33%	STAP1/CCR2/GPR183/CCL2/CX3CL1/CCL3/P2RY12/NDN/TREM2/CSF1/TSPO/MMP14/SUN2/ATP1B2/CX3CR1
GOBP_SMALL_GTPASE_MEDIATED_SIGNAL_TRANSDUCTION	GOBP_SMALL_GTPASE_MEDIATED_SIGNAL_TRANSDUCTION	382	0.389259	1.39055	0.00310273	0.023933	0.0191685	2510	tags=26%, list=17%, signal=22%	RASGRP2/RASAL3/ARHGAP9/P2RY8/WAS/RIPOR2/P2RY10/TAGAP/ARHGAP25/IGF1/APOE/CYTH4/ARHGAP15/ARHGAP30/AIF1/ARHGAP40/NGFR/RAB33A/VAV1/CDC42EP5/MYOC/ARHGAP45/PIK3CG/GPR18/ARHGAP4/RRAD/SH2D3C/DOCK8/F2RL2/LYN/JUN/SIPA1/RASIP1/SPRY1/STARD8/RASGRP4/RHOJ/SH3BP1/RRAS/ARHGEF1/CSF1/ARHGAP20/RASA3/DOCK11/RAB42/RASL10A/GMIP/ARHGAP23/RHOG/ARHGAP31/RGL1/SYDE1/PDPN/DENND3/HEG1/F2R/F2RL3/COL3A1/ARHGAP22/MAPK11/SLIT2/G…
GOBP_RESPONSE_TO_PURINE_CONTAINING_COMPOUND	GOBP_RESPONSE_TO_PURINE_CONTAINING_COMPOUND	89	0.519358	1.639	0.00313984	0.0241862	0.0193713	2498	tags=38%, list=17%, signal=32%	GPD1/FOSB/ADIPOQ/FOS/CASP1/PIK3CG/P2RY12/MMP19/PDE2A/JUN/AQP1/TEK/CDO1/STAR/CASQ2/PER1/COL1A1/P2RY6/PPARG/STAT1/P2RX7/SLC26A3/ALDH3A1/THBD/AQP9/ZFP36L1/CITED1/SPARC/TRPM2/P2RY11/TRPM4/SLC8A1/PCK1/RAPGEF1
GOMF_CATION_CHANNEL_ACTIVITY	GOMF_CATION_CHANNEL_ACTIVITY	139	-0.40847	-1.6317	0.00314688	0.0242074	0.0193883	1325	tags=22%, list=9%, signal=21%	SHROOM2/ITPR2/CACNG4/CNR1/KCNE4/KCNQ3/CHRNA5/CACNA1D/KCNC2/SCNN1B/KCND3/ABCC8/ASIC1/MCOLN3/KCNK2/FAM155B/CACNA2D2/GRIA2/PIEZO2/KCND2/SCNN1G/CACNG1/HCN2/KCNH2/KCNJ3/KCNF1/KCNK3/GRIA1/TRPA1/CHRNB2/CACNG6
GOMF_METAL_ION_TRANSMEMBRANE_TRANSPORTER_ACTIVITY	GOMF_METAL_ION_TRANSMEMBRANE_TRANSPORTER_ACTIVITY	194	-0.355708	-1.48513	0.00318759	0.0244872	0.0196124	1377	tags=21%, list=9%, signal=19%	NIPA1/SHROOM2/ITPR2/SLC5A3/SLC9A2/CACNG4/CNR1/KCNE4/KCNQ3/SLC38A1/CACNA1D/KCNC2/SCNN1B/KCND3/ABCC8/SLC12A2/SLC6A11/SLC5A8/ASIC1/TTYH1/ATP2A1/MCOLN3/SLC39A6/KCNK2/FAM155B/CACNA2D2/SLC30A8/KCND2/SCNN1G/CACNG1/SLC4A4/HCN2/KCNH2/ATP1A3/KCNJ3/SLC1A2/KCNF1/KCNK3/TRPA1/CACNG6
GOBP_REGULATION_OF_GLIAL_CELL_MIGRATION	GOBP_REGULATION_OF_GLIAL_CELL_MIGRATION	14	0.78475	1.73594	0.00324376	0.0248849	0.0199309	1312	tags=57%, list=9%, signal=52%	STAP1/CCR2/GPR183/CX3CL1/CCL3/P2RY12/TREM2/CSF1
GOMF_GROWTH_FACTOR_BINDING	GOMF_GROWTH_FACTOR_BINDING	102	0.507001	1.62491	0.0032593	0.0249703	0.0199993	2244	tags=38%, list=15%, signal=33%	IL2RG/FGFBP1/CXCL13/IL10RA/NGFR/IL2RA/PTN/IL2RB/IGFBP6/NRROS/ACVRL1/TGFBR2/ENG/TEK/LTBP2/LTBP4/LRRC32/IGFBP7/ACVR1C/COL1A1/IL11RA/HTRA1/COL6A1/NKD2/PDGFRA/KLB/IL6R/FLT4/VASN/COL3A1/COL1A2/PDGFRB/HYAL2/IL1RN/RPS19/ITGB4/OSMR/IGFBP4/NRP1
GOBP_SYNCYTIUM_FORMATION	GOBP_SYNCYTIUM_FORMATION	32	0.657876	1.7437	0.00330774	0.0253071	0.0202691	2087	tags=47%, list=14%, signal=40%	CXCL9/CXCL10/RIPOR2/CD53/TYROBP/JAM2/PLEKHO1/TREM2/NFATC2/IL4R/EHD2/EHD1/CFLAR/ADAM12/SCGB3A1
GOBP_ACTIN_FILAMENT_BASED_MOVEMENT	GOBP_ACTIN_FILAMENT_BASED_MOVEMENT	95	-0.445336	-1.66745	0.00337865	0.0258147	0.0206756	1218	tags=22%, list=8%, signal=20%	EPB41L5/NUP155/MYO6/KCNE4/CACNA1D/KCND3/FGF12/ATP2A1/STC1/GJA1/TNNI1/TNNC1/ACTA1/KCNH2/ACTN2/KCNJ3/NEB/MYL2/MYH7/MYH2/MYL1
GOBP_CELL_FATE_COMMITMENT	GOBP_CELL_FATE_COMMITMENT	136	0.477123	1.58512	0.00338959	0.0258633	0.0207145	2618	tags=37%, list=18%, signal=31%	TBX21/SLAMF6/EOMES/IRF4/IL12RB1/WNT10A/IL6/FOXP3/SLAMF8/BCL11B/SOX17/MIAT/SOX18/SFRP2/PRDM1/PTCH2/KLF4/BATF/WNT11/WNT2/DLL1/PPARG/PML/TAL1/IL6R/GAS1/IL23A/PDPN/WNT6/EPAS1/HOXD10/MEF2C/DLL4/TBX18/BMP2/GSC/TBX15/TBX10/CTSL/ROR2/FGF2/NRP1/GATA6/SPRY2/SFRP1/JAG2/EBF2/DKK1/JAG1/WNT5B
GOBP_MITOTIC_SPINDLE_ORGANIZATION	GOBP_MITOTIC_SPINDLE_ORGANIZATION	97	-0.430134	-1.61345	0.00340043	0.0259111	0.0207528	5343	tags=59%, list=36%, signal=38%	AURKB/TACC2/NUMA1/MISP/PSRC1/CLASP1/PCNT/HNRNPU/DYNC1H1/PIBF1/CEP126/RAN/WDR62/VPS4B/KIFC1/STMN1/RAE1/BORA/CHMP2B/TUBG1/TPR/CHMP5/KIF2A/RAB11A/STAG1/CCSAP/CEP192/PLK1/SMC1A/SMC3/EFHC1/SPAST/SPC25/TNKS/NDC80/STAG2/CCNB1/TOGARAM1/KIF3B/SPICE1/RMDN1/CLASP2/STIL/NUF2/GPSM2/TPX2/CKAP5/MAP10/CLTC/MZT1/DLGAP5/CHMP4C/CEP97/TTK/PRC1/CENPE/MAP9
GOBP_B_CELL_HOMEOSTASIS	GOBP_B_CELL_HOMEOSTASIS	22	0.715293	1.75714	0.00344028	0.0261795	0.0209678	1853	tags=50%, list=12%, signal=44%	CD74/FOXP3/NCKAP1L/TNFAIP3/GAPT/SPNS2/LYN/DOCK11/ADA/MEF2C/DOCK10
GOBP_PROTEIN_TRANSPORT_ALONG_MICROTUBULE	GOBP_PROTEIN_TRANSPORT_ALONG_MICROTUBULE	56	-0.504111	-1.70422	0.00345501	0.0262562	0.0210292	4110	tags=52%, list=28%, signal=38%	DYNLRB2/KIFAP3/ARL3/KIF3C/WDR19/IFT88/CLUAP1/PCM1/IFT74/DYNLL2/PURA/TNPO1/TRIP11/TTC30B/KIF3B/LCA5L/TTC21B/SSX2IP/TUB/KIF5B/RAB27B/DYNC2H1/TTC26/IFT81/TTC30A/KIF3A/KIF5C/WDR35/KIF1A
GOBP_ICOSANOID_METABOLIC_PROCESS	GOBP_ICOSANOID_METABOLIC_PROCESS	66	0.562082	1.69714	0.00349836	0.02655	0.0212645	1932	tags=32%, list=13%, signal=28%	PTGDS/CD74/DPEP2/DPEP1/GGT5/ALOX5/EDN1/ALOX5AP/IL1B/TBXAS1/ANXA1/HPGDS/PTGIS/TLR2/CYP1B1/GSTP1/CYP4F8/GPX1/PLA2G4A/CYP4F22/PLA2G4C
GOCC_CELL_TRAILING_EDGE	GOCC_CELL_TRAILING_EDGE	12	0.798957	1.70848	0.00351032	0.026605	0.0213086	1593	tags=50%, list=11%, signal=45%	PSTPIP1/SELPLG/SCIMP/ICAM2/BST1/MSN
GOBP_REGULATION_OF_CELL_MIGRATION_INVOLVED_IN_SPROUTING_ANGIOGENESIS	GOBP_REGULATION_OF_CELL_MIGRATION_INVOLVED_IN_SPROUTING_ANGIOGENESIS	34	0.639878	1.73092	0.00352585	0.026687	0.0213742	3224	tags=59%, list=22%, signal=46%	FGFBP1/MIR27A/MMRN2/MIR23A/KLF4/RHOJ/MEOX2/ANXA1/DLL4/HMOX1/TBXA2R/FGF2/AKT3/JCAD/PTGS2/KDR/SRPX2/NOTCH1/CIB1/MAP3K3
GOBP_NEGATIVE_REGULATION_OF_T_CELL_APOPTOTIC_PROCESS	GOBP_NEGATIVE_REGULATION_OF_T_CELL_APOPTOTIC_PROCESS	13	0.784921	1.70352	0.00356474	0.0269452	0.0215811	1375	tags=54%, list=9%, signal=49%	CD27/IL7R/JAK3/IDO1/PRKCQ/DOCK8/ADA
GOBP_REGULATION_OF_GLYCOPROTEIN_METABOLIC_PROCESS	GOBP_REGULATION_OF_GLYCOPROTEIN_METABOLIC_PROCESS	36	0.630901	1.72074	0.00362717	0.0273805	0.0219297	1148	tags=28%, list=8%, signal=26%	CCL19/CCL21/CCR7/JAK3/IL33/IGF1/ITM2A/IL15/HBEGF/ITM2C
GOBP_POSITIVE_REGULATION_OF_TRANSMEMBRANE_TRANSPORT	GOBP_POSITIVE_REGULATION_OF_TRANSMEMBRANE_TRANSPORT	127	0.478599	1.58295	0.00363493	0.0274026	0.0219474	1630	tags=27%, list=11%, signal=24%	CD19/CXCL9/CCR2/CXCL10/CXCL11/XCL1/ADIPOQ/ABCB1/IGF1/C3/CCL2/KCNIP2/TESC/NR4A3/ACE2/CX3CL1/FXYD1/GJC2/KCNMB1/DRD4/PLCG2/APLNR/EDN3/TREM2/TMSB4X/P2RY6/KLF15/LRRC26/SHANK3/P2RX7/SNCA/F2R/F2RL3/THY1
GOBP_TYPE_I_INTERFERON_PRODUCTION	GOBP_TYPE_I_INTERFERON_PRODUCTION	91	0.518257	1.64121	0.00371336	0.0279565	0.022391	1678	tags=26%, list=11%, signal=24%	ZBP1/LILRA4/IRF8/TLR8/LILRB1/TNFAIP3/PTPN22/IRF1/NLRC3/CD14/PLCG2/TLR7/PYCARD/IRF7/TLR4/NMI/STAT1/IKBKE/TLR2/TRIM21/IRF3/UBE2L6/IFIH1/IRF5
GOMF_MHC_CLASS_I_PROTEIN_BINDING	GOMF_MHC_CLASS_I_PROTEIN_BINDING	15	0.76769	1.73152	0.00375317	0.0282186	0.0226009	1629	tags=47%, list=11%, signal=42%	CD8A/HLA-E/LILRB1/TAP1/TAP2/PILRA/TAPBP
GOBP_RAS_PROTEIN_SIGNAL_TRANSDUCTION	GOBP_RAS_PROTEIN_SIGNAL_TRANSDUCTION	258	0.414062	1.44633	0.00377867	0.0283726	0.0227243	2698	tags=28%, list=18%, signal=24%	RASGRP2/RASAL3/P2RY8/WAS/RIPOR2/P2RY10/IGF1/APOE/CYTH4/AIF1/NGFR/RAB33A/VAV1/CDC42EP5/MYOC/PIK3CG/GPR18/ARHGAP4/F2RL2/LYN/JUN/RASIP1/SPRY1/STARD8/RASGRP4/RHOJ/SH3BP1/RRAS/ARHGEF1/CSF1/RASA3/RAB42/RHOG/PDPN/DENND3/HEG1/F2R/F2RL3/COL3A1/MAPK11/GPR4/CDC42EP1/RHOV/PRAG1/COL1A2/LPAR6/PDGFRB/ARHGDIB/RAB4B/DLC1/RASSF1/CYTH1/RASGRP3/TAX1BP3/LIMK1/EPHB2/TIMP2/PLEKHG5/KSR1/RASGRF2/FGF2/MYO9B/MRAS/NRP1/SPRY…
GOBP_RESPONSE_TO_MACROPHAGE_COLONY_STIMULATING_FACTOR	GOBP_RESPONSE_TO_MACROPHAGE_COLONY_STIMULATING_FACTOR	10	0.822403	1.69396	0.00382786	0.0287039	0.0229896	1501	tags=70%, list=10%, signal=63%	STAP1/PDE1B/CSF1R/PDE2A/TLR4/CSF1/TLR2
GOBP_RESPONSE_TO_PROSTAGLANDIN	GOBP_RESPONSE_TO_PROSTAGLANDIN	24	0.690882	1.72697	0.0038751	0.0290196	0.0232425	1274	tags=33%, list=9%, signal=31%	CCL19/CCL21/CCR7/PTGER4/PTGFR/GNG2/EDN1/PPARG
GOBP_POSITIVE_REGULATION_OF_PROTEIN_KINASE_ACTIVITY	GOBP_POSITIVE_REGULATION_OF_PROTEIN_KINASE_ACTIVITY	388	0.388282	1.38755	0.00399475	0.0298761	0.0239285	2205	tags=22%, list=15%, signal=19%	CCL19/CCL21/CCR7/CD40LG/STAP1/LEP/NCF1/PTPRC/CD74/ADIPOQ/IGF1/CD40/CD4/NCKAP1L/LILRA5/IL18/LTF/PIK3R5/PIK3CG/FPR1/ADCY4/FAM20A/CD86/IGFBP6/IL34/EGR1/CSF1R/AGAP2/TGFBR2/DRD4/FCGR1A/MLKL/EDN1/HBEGF/CD300A/EDN3/GADD45B/TGFB1/FYN/FGF18/MAP3K14/GAS6/CXCR4/WNT11/IL1B/TLR4/ADAM8/CHI3L1/IRAK2/C5AR1/CCND2/CSF1/TLR6/TAL1/IL6R/RGCC/SNCA/IL23A/AGER/FGF1/PRR5/ADCY7/VEGFC/F2R/GADD45G/MAPK11/TF/HTR2B/MAP3K8/CSK…
GOBP_STRIATED_MUSCLE_CONTRACTION	GOBP_STRIATED_MUSCLE_CONTRACTION	106	-0.410791	-1.56748	0.00402837	0.0300877	0.0240979	1093	tags=19%, list=7%, signal=18%	NUP155/ATP8A2/KCNE4/HOMER1/CACNA1D/DTNA/KCND3/FGF12/ATP2A1/STC1/GJA1/TNNI1/TNNC1/KCNH2/KCNJ3/KLHL41/CHGA/MYL2/MYH7/MYL1
GOBP_POSITIVE_REGULATION_OF_TOLL_LIKE_RECEPTOR_SIGNALING_PATHWAY	GOBP_POSITIVE_REGULATION_OF_TOLL_LIKE_RECEPTOR_SIGNALING_PATHWAY	21	0.715575	1.75127	0.00407864	0.030423	0.0243665	1501	tags=38%, list=10%, signal=34%	PTPN22/LTF/CYBA/CAV1/NR1H3/RSAD2/TLR1/TLR2
GOMF_CYSTEINE_TYPE_ENDOPEPTIDASE_REGULATOR_ACTIVITY_INVOLVED_IN_APOPTOTIC_PROCESS	GOMF_CYSTEINE_TYPE_ENDOPEPTIDASE_REGULATOR_ACTIVITY_INVOLVED_IN_APOPTOTIC_PROCESS	24	0.687794	1.71926	0.00411174	0.0306295	0.0245319	2768	tags=58%, list=19%, signal=48%	CD27/BIRC3/DPEP1/CASP1/NLRP1/SERPINB9/PYCARD/GAS6/SNCA/NOD1/BAD/RPS6KA3/CARD8/PRDX5
GOMF_HELICASE_ACTIVITY	GOMF_HELICASE_ACTIVITY	126	-0.399573	-1.56752	0.0042117	0.0313195	0.0250845	5303	tags=56%, list=36%, signal=36%	DDX18/TDRD9/TWNK/XRCC5/CHD4/SRCAP/MCM3/RAD54L2/CHD3/DDX20/MCM9/CHD1L/RFC4/DDX6/DDX55/RUVBL1/EIF4A3/EIF4A2/DHX8/RECQL4/SNRNP200/NAV2/SMC6/DHX57/CHD8/MTREX/G3BP1/DDX59/MCM6/WRN/MRE11/ASCC3/DHX29/CHD9/DHX9/DHX36/DDX52/DDX21/DDX1/AQR/DHX15/ERCC6L2/YTHDC2/RAD51/SMARCAD1/DQX1/ATRX/FANCM/CHD1/RAD54L/MCM2/RFC5/RFC3/ZGRF1/BLM/HELZ/DNA2/RAD50/CHD6/CHD7/SMARCA1/ERCC6L/DHX40/POLQ/HELLS/DSCC1/HLTF/MCM4/RAD54B…
GOBP_REGULATION_OF_EPITHELIAL_CELL_APOPTOTIC_PROCESS	GOBP_REGULATION_OF_EPITHELIAL_CELL_APOPTOTIC_PROCESS	58	0.557576	1.66279	0.00422149	0.0313195	0.0250845	2401	tags=48%, list=16%, signal=41%	CD40LG/FASLG/IL6/CCL2/CD40/ZFP36/TNFAIP3/ECSCR/ICAM1/CD248/SFRP4/TEK/GSN/CDH5/GAS6/ANGPTL4/RGCC/RAMP2/ANGPT1/ZFP36L1/ITGA4/CFLAR/HMOX1/BOK/H19/BAD/TNIP2/CAPN10
GOBP_NEGATIVE_REGULATION_OF_PROTEOLYSIS	GOBP_NEGATIVE_REGULATION_OF_PROTEOLYSIS	197	0.435465	1.49325	0.0042233	0.0313195	0.0250845	2055	tags=27%, list=14%, signal=24%	CD27/CST7/CST4/SPOCK2/PI16/CSN2/LAMP3/C3/CARD16/DPEP1/ITIH5/NGFR/PAPLN/SERPING1/LTF/SERPINB9/BIN1/SFRP2/TIMP4/SERPINB7/AQP1/KLF4/CST6/GAS6/BST2/CSTA/CST1/SERPINB2/ANXA8/NOP53/PML/MICAL1/RENBP/TFPI2/SNCA/SERPINB4/SPINK5/TRIM21/GAS1/IFI6/TIMP1/GPX1/COL7A1/SMR3A/PLAUR/RECK/TFPI/C4B/CPAMD8/COL6A3/HGF/UBXN1/TIMP2/SERPINH1
GOBP_REGULATION_OF_SYNCYTIUM_FORMATION_BY_PLASMA_MEMBRANE_FUSION	GOBP_REGULATION_OF_SYNCYTIUM_FORMATION_BY_PLASMA_MEMBRANE_FUSION	18	0.741587	1.74753	0.00422652	0.0313195	0.0250845	2087	tags=67%, list=14%, signal=57%	CXCL9/CXCL10/RIPOR2/CD53/TYROBP/TREM2/NFATC2/IL4R/EHD2/EHD1/CFLAR/SCGB3A1
GOBP_COLLAGEN_METABOLIC_PROCESS	GOBP_COLLAGEN_METABOLIC_PROCESS	68	0.542819	1.64063	0.0042364	0.0313441	0.0251042	2671	tags=50%, list=18%, signal=41%	IL6/MFAP4/CIITA/EMILIN1/MMP19/MMP2/SERPINB7/MMP3/ENG/TGFB1/MMP1/CTSK/MMP7/COL1A1/PPARG/RCN3/MRC2/VIM/RGCC/COL13A1/F2R/COL1A2/PDGFRB/CTSD/CTSB/ADAMTS14/MMP14/SERPINH1/CTSL/P3H3/TNS2/FAP/UCN/MMP10
GOBP_REGULATION_OF_NUCLEOTIDE_BINDING_OLIGOMERIZATION_DOMAIN_CONTAINING_SIGNALING_PATHWAY	GOBP_REGULATION_OF_NUCLEOTIDE_BINDING_OLIGOMERIZATION_DOMAIN_CONTAINING_SIGNALING_PATHWAY	11	0.798192	1.67495	0.00424093	0.0313441	0.0251042	1177	tags=45%, list=8%, signal=42%	BIRC3/TNFAIP3/PTPN22/SLC15A3/TLR4
GOMF_PEPTIDASE_ACTIVATOR_ACTIVITY	GOMF_PEPTIDASE_ACTIVATOR_ACTIVITY	34	0.635468	1.71899	0.00424767	0.0313529	0.0251113	2729	tags=50%, list=18%, signal=41%	MAL/CASP1/NLRP1/PCOLCE/SFRP2/CAV1/CTSC/FBLN1/PYCARD/PSME2/NLRC4/PCOLCE2/NOD1/PSME1/BAD/CARD8/PRSS22
GOBP_CELL_JUNCTION_DISASSEMBLY	GOBP_CELL_JUNCTION_DISASSEMBLY	16	0.754965	1.72259	0.00426372	0.0314304	0.0251733	1067	tags=38%, list=7%, signal=35%	C1QA/C3/C1QB/C1QC/CX3CL1/TREM2
GOBP_INNATE_IMMUNE_RESPONSE_ACTIVATING_SIGNAL_TRANSDUCTION	GOBP_INNATE_IMMUNE_RESPONSE_ACTIVATING_SIGNAL_TRANSDUCTION	80	0.525628	1.64245	0.00427906	0.0315024	0.025231	1525	tags=21%, list=10%, signal=19%	CLEC10A/ICAM3/CARD11/CLEC4E/PSMB9/TYROBP/CD209/ICAM2/CLEC4A/HCK/PSMB8/PLCG2/LYN/FYN/PSME2/MUCL1/LILRA2
GOBP_POSITIVE_REGULATION_OF_CYTOKINE_PRODUCTION_INVOLVED_IN_INFLAMMATORY_RESPONSE	GOBP_POSITIVE_REGULATION_OF_CYTOKINE_PRODUCTION_INVOLVED_IN_INFLAMMATORY_RESPONSE	16	0.754667	1.72191	0.00432597	0.0318063	0.0254744	2165	tags=62%, list=15%, signal=53%	GBP5/CD6/IL6/GPSM3/CLEC7A/IL17B/TLR4/TLR6/NOD2/H19
GOBP_INTERLEUKIN_5_PRODUCTION	GOBP_INTERLEUKIN_5_PRODUCTION	10	0.818917	1.68678	0.00435132	0.0319511	0.0255904	519	tags=40%, list=3%, signal=39%	SCGB1A1/IL33/FOXP3/LILRB4
GOCC_SYNAPTIC_MEMBRANE	GOCC_SYNAPTIC_MEMBRANE	182	-0.352363	-1.45788	0.00443519	0.0325247	0.0260498	3021	tags=32%, list=20%, signal=26%	DNM1L/SYAP1/HSPA8/SYNJ2BP/STXBP5/ATAD1/DLG1/ATP2B1/GABRD/SHANK2/ARRB1/KCNMA1/STX3/MAGEE1/ADORA1/STXBP1/STRN/PTPRD/EFNB3/KPNA2/AKAP9/SHC4/FBXO45/SLC4A8/CASK/UNC13B/ABHD17C/CNIH2/PTPRT/CSPG5/GPHN/CACNG4/GPER1/CNR1/CHRNA5/KCNC2/SYT7/KCND3/CDH2/SLC6A11/FAIM2/GLRB/IGSF9B/SHISA9/LIN7A/ADCY1/SYT1/GRIA2/KCND2/CLSTN2/ACTN2/GABRQ/KCNJ3/SLC1A2/RIMS4/SYP/GRIA1/CHRNB2/ANK1
GOBP_POSITIVE_REGULATION_OF_PATTERN_RECOGNITION_RECEPTOR_SIGNALING_PATHWAY	GOBP_POSITIVE_REGULATION_OF_PATTERN_RECOGNITION_RECEPTOR_SIGNALING_PATHWAY	31	0.654017	1.72049	0.0045309	0.0331836	0.0265775	1501	tags=32%, list=10%, signal=29%	PTPN22/LTF/CYBA/SLC15A3/CAV1/NR1H3/TLR4/RSAD2/TLR1/TLR2
GOBP_ACIDIC_AMINO_ACID_TRANSPORT	GOBP_ACIDIC_AMINO_ACID_TRANSPORT	42	-0.566487	-1.80577	0.0045625	0.0333444	0.0267063	2660	tags=40%, list=18%, signal=33%	SLC38A2/CPLX1/ADORA1/STXBP1/UNC13B/LRRC8E/RAB3A/PPFIA1/ARL6IP1/SLC12A2/NTRK2/PPFIA4/SLC7A11/SYT1/GJA1/SLC1A2/NPY5R
GOBP_CELLULAR_RESPONSE_TO_INTERFERON_BETA	GOBP_CELLULAR_RESPONSE_TO_INTERFERON_BETA	11	0.795113	1.66849	0.00456466	0.0333444	0.0267063	1331	tags=45%, list=9%, signal=41%	PYHIN1/AIM2/IRF1/MNDA/STAT1
GOBP_ACTIN_POLYMERIZATION_OR_DEPOLYMERIZATION	GOBP_ACTIN_POLYMERIZATION_OR_DEPOLYMERIZATION	157	0.460028	1.55221	0.00458004	0.0334136	0.0267618	1704	tags=23%, list=11%, signal=21%	CCL21/CCR7/PSTPIP1/CORO1A/WAS/GMFG/PLEK/HCLS1/NCKAP1L/AIF1/ELN/ARHGAP40/KANK3/CDC42EP5/ICAM1/WIPF1/LMOD1/HCK/BIN1/CXCL12/COTL1/GSN/PYCARD/FAM107A/SH3BP1/TMSB4X/ARPC1B/ESAM/MICAL1/TMSB10/CAPG/TWF2/SLIT2/CDC42EP1/FCHSD1/VILL
GOBP_REGULATION_OF_NITRIC_OXIDE_METABOLIC_PROCESS	GOBP_REGULATION_OF_NITRIC_OXIDE_METABOLIC_PROCESS	40	0.594905	1.65035	0.00464979	0.0338787	0.0271343	3160	tags=52%, list=21%, signal=41%	KLF2/ICAM1/CLEC7A/CAV1/EDN1/KLF4/HBB/CD34/IL1B/TLR4/TLR6/ZC3H12A/PTGIS/TSPO/GLA/CX3CR1/PTGS2/ASS1/DDAH2/TICAM1/TMEM106A
GOMF_LIPOPROTEIN_PARTICLE_RECEPTOR_BINDING	GOMF_LIPOPROTEIN_PARTICLE_RECEPTOR_BINDING	20	-0.673551	-1.86482	0.00470211	0.0342159	0.0274043	414	tags=25%, list=3%, signal=24%	CLTC/SYT1/APOA1/APOA2/CRP
GOBP_POSITIVE_REGULATION_OF_ENDOTHELIAL_CELL_APOPTOTIC_PROCESS	GOBP_POSITIVE_REGULATION_OF_ENDOTHELIAL_CELL_APOPTOTIC_PROCESS	15	0.760198	1.71462	0.00480775	0.0349396	0.027984	1812	tags=53%, list=12%, signal=47%	CD40LG/FASLG/CCL2/CD40/ECSCR/CD248/RGCC/ITGA4
GOCC_VACUOLAR_LUMEN	GOCC_VACUOLAR_LUMEN	129	0.468301	1.55231	0.00488035	0.0354217	0.0283701	2867	tags=37%, list=19%, signal=30%	CD1E/FASLG/LYZ/CTSG/CD74/C3/ADA2/ARHGAP45/MNDA/OGN/CTSC/TCN2/DCN/PYCARD/NSG1/CTSK/NPC2/FTL/LGMN/HSPG2/BGN/GM2A/OMD/PDGFRB/CTSD/RNASET2/LUM/CTSB/ARSA/GLA/CTSL/GRN/AGRN/HYAL1/PLD3/SDC3/FMOD/S100A7/IDUA/HPSE/LIPA/PSAP/RNASE2/FUCA1/TXNDC5/ACP2/SMPD1/DPP7
GOCC_RNA_POLYMERASE_COMPLEX	GOCC_RNA_POLYMERASE_COMPLEX	82	-0.448264	-1.63489	0.00489685	0.0354958	0.0284295	3924	tags=37%, list=26%, signal=27%	GTF2H3/POLR3A/PRIM2/POLR3F/POLR1A/POLR3B/TAF4/GTF2H2C/SETD5/GTF2A1/LEO1/CTR9/TAF1/RPRD1B/POLR3K/POLR1B/RPRD2/POLR2B/MNAT1/POLR3G/CDC73/TAF9B/PEX2/POLR2K/TCEA1/PRIM1/MYO6/RPRD1A/TAF2/RMRP
GOBP_REGULATION_OF_CELLULAR_RESPONSE_TO_HEAT	GOBP_REGULATION_OF_CELLULAR_RESPONSE_TO_HEAT	71	-0.447991	-1.59653	0.00492435	0.0356495	0.0285525	5177	tags=59%, list=35%, signal=39%	NUP37/MTOR/NUP98/CREBBP/NUP35/BAG3/YWHAE/HSPA1L/NUP88/BAG1/MAPK1/NUP50/POM121/RPTOR/BAG5/NUP133/HSBP1/NUP43/RAE1/RANBP2/SIRT1/TPR/NUP160/NUP210/SEH1L/HSPA8/PTGES3/HSP90AB1/CHORDC1/NDC1/NUP205/GSK3B/NUP107/HSPH1/NUP58/FKBP4/MAPT/NUP155/HSP90AA1/HSPB8/CAMK2B/BAG4
GOBP_NEGATIVE_REGULATION_OF_MAPK_CASCADE	GOBP_NEGATIVE_REGULATION_OF_MAPK_CASCADE	126	0.478885	1.57957	0.00494704	0.0357281	0.0286155	2498	tags=32%, list=17%, signal=27%	LAX1/TBC1D10C/PTPRC/ADIPOQ/GBP1/APOE/LILRB4/PTPN22/DUSP2/LIF/EMILIN1/SFRP2/CAV1/LYN/CD300A/KLF4/SPRY1/FBLN1/IL1B/TLR4/PER1/P2RX7/FOXO1/PTPN6/GSTP1/RGS2/CSK/RGS14/HYAL2/MECOM/TNIP1/EPHB2/ABCA7/NDRG2/CHRNA9/DACT1/IRAK3/SPRY2/SFRP1/RAPGEF1
GOBP_CALCIUM_ION_TRANSMEMBRANE_TRANSPORT	GOBP_CALCIUM_ION_TRANSMEMBRANE_TRANSPORT	180	0.43627	1.48696	0.00494785	0.0357281	0.0286155	1630	tags=22%, list=11%, signal=20%	CCL19/CD19/CXCL9/CCL21/CCR7/LCK/FASLG/CORO1A/CXCL10/CXCL11/PTPRC/XCL1/CLIC2/CX3CL1/PIK3CG/CCL3/P2RY12/RRAD/BIN1/TRPV2/TMEM37/GJC2/DRD4/PLCG2/LYN/MCOLN2/APLNR/FYN/GAS6/CASQ2/P2RY6/RASA3/P2RX7/SNCA/PTPN6/F2R/F2RL3/HTR2B/THY1
GOBP_REACTIVE_NITROGEN_SPECIES_METABOLIC_PROCESS	GOBP_REACTIVE_NITROGEN_SPECIES_METABOLIC_PROCESS	50	0.582927	1.67907	0.0049896	0.0359837	0.0288202	3160	tags=50%, list=21%, signal=39%	KLF2/ICAM1/CLEC7A/CAV1/EDN1/KLF4/HBB/NOS3/CD34/IL1B/TLR4/TLR6/ZC3H12A/PTGIS/TLR2/CYP1B1/TSPO/GLA/CX3CR1/PTGS2/GCHFR/ASS1/DDAH2/TICAM1/TMEM106A
GOBP_RESPONSE_TO_PEPTIDE	GOBP_RESPONSE_TO_PEPTIDE	358	0.389643	1.39091	0.00504991	0.0363722	0.0291313	2086	tags=24%, list=14%, signal=21%	PRKCB/TRARG1/LEP/JAK3/STAT4/ADIPOQ/MZB1/IGF1/CD40/SOCS3/PRKCQ/TNFAIP3/PTPN22/NGFR/NR4A3/RARRES2/KLF2/VCAM1/CYBB/ICAM1/EGR2/NR4A1/ADCY4/NLRP1/EGR1/ID1/TIMP4/MMP2/CXCL12/LPL/FCGR2B/MMP3/CAV1/PDK4/LYN/EDN1/KLF4/TEK/CDO1/STAR/CASP4/TREM2/FYN/ACVR1C/IL1B/TLR4/COL1A1/STAT5A/OXTR/BTG2/PPARG/KLF15/STAT1/TLR6/PDE3B/ANXA1/VIM/FOXO1/LGMN/TLR2/FABP3/AGER/GSTP1/ADCY7/TIMP1/CAV2/JUND/HHEX/SLC2A4/NFKBIA/IRF5/CS…
GOBP_CELL_CYCLE_CHECKPOINT	GOBP_CELL_CYCLE_CHECKPOINT	164	-0.36717	-1.49866	0.00513525	0.0369177	0.0295683	4993	tags=49%, list=34%, signal=33%	CNOT4/INTS3/CEP63/NEK11/DYNC1LI1/TFDP2/HUS1/TFDP1/NSUN2/ATF2/MDM4/CNOT7/RBL2/TIPRL/WAC/CUL4A/DONSON/RINT1/DCLRE1B/PCNA/CASP2/MRE11/GTSE1/CDC5L/CNOT2/ETAA1/MDC1/TPR/CNOT1/CDK2/CDC45/TIPIN/RAD17/RFWD3/BUB3/TP53BP1/GEN1/WEE1/ZWILCH/PLK1/CNOT6/SPDL1/INTS7/RAD1/FEM1B/NDC80/CCNB1/E2F1/BUB1/NBN/CHEK1/CDK1/ZWINT/MSH2/TIMELESS/APC/CDC6/TOPBP1/BLM/E2F8/DNA2/TRIP13/PTPN11/KNTC1/CENPF/WDR76/CDC25C/CHMP4C/BUB…
GOBP_RESPONSE_TO_INTERFERON_ALPHA	GOBP_RESPONSE_TO_INTERFERON_ALPHA	18	0.735186	1.73245	0.0051387	0.0369177	0.0295683	2229	tags=67%, list=15%, signal=57%	PYHIN1/LAMP3/STAR/MX2/GAS6/IFIT3/BST2/IFIT2/AXL/IFITM1/IFNAR2/IFITM2
GOBP_MYOFIBRIL_ASSEMBLY	GOBP_MYOFIBRIL_ASSEMBLY	35	-0.574117	-1.77265	0.00516502	0.0370597	0.029682	757	tags=26%, list=5%, signal=24%	NEBL/SIX4/ACTA1/ACTN2/KLHL41/NEB/NRAP/MYL2/LMOD2
GOBP_MUSCLE_CONTRACTION	GOBP_MUSCLE_CONTRACTION	201	-0.342186	-1.43481	0.00519737	0.0372445	0.02983	1234	tags=17%, list=8%, signal=16%	ZDHHC21/TBX3/NUP155/GPER1/ATP8A2/KCNE4/HOMER1/CACNA1D/SCNN1B/DTNA/ASPH/KCND3/GNAO1/FGF12/ATP2A1/STC1/GJA1/MYOM2/TNNI1/TNNC1/ACTA1/KCNH2/ACTN2/KCNJ3/KLHL41/MYOT/NEB/CHRNB2/CHGA/MYL2/MYH7/LMOD2/MYH2/MYL1
GOCC_M_BAND	GOCC_M_BAND	16	-0.731626	-1.90117	0.00523228	0.0374472	0.0299923	323	tags=25%, list=2%, signal=24%	MYOM2/KLHL41/ANK1/LMOD2
GOBP_POSITIVE_REGULATION_OF_ACUTE_INFLAMMATORY_RESPONSE	GOBP_POSITIVE_REGULATION_OF_ACUTE_INFLAMMATORY_RESPONSE	20	0.699493	1.69088	0.00538092	0.0384623	0.0308054	1189	tags=50%, list=8%, signal=46%	CCR7/IL6/C3/HLA-E/BTK/C2CD4B/PIK3CG/OSM/IL1B/ADAM8
GOBP_T_HELPER_1_CELL_DIFFERENTIATION	GOBP_T_HELPER_1_CELL_DIFFERENTIATION	13	0.769345	1.66972	0.00545748	0.0389603	0.0312042	1414	tags=38%, list=10%, signal=35%	CCL19/JAK3/IL18R1/IL4R/ANXA1
GOBP_REGULATION_OF_CALCIUM_ION_TRANSPORT_INTO_CYTOSOL	GOBP_REGULATION_OF_CALCIUM_ION_TRANSPORT_INTO_CYTOSOL	61	0.552309	1.64634	0.00552748	0.0394103	0.0315647	1924	tags=39%, list=13%, signal=34%	CD19/CXCL9/CORO1A/CXCL10/CXCL11/XCL1/CD4/CLIC2/CX3CL1/CAV1/LYN/APLNR/FYN/CASQ2/P2RY6/PML/P2RX7/SNCA/PTPN6/F2R/F2RL3/THY1/JPH2/UBASH3B
GOCC_ANCHORED_COMPONENT_OF_MEMBRANE	GOCC_ANCHORED_COMPONENT_OF_MEMBRANE	97	0.494691	1.57379	0.00554838	0.0395095	0.0316441	2268	tags=36%, list=15%, signal=31%	CD52/CD2/CD48/XPNPEP2/GPIHBP1/DPEP2/MSLN/DPEP1/FOLR2/GP1BA/VNN2/FCGR3B/CD14/ACHE/ALPL/BST2/VNN1/SEMA7A/BST1/GAS1/NT5E/THY1/PLAUR/RECK/TFPI/NRN1/HYAL2/PRND/RGMA/LY6E/NOD1/EEPD1/NOD2/ZFAND2B/LSAMP
GOBP_RESPONSE_TO_ALCOHOL	GOBP_RESPONSE_TO_ALCOHOL	153	0.45535	1.52986	0.00558497	0.03972	0.0318127	1669	tags=27%, list=11%, signal=24%	CCL19/CCL21/CCR7/CD27/LEP/CSN1S1/FOSB/ADIPOQ/FOS/SPI1/RBP4/PTGER4/NLRP3/KLF2/VCAM1/CYBB/ICAM1/CCL3/CES1/S100A8/PTGFR/TGFBR2/CD14/KCNMB1/DRD4/GNG2/KLF4/CDO1/STAR/SGK1/GSN/TGFB1/FYN/IGFBP7/SLIT3/PPARG/GSTP1/ADCY7/SLIT2/SLC2A4/RGS2
GOBP_ICOSANOID_BIOSYNTHETIC_PROCESS	GOBP_ICOSANOID_BIOSYNTHETIC_PROCESS	31	0.646101	1.69967	0.00560029	0.039779	0.0318599	1726	tags=39%, list=12%, signal=34%	PTGDS/CD74/GGT5/ALOX5/EDN1/ALOX5AP/IL1B/TBXAS1/ANXA1/HPGDS/PTGIS/PLA2G4A
GOCC_U4_SNRNP	GOCC_U4_SNRNP	11	-0.78208	-1.82086	0.00564142	0.0400208	0.0320536	22	tags=18%, list=0%, signal=18%	SNRPGP15/RNU4-1
GOBP_REGULATION_OF_THE_FORCE_OF_HEART_CONTRACTION	GOBP_REGULATION_OF_THE_FORCE_OF_HEART_CONTRACTION	18	-0.704443	-1.89156	0.00570137	0.0403954	0.0323537	574	tags=22%, list=4%, signal=21%	APLN/CHGA/MYL2/MYH7
GOBP_REGULATION_OF_ACTIN_FILAMENT_BASED_PROCESS	GOBP_REGULATION_OF_ACTIN_FILAMENT_BASED_PROCESS	282	0.402643	1.41759	0.0057227	0.0404958	0.032434	2551	tags=29%, list=17%, signal=24%	CCL21/CCR7/STAP1/CORO1A/WAS/GMFG/PLEK/HCLS1/NCKAP1L/ELN/ARHGAP40/KANK3/S1PR1/PTGER4/CDC42EP5/MYOC/CX3CL1/ICAM1/LMOD1/HCK/ID1/BIN1/ARHGEF15/CSF1R/CXCL12/CAV1/COTL1/EDN1/TEK/GSN/PYCARD/SYNPO/WNT11/FAM107A/SH3BP1/TMSB4X/BST2/ARPC1B/GJA5/CNN2/FES/ESAM/BST1/PDGFRA/SHANK3/RHOG/TMSB10/CAPG/RGCC/PDPN/TWF2/SLIT2/CDC42EP1/FCHSD1/VILL/PPM1F/PDGFRB/ARHGDIB/DLC1/LIMK1/FLNA/SIGLEC15/TRPM2/TRIOBP/DAPK3/NRP1/RND…
GOBP_POSITIVE_REGULATION_OF_CYTOSOLIC_CALCIUM_ION_CONCENTRATION_INVOLVED_IN_PHOSPHOLIPASE_C_ACTIVATING_G_PROTEIN_COUPLED_SIGNALING_PATHWAY	GOBP_POSITIVE_REGULATION_OF_CYTOSOLIC_CALCIUM_ION_CONCENTRATION_INVOLVED_IN_PHOSPHOLIPASE_C_ACTIVATING_G_PROTEIN_COUPLED_SIGNALING_PATHWAY	18	0.731546	1.72387	0.00574683	0.0405865	0.0325067	1770	tags=67%, list=12%, signal=59%	P2RY8/P2RY10/S1PR1/GPR18/F2RL2/EDN1/TGM2/F2R/F2RL3/GPR4/GNA15/LPAR6
GOBP_HETEROPHILIC_CELL_CELL_ADHESION_VIA_PLASMA_MEMBRANE_CELL_ADHESION_MOLECULES	GOBP_HETEROPHILIC_CELL_CELL_ADHESION_VIA_PLASMA_MEMBRANE_CELL_ADHESION_MOLECULES	26	0.673411	1.70078	0.00574988	0.0405865	0.0325067	1174	tags=35%, list=8%, signal=32%	LGALS7B/CD6/SELP/JAML/CADM3/CD209/VCAM1/ICAM1/SCARF2
GOBP_POSITIVE_REGULATION_OF_LYMPHOCYTE_APOPTOTIC_PROCESS	GOBP_POSITIVE_REGULATION_OF_LYMPHOCYTE_APOPTOTIC_PROCESS	10	0.810767	1.66999	0.00592169	0.0417472	0.0334363	1189	tags=50%, list=8%, signal=46%	PDCD1/IDO1/CD274/LGALS9/ADAM8
GOBP_P38MAPK_CASCADE	GOBP_P38MAPK_CASCADE	37	0.62128	1.69917	0.00599232	0.0421925	0.033793	2936	tags=57%, list=20%, signal=46%	LEP/NCF1/ZFP36/SPI1/PTPN22/LGALS9/GADD45B/IL1B/PER1/ZC3H12A/SPHK1/AGER/GADD45G/ZFP36L1/BMP2/HGF/GADD45A/MAP2K3/MINK1/CYLD/XDH
GOBP_POSITIVE_REGULATION_OF_T_CELL_RECEPTOR_SIGNALING_PATHWAY	GOBP_POSITIVE_REGULATION_OF_T_CELL_RECEPTOR_SIGNALING_PATHWAY	12	0.785073	1.67879	0.00602223	0.0423089	0.0338862	2407	tags=67%, list=16%, signal=56%	CCR7/TRAT1/LCK/CARD11/ADA/PRKD2/KCNN4/CD81
GOMF_U6_SNRNA_BINDING	GOMF_U6_SNRNA_BINDING	13	-0.747668	-1.8576	0.00602381	0.0423089	0.0338862	22	tags=23%, list=0%, signal=23%	METTL16/PRPF8/RNU4-1
GOBP_DNA_STRAND_ELONGATION	GOBP_DNA_STRAND_ELONGATION	20	-0.659848	-1.82688	0.0060926	0.0427006	0.0341999	3818	tags=80%, list=26%, signal=60%	DCLRE1B/PCNA/MRE11/POLE/GINS3/NUCKS1/POT1/NBN/RFC3/LIG3/DNA2/GINS2/RAD50/GINS1/MCM4/GINS4
GOMF_CATION_TRANSMEMBRANE_TRANSPORTER_ACTIVITY	GOMF_CATION_TRANSMEMBRANE_TRANSPORTER_ACTIVITY	314	-0.320364	-1.41044	0.00609469	0.0427006	0.0341999	1902	tags=21%, list=13%, signal=18%	SLC39A9/SLC22A5/SLC13A2/HCN3/SLC36A4/CNNM2/FAM155A/SLC4A8/TMEM38B/NNT/SLC30A9/SLC2A10/SLC7A1/SLC1A4/NIPA1/SFXN1/ATP6V1H/SHROOM2/ITPR2/SLC5A3/SLC9A2/SLC46A1/CACNG4/CNR1/KCNE4/KCNQ3/CHRNA5/SLC38A1/CACNA1D/KCNC2/SCNN1B/KCND3/ABCC8/SLC12A2/SLC6A11/SLC5A8/ASIC1/TTYH1/ATP2A1/MCOLN3/SLC39A6/KCNK2/COX6C/SLC7A2/FAM155B/CACNA2D2/COX6A2/SLC30A8/GRIA2/PIEZO2/KCND2/SCNN1G/CACNG1/SLC4A4/HCN2/KCNH2/ATP1A3/KCNJ3…
GOBP_PROTEIN_CONTAINING_COMPLEX_LOCALIZATION	GOBP_PROTEIN_CONTAINING_COMPLEX_LOCALIZATION	215	-0.332965	-1.38985	0.00612424	0.0428545	0.0343232	5177	tags=48%, list=35%, signal=32%	NUP37/TRAF3IP1/NPM1/RPGR/RIOK2/NUP98/NOP9/HNRNPU/SUPT6H/ADAM10/NUP35/SLC1A1/GRIP1/POLR2D/NSUN2/EIF4A3/MCM3AP/NUP88/TSC1/RAN/NUP50/SDAD1/POM121/DYNLRB2/CPSF3/SRSF1/ZC3H11A/KIFAP3/DAG1/SETD2/SLBP/GLE1/ARL3/NUP133/ENY2/SMG7/NUP43/CDC40/RAE1/RANBP2/KIF3C/FYTTD1/HIP1/DLG3/TPR/WDR19/IFT88/NUP160/CLUAP1/PCM1/NUP210/RAB11A/IFT74/SEH1L/SYNJ2BP/NMD3/DYNLL2/ATAD1/IQSEC2/DLG1/VPS35/CPSF2/BIRC5/PURA/ABCE1/TNP…
GOBP_REGULATION_OF_ACUTE_INFLAMMATORY_RESPONSE_TO_ANTIGENIC_STIMULUS	GOBP_REGULATION_OF_ACUTE_INFLAMMATORY_RESPONSE_TO_ANTIGENIC_STIMULUS	12	0.782748	1.67382	0.00615105	0.0429889	0.0344308	978	tags=58%, list=7%, signal=55%	PLA2G2D/CCR7/C3/HLA-E/BTK/FCGR2B/IL20RB
GOBP_NEGATIVE_REGULATION_OF_T_HELPER_CELL_DIFFERENTIATION	GOBP_NEGATIVE_REGULATION_OF_T_HELPER_CELL_DIFFERENTIATION	14	0.766878	1.69641	0.00620401	0.0433055	0.0346844	1414	tags=43%, list=10%, signal=39%	TBX21/JAK3/FOXP3/IL4R/ZC3H12A/ANXA1
GOBP_REGULATION_OF_MITOTIC_SISTER_CHROMATID_SEGREGATION	GOBP_REGULATION_OF_MITOTIC_SISTER_CHROMATID_SEGREGATION	39	-0.557883	-1.77067	0.00622973	0.0434314	0.0347853	2889	tags=46%, list=19%, signal=37%	BUB3/GEN1/PLK1/SPDL1/NDC80/CCNB1/BUB1/FBXO5/ZWINT/APC/TRIP13/KNTC1/CENPF/BUB1B/MAD2L1/TTK/RAD21/TEX14
GOBP_PRI_MIRNA_TRANSCRIPTION_BY_RNA_POLYMERASE_II	GOBP_PRI_MIRNA_TRANSCRIPTION_BY_RNA_POLYMERASE_II	40	0.584713	1.62208	0.00628503	0.0436952	0.0349965	1274	tags=28%, list=9%, signal=25%	ATOH8/FOS/LILRB4/SPI1/NGFR/EGR1/ETS1/JUN/KLF4/TGFB1/PPARG
GOBP_RESPONSE_TO_PROGESTERONE	GOBP_RESPONSE_TO_PROGESTERONE	30	0.643969	1.69283	0.00628803	0.0436952	0.0349965	1668	tags=43%, list=11%, signal=39%	CD38/CSN1S1/FOSB/FOS/PTN/CAV1/TGFB1/NR1H3/OXTR/TLR2/TSPO/RAMP2/TXNIP
GOCC_NEURON_PROJECTION_TERMINUS	GOCC_NEURON_PROJECTION_TERMINUS	67	-0.470236	-1.6708	0.00629482	0.0436952	0.0349965	828	tags=25%, list=6%, signal=24%	HCN3/SLC4A8/UNC13B/OPHN1/RAB3A/GPER1/KCNC2/NTRK2/SCRG1/KCNK2/SYT1/PTPRN2/SYP/SCGN/NTS/CPLX2/UCN3
GOMF_CARGO_RECEPTOR_ACTIVITY	GOMF_CARGO_RECEPTOR_ACTIVITY	58	0.54701	1.63129	0.00629847	0.0436952	0.0349965	2310	tags=43%, list=16%, signal=37%	CD5/CD6/MARCO/FOLR2/MRC1/CFI/ENPP2/SCARF1/CD163/STAB1/PRSS12/SCARF2/CXCL16/PRG4/SSC5D/AGER/APOBR/HHIPL1/TMPRSS3/DAB2/OLR1/ABCA7/SCARA3/ACKR4/CD163L1
GOCC_INFLAMMASOME_COMPLEX	GOCC_INFLAMMASOME_COMPLEX	10	0.808746	1.66583	0.00631429	0.0437512	0.0350414	1426	tags=70%, list=10%, signal=63%	AIM2/CASP1/NLRP3/NLRP1/CASP4/PYCARD/NLRC4
GOBP_RESPONSE_TO_ORGANOPHOSPHORUS	GOBP_RESPONSE_TO_ORGANOPHOSPHORUS	79	0.516003	1.60616	0.00636427	0.0440435	0.0352755	2498	tags=39%, list=17%, signal=33%	GPD1/FOSB/ADIPOQ/FOS/CASP1/PIK3CG/P2RY12/MMP19/PDE2A/JUN/AQP1/TEK/CDO1/STAR/PER1/COL1A1/P2RY6/STAT1/P2RX7/SLC26A3/ALDH3A1/THBD/AQP9/ZFP36L1/CITED1/SPARC/P2RY11/TRPM4/SLC8A1/PCK1/RAPGEF1
GOBP_POSITIVE_REGULATION_BY_SYMBIONT_OF_ENTRY_INTO_HOST	GOBP_POSITIVE_REGULATION_BY_SYMBIONT_OF_ENTRY_INTO_HOST	11	0.789315	1.65632	0.00637755	0.0440815	0.0353059	1615	tags=55%, list=11%, signal=49%	CD74/HLA-DRB1/CD4/LGALS9/TRIM21/LGALS1
GOBP_REGULATION_OF_SMALL_GTPASE_MEDIATED_SIGNAL_TRANSDUCTION	GOBP_REGULATION_OF_SMALL_GTPASE_MEDIATED_SIGNAL_TRANSDUCTION	243	0.41906	1.46041	0.00655546	0.0452559	0.0362465	2264	tags=25%, list=15%, signal=22%	RASAL3/ARHGAP9/P2RY8/RIPOR2/P2RY10/TAGAP/ARHGAP25/IGF1/APOE/CYTH4/ARHGAP15/ARHGAP30/ARHGAP40/VAV1/MYOC/ARHGAP45/PIK3CG/GPR18/ARHGAP4/F2RL2/LYN/SIPA1/RASIP1/SPRY1/STARD8/RASGRP4/RHOJ/SH3BP1/ARHGEF1/CSF1/ARHGAP20/RASA3/GMIP/ARHGAP23/RHOG/ARHGAP31/SYDE1/DENND3/HEG1/F2R/F2RL3/COL3A1/ARHGAP22/SLIT2/GPR4/ARAP3/RHOV/PRAG1/LPAR6/ARAP2/PDGFRB/ARHGDIB/DLC1/CYTH1/EPHB2/TIMP2/PLEKHG5/RASGRF2/MYO9B/NRP1/ARAP1
GOBP_COLLAGEN_BIOSYNTHETIC_PROCESS	GOBP_COLLAGEN_BIOSYNTHETIC_PROCESS	31	0.641915	1.68865	0.00661784	0.0456308	0.0365468	2149	tags=48%, list=14%, signal=41%	IL6/CIITA/EMILIN1/SERPINB7/ENG/TGFB1/COL1A1/PPARG/RCN3/VIM/RGCC/F2R/PDGFRB/SERPINH1/P3H3
GOBP_REGULATION_OF_VASCULAR_PERMEABILITY	GOBP_REGULATION_OF_VASCULAR_PERMEABILITY	34	0.621731	1.68183	0.00664014	0.0457288	0.0366253	2023	tags=44%, list=14%, signal=38%	CLDN5/APOE/C2CD4B/NPR1/MIR23A/PDE2A/TEK/TGFB1/CDH5/AKAP12/RAMP2/SLIT2/GPR4/ANGPT1/BMP6
GOBP_MONOCYTE_CHEMOTACTIC_PROTEIN_1_PRODUCTION	GOBP_MONOCYTE_CHEMOTACTIC_PROTEIN_1_PRODUCTION	15	0.747284	1.68549	0.00667063	0.0458488	0.0367214	2086	tags=53%, list=14%, signal=46%	ADIPOQ/LGALS9/CLEC7A/MCOLN2/IL1B/AGER/GSTP1/NOD2
GOBP_HEART_PROCESS	GOBP_HEART_PROCESS	169	-0.356924	-1.46138	0.00667378	0.0458488	0.0367214	1119	tags=16%, list=8%, signal=15%	CACNG4/NUP155/KCNE4/CACNA1D/ASPH/KCND3/GNAO1/APLN/FGF12/ATP2A1/AGT/STC1/CACNA2D2/GJA1/TNNI1/KCND2/TNNC1/CACNG1/KCNH2/ATP1A3/KCNJ3/KCNK3/CACNG6/CHGA/MYL2/MYH7/MYL1
GOBP_NEUROTRANSMITTER_SECRETION	GOBP_NEUROTRANSMITTER_SECRETION	93	-0.426413	-1.59607	0.00670398	0.0460003	0.0368428	1791	tags=29%, list=12%, signal=26%	SLC4A8/CASK/UNC13B/RAB3A/CSPG5/PPP1R9A/PPFIA1/PREPL/GPER1/CNR1/CHRNA5/SYT7/PPFIA4/GRM4/SV2A/NAPB/ASIC1/PCLO/LIN7A/ADCY1/SYT1/PTPRN2/SYN1/TRIM9/RIMS4/SYP/CPLX2
GOBP_T_CELL_EXTRAVASATION	GOBP_T_CELL_EXTRAVASATION	10	0.807331	1.66291	0.00677296	0.0464174	0.0371768	2370	tags=70%, list=16%, signal=59%	CCR2/CCL2/ICAM1/IL27RA/CD99/XG/RIPK3
GOBP_TOLL_LIKE_RECEPTOR_9_SIGNALING_PATHWAY	GOBP_TOLL_LIKE_RECEPTOR_9_SIGNALING_PATHWAY	22	0.690822	1.69702	0.0067943	0.0464798	0.0372268	1306	tags=36%, list=9%, signal=33%	LILRA4/TLR8/PTPN22/PIK3AP1/RAB7B/TLR7/IRAK2/RSAD2
GOBP_POSITIVE_REGULATION_OF_CATION_TRANSMEMBRANE_TRANSPORT	GOBP_POSITIVE_REGULATION_OF_CATION_TRANSMEMBRANE_TRANSPORT	87	0.505967	1.59238	0.00679852	0.0464798	0.0372268	1630	tags=31%, list=11%, signal=28%	CD19/CXCL9/CCR2/CXCL10/CXCL11/XCL1/CCL2/KCNIP2/TESC/ACE2/CX3CL1/FXYD1/GJC2/KCNMB1/DRD4/PLCG2/APLNR/EDN3/TREM2/TMSB4X/P2RY6/LRRC26/SHANK3/SNCA/F2R/F2RL3/THY1
GOBP_VASCULAR_ENDOTHELIAL_GROWTH_FACTOR_PRODUCTION	GOBP_VASCULAR_ENDOTHELIAL_GROWTH_FACTOR_PRODUCTION	24	0.672117	1.68007	0.00683723	0.0466533	0.0373657	2538	tags=50%, list=17%, signal=42%	CCR2/IL6/C3/TGFB1/IL1B/C5AR1/IL6R/FLT4/CYP1B1/NDRG2/HPSE/PTGS2
GOBP_POSITIVE_REGULATION_OF_CELL_MATRIX_ADHESION	GOBP_POSITIVE_REGULATION_OF_CELL_MATRIX_ADHESION	45	0.575035	1.63269	0.00684039	0.0466533	0.0373657	1751	tags=29%, list=12%, signal=26%	CD3E/CCL21/CCR7/MYOC/CX3CL1/COL16A1/TEK/RRAS/EFEMP2/CSF1/CCL28/THY1/PPM1F
GOBP_VERY_LONG_CHAIN_FATTY_ACID_METABOLIC_PROCESS	GOBP_VERY_LONG_CHAIN_FATTY_ACID_METABOLIC_PROCESS	23	-0.641642	-1.80495	0.00686387	0.046757	0.0374488	1768	tags=35%, list=12%, signal=31%	ELOVL5/HACD2/PEX2/ABCD3/ELOVL6/ELOVL3/ELOVL4/SLC27A2
GOBP_MEIOTIC_CELL_CYCLE	GOBP_MEIOTIC_CELL_CYCLE	148	-0.369542	-1.48613	0.00691	0.0470146	0.0376551	3354	tags=43%, list=23%, signal=33%	TUBG1/SLX4/CDK2/HSPA2/CNTD1/MND1/PRKACB/TOP2B/BUB3/PLK1/SMC1A/MNS1/RAD1/SMC3/CCNB2/NCAPD3/YTHDC2/RAD51/UTP14C/STAG2/PRKAR1A/TUBGCP4/RAD51C/ATRX/NDC1/MSH6/PDIK1L/FANCM/MSH3/RAD54L/TDRD1/BUB1/NBN/FBXO5/CDC25A/NUF2/PLD6/RAD50/SMC2/BRCA2/TRIP13/PSMC3IP/XRCC2/EXO1/CDC25C/ERCC4/RMI1/RAD51AP1/SPIRE1/OSGIN2/BUB1B/HUS1B/SMC4/TTK/SGO1/RAD54B/WASHC5/RAD21/BRIP1/MYBL1/TOP2A/CCNE2/TEX14
GOBP_ACTIN_FILAMENT_ORGANIZATION	GOBP_ACTIN_FILAMENT_ORGANIZATION	307	0.391662	1.38565	0.00697838	0.0474228	0.037982	2543	tags=28%, list=17%, signal=24%	CCL21/CCR7/PSTPIP1/CORO1A/WAS/GMFG/PLEK/HCLS1/ARHGAP25/MYO1G/NCKAP1L/MYO1F/AIF1/ELN/ARHGAP40/KANK3/XIRP1/S1PR1/SHROOM1/PTGER4/CDC42EP5/MYOC/CX3CL1/ICAM1/WIPF1/LMOD1/HCK/ID1/BIN1/ARHGEF15/CXCL12/COTL1/LCP1/GSN/PYCARD/SYNPO/WNT11/FAM107A/TPM2/SH3BP1/TMSB4X/ARPC1B/ESAM/MICAL1/SHANK3/RHOG/TMSB10/CAPG/RGCC/TWF2/TF/SLIT2/CDC42EP1/FCHSD1/VILL/PPM1F/MICALL2/SORBS1/DPYSL3/ESPN/NEDD9/DLC1/PDLIM1/GAS2L1/LIM…
GOBP_PYROPTOSIS	GOBP_PYROPTOSIS	14	0.76342	1.68876	0.00702591	0.0476885	0.0381948	2466	tags=71%, list=17%, signal=60%	GZMA/ZBP1/AIM2/CASP1/NLRP1/CASP4/NLRC4/GSDME/GSDMD/GSDMC
GOMF_GTPASE_ACTIVATOR_ACTIVITY	GOMF_GTPASE_ACTIVATOR_ACTIVITY	197	0.423323	1.45161	0.00709537	0.0481022	0.0385262	2375	tags=27%, list=16%, signal=23%	RASAL3/ACAP1/ARHGAP9/TBC1D10C/TAGAP/ARHGAP25/NCKAP1L/ARHGAP15/ARHGAP30/ARHGAP40/RGS18/ARHGAP45/ARHGAP4/RGS1/ARHGEF15/AGAP2/JUN/SIPA1/RIN3/STARD8/WNT11/SH3BP1/ARHGEF1/ARHGAP20/RASA3/ALS2CL/GMIP/ARHGAP23/ARHGAP31/ADAP2/SYDE1/ARHGAP22/HTR2B/THY1/ARAP3/ARHGAP27/RGS2/RGS16/RGS10/RGS14/ARAP2/ARHGDIB/DLC1/ADPRH/RASGRP3/TBC1D10A/VPS9D1/MYO9B/NRP1/ARAP1/SMAP2/ADAP1/TBC1D2
GOMF_PEPTIDASE_ACTIVITY	GOMF_PEPTIDASE_ACTIVITY	359	0.392065	1.40012	0.00718939	0.0486812	0.0389899	2103	tags=23%, list=14%, signal=21%	GZMK/GZMA/GZMH/ADAMDEC1/XPNPEP2/CTSG/CMA1/PSMB9/ADAM33/CFD/DPEP2/DPEP1/C1S/C1R/TNFAIP3/CASP1/ACE2/PAPLN/NAALADL1/CPXM1/LTF/CFI/CPVL/F10/C2/MMP19/GGT5/ECEL1/CAPN11/PSMB8/MMP2/MMP3/ADAMTS1/CTSC/KLK12/TPSB2/KLK14/PYDC1/ERAP2/CASP4/PRSS12/CPXM2/PYCARD/MMP1/DPP4/ASPRV1/CTSK/MMP7/PCSK5/KLK4/ADAM8/KLK11/ADAM19/HTRA1/F3/TLL1/PGC/STAMBPL1/PIK3IP1/ZC3H12A/KLK10/LGMN/ADAM28/ADAM23/JOSD2/BMP1/ADAMTSL2/ADAMTS…
GOBP_ACTIVATION_OF_CYSTEINE_TYPE_ENDOPEPTIDASE_ACTIVITY_INVOLVED_IN_APOPTOTIC_PROCESS	GOBP_ACTIVATION_OF_CYSTEINE_TYPE_ENDOPEPTIDASE_ACTIVITY_INVOLVED_IN_APOPTOTIC_PROCESS	61	0.544989	1.62452	0.007212	0.0487507	0.0390456	3018	tags=43%, list=20%, signal=34%	LCK/FASLG/NGFR/NLRP1/S100A8/FAS/PYCARD/TRADD/PPARG/F3/PML/S100A9/NLRC4/SNCA/F2R/NOD1/DLC1/CFLAR/BBC3/BOK/BAD/CARD8/TRAF2/XDH/CASP8/BAK1
GOMF_PROTEIN_HOMODIMERIZATION_ACTIVITY	GOMF_PROTEIN_HOMODIMERIZATION_ACTIVITY	470	0.36806	1.32728	0.00721733	0.0487507	0.0390456	3093	tags=28%, list=21%, signal=23%	CR2/GZMA/JCHAIN/GBP5/CST7/JAML/CIDEA/CADM3/CORO1A/GPD1/HSD11B1/BCL2A1/XCL1/FOXP3/PLEK/ADIPOQ/GBP1/APOE/CD4/LILRB1/TYROBP/NFE4/TESC/TAP1/HSPB6/NR4A3/TRIM22/ADA2/NAALADL1/TYMP/GBP2/FBLN5/CSF1R/RDH5/PDLIM4/PECAM1/PTH1R/LPL/B2M/PDE2A/ENG/RASIP1/CRYM/ACHE/PYCARD/DPP4/DPYD/TPM2/CASQ2/BST2/EFEMP2/IRAK2/STK10/CSF1/PML/STAT1/SDS/PDGFRA/IL6R/CEBPA/NLRC4/FLT4/HPGDS/TRIM21/IRF3/FIBIN/SLIT2/CAV2/HHEX/SYNDIG1/…
GOBP_REGULATION_OF_RHO_PROTEIN_SIGNAL_TRANSDUCTION	GOBP_REGULATION_OF_RHO_PROTEIN_SIGNAL_TRANSDUCTION	64	0.54136	1.63172	0.00723246	0.0487507	0.0390456	2244	tags=34%, list=15%, signal=29%	P2RY8/RIPOR2/P2RY10/APOE/MYOC/GPR18/F2RL2/RASIP1/STARD8/HEG1/F2R/F2RL3/COL3A1/GPR4/PRAG1/LPAR6/PDGFRB/ARHGDIB/DLC1/RASGRF2/MYO9B/NRP1
GOMF_SYNTAXIN_1_BINDING	GOMF_SYNTAXIN_1_BINDING	16	-0.721562	-1.87502	0.00723415	0.0487507	0.0390456	2891	tags=56%, list=19%, signal=45%	STXBP5/CPLX1/STXBP1/NSF/UNC13B/SYBU/SYT1/SYP/CPLX2
GOBP_SYNAPTIC_VESICLE_EXOCYTOSIS	GOBP_SYNAPTIC_VESICLE_EXOCYTOSIS	65	-0.460116	-1.61816	0.00724606	0.0487729	0.0390633	2572	tags=35%, list=17%, signal=29%	ATP2A2/CPLX1/STX3/STXBP1/GSK3B/SLC4A8/UNC13B/RAB3A/CSPG5/PREPL/CNR1/CHRNA5/SYT7/SV2A/NAPB/PCLO/ADCY1/SYT1/SYN1/TRIM9/RIMS4/SYP/CPLX2
GOBP_HEART_VALVE_DEVELOPMENT	GOBP_HEART_VALVE_DEVELOPMENT	40	0.582	1.61455	0.00726875	0.048811	0.0390939	2893	tags=52%, list=19%, signal=42%	ELN/EMILIN1/TIE1/TGFBR2/PDE2A/NOS3/TGFB1/STRA6/SLIT3/GJA5/SNAI1/SLIT2/MEF2C/DLL4/BMP2/SHOX2/NFATC1/TNFRSF1A/JAG1/TBX5/NOTCH1
GOBP_ORGANELLE_FISSION	GOBP_ORGANELLE_FISSION	349	-0.300048	-1.33704	0.00726899	0.048811	0.0390939	3930	tags=40%, list=26%, signal=30%	KIFC1/RAD51D/CDC23/FANCA/VRK1/MYO19/KIF2C/MTFR2/MRE11/POGZ/PDS5B/PEX19/CUL3/BORA/CHMP2B/CDCA5/TUBG1/TPR/SLX4/CHMP5/REEP3/HSPA2/NAA50/CNTD1/INSR/PRMT5/KIF2A/SLC25A46/CDCA8/MND1/RAB11A/STAG1/SEH1L/DNM1L/TOP2B/BUB3/VPS35/CCSAP/CEP192/GEN1/PLK1/SMC1A/SPDL1/RAD1/SMC3/CDC14A/NCAPH/NIPBL/CCNB2/KNSTRN/NCAPD3/RAD51/SPAST/ANAPC1/DSN1/TNKS/NDC80/STAG2/PRKAR1A/SLF1/CCNB1/RAD51C/ATRX/CHAMP1/NDC1/OPA1/SMPD3/TO…
GOBP_POSITIVE_REGULATION_OF_MONOCYTE_CHEMOTACTIC_PROTEIN_1_PRODUCTION	GOBP_POSITIVE_REGULATION_OF_MONOCYTE_CHEMOTACTIC_PROTEIN_1_PRODUCTION	10	0.804085	1.65623	0.007299	0.0489544	0.0392087	2086	tags=70%, list=14%, signal=60%	ADIPOQ/LGALS9/CLEC7A/MCOLN2/IL1B/AGER/NOD2
GOBP_NEURAL_NUCLEUS_DEVELOPMENT	GOBP_NEURAL_NUCLEUS_DEVELOPMENT	39	-0.547534	-1.73783	0.00737277	0.0493906	0.0395581	2935	tags=31%, list=20%, signal=25%	SEC24B/GLUD1/YWHAQ/RAD1/ZNF148/BCL2/SUDS3/CDK5R1/KCNC2/PLP1/CHRNB2/ASCL1
GOMF_GROWTH_FACTOR_RECEPTOR_BINDING	GOMF_GROWTH_FACTOR_RECEPTOR_BINDING	89	0.500184	1.57849	0.00740387	0.0495402	0.0396779	2417	tags=33%, list=16%, signal=27%	MS4A1/IL12RB1/IL6/VEGFD/CD300LF/IL27RA/FGF7/LYN/HBEGF/FYN/FGF18/CDH5/PYCARD/IL1B/PGF/PDGFRA/KLB/IL6R/FGF1/FLRT2/VEGFC/PDGFRB/TRIP6/IL1RN/PLSCR1/FGF2/VEGFB/ITGA5/RNF126
GOBP_EPITHELIAL_CELL_DIFFERENTIATION	GOBP_EPITHELIAL_CELL_DIFFERENTIATION	422	0.370957	1.33305	0.00747491	0.0499564	0.0400113	2679	tags=30%, list=18%, signal=25%	KRT1/ZBED2/CLDN5/RIPOR2/ADIPOQ/SPRR1B/ATOH8/KRT17/KRT6A/BCL11B/ZFP36/PPP1R16B/KRT6C/SOX17/S1PR1/PTN/KLF2/KRT5/LIF/ICAM1/CES1/KRT86/SPRR1A/ID1/KRT10/SOX18/PECAM1/SFRP4/ACVRL1/TIE1/KRT75/CAV1/PDE2A/COL22A1/KRT14/ENG/TAGLN/PTCH2/KLK12/ROBO4/KLF4/KLK14/NPY/ID3/SPRY1/IVL/KRT4/CDH5/CD34/CXCR4/CTSK/WNT11/IL1B/SH3BP1/CSTA/DLL1/PPARG/COL18A1/KLF15/CDH3/STAT1/FOXJ1/ACTA2/CCNO/ANXA1/VIM/ACTL8/SPINK5/EPHA2/P…
GOBP_REGULATION_OF_T_CELL_DIFFERENTIATION_IN_THYMUS	GOBP_REGULATION_OF_T_CELL_DIFFERENTIATION_IN_THYMUS	13	0.757623	1.64428	0.0075451	0.050366	0.0403393	1375	tags=46%, list=9%, signal=42%	IL7R/EGR3/ADAM8/VNN1/FOXJ1/ADA
GOBP_REGULATION_OF_SYSTEMIC_ARTERIAL_BLOOD_PRESSURE_BY_CIRCULATORY_RENIN_ANGIOTENSIN	GOBP_REGULATION_OF_SYSTEMIC_ARTERIAL_BLOOD_PRESSURE_BY_CIRCULATORY_RENIN_ANGIOTENSIN	12	0.77801	1.66369	0.00757311	0.0504934	0.0404413	1916	tags=58%, list=13%, signal=51%	CTSG/CMA1/ACE2/CES1/PCSK5/F2R/CPA3
GOBP_NEGATIVE_REGULATION_OF_MYELOID_CELL_DIFFERENTIATION	GOBP_NEGATIVE_REGULATION_OF_MYELOID_CELL_DIFFERENTIATION	60	0.536434	1.5999	0.0076116	0.0506902	0.040599	2830	tags=43%, list=19%, signal=35%	GPR171/ADIPOQ/INPP5D/LILRB4/ZFP36/LILRB1/C1QC/LTF/CCL3/LYN/TLR4/MAFB/DLL1/TAL1/FSTL3/HOXA7/NFKBIA/ZFP36L1/ZBTB16/UBASH3B/GPR68/SFRP1/NME2/ITPKB/PIK3R1/FBN1
GOBP_LEUKOTRIENE_METABOLIC_PROCESS	GOBP_LEUKOTRIENE_METABOLIC_PROCESS	17	0.73051	1.6986	0.00776674	0.0516625	0.0413777	1726	tags=41%, list=12%, signal=36%	DPEP2/DPEP1/GGT5/ALOX5/ALOX5AP/TLR2/PLA2G4A
GOCC_PROTEASOME_CORE_COMPLEX	GOCC_PROTEASOME_CORE_COMPLEX	13	0.757124	1.64319	0.00779871	0.0518142	0.0414992	859	tags=15%, list=6%, signal=15%	PSMB9/PSMB8
GOBP_MULTICELLULAR_ORGANISMAL_SIGNALING	GOBP_MULTICELLULAR_ORGANISMAL_SIGNALING	103	-0.399525	-1.50942	0.00782334	0.0519169	0.0415815	1119	tags=22%, list=8%, signal=21%	CACNG4/NUP155/GPER1/KCNE4/CACNA1D/ASPH/KCND3/NTRK2/FGF12/ATP2A1/AGT/CNTNAP2/CACNA2D2/GJA1/KCND2/CACNG1/KCNH2/ATP1A3/KCNJ3/GPR88/KCNK3/CARTPT/CACNG6
GOBP_MYD88_INDEPENDENT_TOLL_LIKE_RECEPTOR_SIGNALING_PATHWAY	GOBP_MYD88_INDEPENDENT_TOLL_LIKE_RECEPTOR_SIGNALING_PATHWAY	26	0.660721	1.66873	0.00788219	0.0522461	0.0418451	1534	tags=35%, list=10%, signal=31%	BIRC3/CD40/CD300LF/CD14/IRF7/TLR4/TLR6/IKBKE/IRF3
GOBP_ENDOTHELIUM_DEVELOPMENT	GOBP_ENDOTHELIUM_DEVELOPMENT	99	0.496182	1.58807	0.00789915	0.0522972	0.041886	2679	tags=44%, list=18%, signal=37%	CXCL10/CLDN5/ATOH8/PPP1R16B/SOX17/S1PR1/PTN/ITGAX/ICAM1/ID1/SOX18/PECAM1/ACVRL1/TIE1/PDE2A/COL22A1/ENG/ROBO4/GJA4/CDH5/CD34/CXCR4/IL1B/GJA5/DLL1/COL18A1/PDPN/FGF1/HEG1/MSN/GPX1/CCM2/DLL4/S1PR2/PRKD2/BMP6/NRP1/EDF1/TNFRSF1A/RAPGEF1/JAG1/ZEB1/BTG1/KDR
GOBP_MEMBRANE_RAFT_ORGANIZATION	GOBP_MEMBRANE_RAFT_ORGANIZATION	20	0.687941	1.66295	0.00791491	0.0523402	0.0419205	2105	tags=40%, list=14%, signal=34%	CD2/PTPRC/MAL/CAV1/GSN/RFTN1/CAV2/ABCA7
GOBP_INTRACILIARY_TRANSPORT	GOBP_INTRACILIARY_TRANSPORT	44	-0.529103	-1.71459	0.00793613	0.0524193	0.0419838	4110	tags=55%, list=28%, signal=40%	DYNLRB2/KIFAP3/ARL3/KIF3C/WDR19/IFT88/CLUAP1/PCM1/IFT74/DYNLL2/TNPO1/TRIP11/TTC30B/KIF3B/LCA5L/TTC21B/SSX2IP/TUB/DYNC2H1/TTC26/IFT81/TTC30A/KIF3A/WDR35
GOCC_REPLICATION_FORK	GOCC_REPLICATION_FORK	52	-0.489628	-1.62087	0.0080382	0.0530315	0.0424742	4000	tags=50%, list=27%, signal=37%	DONSON/RAD51D/PCNA/WRN/BCAS2/MRE11/CDC5L/PRIM2/ETAA1/PRIMPOL/TIPIN/TP53BP1/SMARCAD1/RFC1/RAD51C/NBN/RFC5/RAD18/TIMELESS/RFC3/BLM/XRCC2/UHRF1/MCM10/PRIM1/WDHD1
GOBP_NITRIC_OXIDE_SYNTHASE_BIOSYNTHETIC_PROCESS	GOBP_NITRIC_OXIDE_SYNTHASE_BIOSYNTHETIC_PROCESS	16	0.737421	1.68256	0.00806916	0.0531737	0.042588	1541	tags=50%, list=10%, signal=45%	FCER2/IL33/CCL2/EDN1/TLR4/AKAP12/TLR2/GSTP1
GOBP_RESPONSE_TO_PROSTAGLANDIN_E	GOBP_RESPONSE_TO_PROSTAGLANDIN_E	19	0.695	1.66553	0.0081965	0.0539499	0.0432098	1274	tags=32%, list=9%, signal=29%	CCL19/CCL21/CCR7/PTGER4/GNG2/PPARG
GOBP_REGULATION_OF_PROTEIN_SERINE_THREONINE_KINASE_ACTIVITY	GOBP_REGULATION_OF_PROTEIN_SERINE_THREONINE_KINASE_ACTIVITY	359	0.388646	1.38791	0.0082229	0.0540608	0.0432985	2764	tags=28%, list=19%, signal=23%	CCL19/CD40LG/LAX1/CXCL10/PTPRC/CD74/ADIPOQ/IGF1/APOE/CD40/TNFAIP3/PTPN22/DUSP2/LTF/PIK3R5/PIK3CG/FPR1/FAM20A/IGFBP6/IL34/CSF1R/SFRP2/INKA1/DRD4/CAV1/LYN/MLKL/EDN1/CD300A/EDN3/GADD45B/RASIP1/SPRY1/TGFB1/FGF18/PYCARD/CXCR4/IL1B/TLR4/ADAM8/CCNI2/IRAK2/C5AR1/CCND2/CCNO/TLR6/CEBPA/RGCC/SNCA/AGER/PTPN6/FGF1/GSTP1/HEG1/GADD45G/MAPK11/TF/HTR2B/THY1/SERTAD1/HHEX/RGS2/CSK/S1PR2/RGS14/MAP3K6/PDGFRB/HYAL2/BM…
GOCC_GLUTAMATERGIC_SYNAPSE	GOCC_GLUTAMATERGIC_SYNAPSE	187	-0.342177	-1.42235	0.00830411	0.0545313	0.0436754	3038	tags=32%, list=20%, signal=25%	FXR1/ERBIN/HSPA8/PLCB4/CDKL5/USP8/DYNLL2/ATAD1/DLG1/ATP2B1/TNIK/PURA/CPLX1/STX3/PRKCI/NOS1AP/EIF4E/PPM1H/PRKAR1A/STXBP1/CTNND1/PTPRD/AP2B1/PPP1R1B/GSK3B/EFNB3/KPNA2/AKAP9/PLEKHA5/PRKAR2B/FBXO45/SLC4A8/USP46/NPTX2/OPHN1/ABHD17C/CNIH2/PTPRT/NDRG1/CSPG5/PPP1R9A/CACNG4/CNR1/HOMER2/HOMER1/DGKE/SV2A/SHISA9/PCLO/ADCY1/SYT1/KCND2/CLSTN2/DLGAP1/CTTNBP2/ACTN2/GRIA1/NPTX1/CPLX2
GOBP_NECROPTOTIC_PROCESS	GOBP_NECROPTOTIC_PROCESS	31	0.634071	1.66802	0.00831468	0.0545374	0.0436803	3075	tags=52%, list=21%, signal=41%	FASLG/ZBP1/BIRC3/CD14/CAV1/MLKL/FAS/TLR4/CFLAR/BOK/RBCK1/RIPK3/YBX3/CYLD/CASP8/TICAM1
GOBP_POSITIVE_REGULATION_OF_MYOBLAST_FUSION	GOBP_POSITIVE_REGULATION_OF_MYOBLAST_FUSION	12	0.775649	1.65864	0.00834982	0.0547044	0.043814	2087	tags=67%, list=14%, signal=57%	CXCL9/RIPOR2/CD53/NFATC2/IL4R/EHD2/EHD1/SCGB3A1
GOMF_SNRNA_BINDING	GOMF_SNRNA_BINDING	40	-0.517726	-1.64508	0.00836466	0.0547082	0.0438171	243	tags=12%, list=2%, signal=12%	RBM41/CCNT1/RNU4ATAC/RNU6ATAC/RNU4-1
GOCC_MYOSIN_II_COMPLEX	GOCC_MYOSIN_II_COMPLEX	12	-0.752258	-1.81578	0.00836976	0.0547082	0.0438171	55	tags=33%, list=0%, signal=33%	MYH10/MYH7/MYH2/MYL1
GOBP_NEGATIVE_REGULATION_OF_SMOOTH_MUSCLE_CELL_PROLIFERATION	GOBP_NEGATIVE_REGULATION_OF_SMOOTH_MUSCLE_CELL_PROLIFERATION	30	0.635503	1.67057	0.00844064	0.0551078	0.0441371	2136	tags=47%, list=14%, signal=40%	ADIPOQ/AIF1/TNFAIP3/NPR1/PTGIR/IL15/OGN/KLF4/EFEMP2/PPARG/GSTP1/MEF2C/HMOX1/NDRG2
GOCC_INTRINSIC_COMPONENT_OF_SYNAPTIC_VESICLE_MEMBRANE	GOCC_INTRINSIC_COMPONENT_OF_SYNAPTIC_VESICLE_MEMBRANE	26	-0.623552	-1.82281	0.00846659	0.0552135	0.0442218	1396	tags=31%, list=9%, signal=28%	RAB27B/RAB3A/SV2A/RAB3B/SYT1/PTPRN2/SYN1/SYP
GOMF_ENZYME_ACTIVATOR_ACTIVITY	GOMF_ENZYME_ACTIVATOR_ACTIVITY	396	0.377682	1.35284	0.00861	0.056084	0.044919	2375	tags=23%, list=16%, signal=20%	RASAL3/NCF1C/ACAP1/ARHGAP9/TBC1D10C/NCF1/GMFG/MAL/TAGAP/ARHGAP25/NCF4/APOE/NCKAP1L/ARHGAP15/ARHGAP30/ARHGAP40/RGS18/APOC1/CASP1/CXCL1/CCL8/LTF/ARHGAP45/CCL3/FAM20A/ARHGAP4/RGS1/NLRP1/PCOLCE/ARHGEF15/AGAP2/SFRP2/NCF2/CAV1/JUN/CTSC/SIPA1/ALOX5AP/FBLN1/RIN3/STARD8/PPP1R15A/PYCARD/GAS6/WNT11/SH3BP1/ARHGEF1/ARHGAP20/RASA3/PSME2/ALS2CL/GMIP/NLRC4/ARHGAP23/PCOLCE2/ARHGAP31/RGCC/ADAP2/SYDE1/ARHGAP22/HTR2…
GOBP_NEGATIVE_REGULATION_OF_NUCLEAR_DIVISION	GOBP_NEGATIVE_REGULATION_OF_NUCLEAR_DIVISION	45	-0.516578	-1.66672	0.00863362	0.0561731	0.0449904	2889	tags=49%, list=19%, signal=40%	BUB3/GEN1/PLK1/SPDL1/RAD1/NDC80/PRKAR1A/CCNB1/BUB1/CHEK1/FBXO5/ZWINT/APC/TRIP13/KNTC1/CENPF/BUB1B/MTBP/MAD2L1/TTK/RAD21/TEX14
GOBP_REGULATION_OF_EXTRACELLULAR_MATRIX_ORGANIZATION	GOBP_REGULATION_OF_EXTRACELLULAR_MATRIX_ORGANIZATION	36	0.603367	1.64564	0.00871528	0.0566393	0.0453637	2495	tags=53%, list=17%, signal=44%	IL6/EMILIN1/ETS1/TIE1/TGFB1/DPP4/EFEMP2/ADTRP/AEBP1/RGCC/PDPN/ANGPTL7/BMP2/CFLAR/PHLDB1/HAS2/FSCN1/TNFRSF1A/FAP
GOBP_EPITHELIAL_CELL_MATURATION	GOBP_EPITHELIAL_CELL_MATURATION	11	-0.76877	-1.78987	0.008742	0.0567478	0.0454506	2492	tags=64%, list=17%, signal=53%	FEM1B/TYMS/RFX3/TFCP2L1/FOXA1/NKX6-1/PGR
GOBP_GERMINAL_CENTER_FORMATION	GOBP_GERMINAL_CENTER_FORMATION	11	0.78265	1.64233	0.00878401	0.0568973	0.0455704	1811	tags=64%, list=12%, signal=56%	CXCL13/KLHL6/TNFAIP3/FOXJ1/ADA/MEF2C/BCL3
GOBP_REGULATION_OF_ACTIN_FILAMENT_ORGANIZATION	GOBP_REGULATION_OF_ACTIN_FILAMENT_ORGANIZATION	201	0.423325	1.45555	0.00878517	0.0568973	0.0455704	2474	tags=27%, list=17%, signal=23%	CCL21/CCR7/CORO1A/WAS/GMFG/PLEK/HCLS1/NCKAP1L/ELN/ARHGAP40/KANK3/S1PR1/PTGER4/CDC42EP5/MYOC/CX3CL1/ICAM1/LMOD1/HCK/ID1/BIN1/ARHGEF15/CXCL12/COTL1/GSN/PYCARD/SYNPO/WNT11/SH3BP1/TMSB4X/ARPC1B/ESAM/SHANK3/TMSB10/CAPG/RGCC/TWF2/SLIT2/CDC42EP1/FCHSD1/VILL/PPM1F/DLC1/LIMK1/FLNA/TRIOBP/NRP1/ARAP1/WASH6P/PFN1/WASHC1/VASP/FHOD1/SFRP1/SPTBN5
GOCC_INTRINSIC_COMPONENT_OF_POSTSYNAPTIC_DENSITY_MEMBRANE	GOCC_INTRINSIC_COMPONENT_OF_POSTSYNAPTIC_DENSITY_MEMBRANE	21	-0.643752	-1.78566	0.00891767	0.0576692	0.0461886	1955	tags=38%, list=13%, signal=33%	EFNB3/CNIH2/PTPRT/CACNG4/SHISA9/ADCY1/CLSTN2/GRIA1
GOBP_POSITIVE_REGULATION_OF_LEUKOCYTE_ADHESION_TO_VASCULAR_ENDOTHELIAL_CELL	GOBP_POSITIVE_REGULATION_OF_LEUKOCYTE_ADHESION_TO_VASCULAR_ENDOTHELIAL_CELL	14	0.756295	1.67299	0.00892476	0.0576692	0.0461886	1812	tags=50%, list=12%, signal=44%	SELP/IL6/ICAM1/ALOX5/ETS1/FUT4/ITGA4
GOCC_PLASMA_MEMBRANE_RAFT	GOCC_PLASMA_MEMBRANE_RAFT	76	0.499295	1.54112	0.00912409	0.0588899	0.0471663	1952	tags=33%, list=13%, signal=29%	MS4A1/FASLG/CD8A/CAVIN2/SELPLG/LIPE/MS4A4A/HCK/P2RY12/FXYD1/TGFBR2/CAVIN3/CAV1/NOS3/TREM2/PLVAP/ADTRP/EHD2/PTGIS/F2R/PLPP1/CAV2/TFPI/DLC1/HMOX1
GOBP_NEGATIVE_REGULATION_OF_INTERLEUKIN_1_PRODUCTION	GOBP_NEGATIVE_REGULATION_OF_INTERLEUKIN_1_PRODUCTION	21	0.692905	1.69579	0.00915493	0.0590217	0.0472718	1541	tags=57%, list=10%, signal=51%	IGF1/CARD16/LILRB4/TNFAIP3/NLRP3/CX3CL1/CD33/TREM2/GAS6/PML/ZC3H12A/GSTP1
GOBP_PROSTAGLANDIN_TRANSPORT	GOBP_PROSTAGLANDIN_TRANSPORT	11	0.779533	1.63579	0.0091744	0.0590798	0.0473184	1726	tags=45%, list=12%, signal=40%	LEP/EDN1/IL1B/SLCO2A1/PLA2G4A
GOCC_AZUROPHIL_GRANULE	GOCC_AZUROPHIL_GRANULE	111	0.471818	1.52884	0.00935197	0.0601548	0.0481794	3467	tags=36%, list=23%, signal=28%	LYZ/CTSG/PIGR/C3/ADA2/ARHGAP45/MNDA/FPR1/HLA-H/CD68/NFAM1/CTSC/PYCARD/BST2/NPC2/VNN1/FTL/RAB37/GM2A/RNASET2/ARSA/GLA/GRN/S100A7/BRI3/TOM1/PSAP/ANXA11/RNASE2/CD63/FUCA1/TXNDC5/DPP7/FABP5/TRAPPC1/SERPINA3/ANXA2/STK11IP/ARSB/PRCP
GOMF_CARD_DOMAIN_BINDING	GOMF_CARD_DOMAIN_BINDING	10	0.795786	1.63913	0.00940317	0.0604153	0.0483881	2675	tags=70%, list=18%, signal=57%	CARD11/CARD16/CASP1/CASP4/NOD1/NOD2/CARD8
GOCC_PRESYNAPTIC_ACTIVE_ZONE	GOCC_PRESYNAPTIC_ACTIVE_ZONE	40	-0.508811	-1.61675	0.00951838	0.0610862	0.0489254	2480	tags=42%, list=17%, signal=36%	ATP2B1/STX3/ADORA1/STXBP1/CTNND1/UNC13B/RAB3A/FZD3/PPFIA1/GPER1/PPFIA4/CDH2/SV2A/PCLO/SYN1/RIMS4/SYP
GOCC_CELL_CELL_JUNCTION	GOCC_CELL_CELL_JUNCTION	329	0.386572	1.37619	0.0096443	0.0618218	0.0495145	2720	tags=27%, list=18%, signal=23%	CD3E/CD2/ZAP70/ITK/JAML/THEMIS/CADM3/CORO1A/WAS/CLDN5/AQP7/CD53/CLDN11/SHROOM1/VAMP5/NGFR/VAV1/LIMS2/FXYD1/JAM2/PDLIM4/PECAM1/GJC2/TMEM204/LYN/FAT2/TEK/GJA4/RASIP1/PGM5/CDH5/PDLIM7/SYNPO/TRIM29/DPP4/KIFC3/CCDC85B/CLDN15/SH3BP1/GJA5/SCN4B/DLL1/OXTR/CNN2/CDH3/PDLIM2/ESAM/GJB3/ANXA1/EPHA2/WTIP/PTPN6/COL13A1/FLRT2/HEG1/MXRA8/CDC42EP1/GJB6/PLPP3/CSK/SYNM/MICALL2/SORBS1/GJB5/PDLIM1/CYTH1/CLMP/FLNA/PLEK…
GOCC_GABA_ERGIC_SYNAPSE	GOCC_GABA_ERGIC_SYNAPSE	26	-0.62037	-1.81351	0.00965487	0.0618218	0.0495145	1252	tags=35%, list=8%, signal=32%	CSPG5/CNR1/KCND3/SLC6A11/SV2A/GLRB/IGSF9B/PCLO/KCND2
GOCC_AMPA_GLUTAMATE_RECEPTOR_COMPLEX	GOCC_AMPA_GLUTAMATE_RECEPTOR_COMPLEX	12	-0.747412	-1.80408	0.00967502	0.0618804	0.0495615	1343	tags=42%, list=9%, signal=38%	CNIH2/CACNG4/SHISA9/GRIA2/GRIA1
GOBP_NUCLEOSOME_ASSEMBLY	GOBP_NUCLEOSOME_ASSEMBLY	56	-0.477795	-1.61526	0.00969672	0.0618804	0.0495615	4680	tags=57%, list=32%, signal=39%	RUVBL1/SET/MIS18A/TSPYL1/HAT1/CENPP/HJURP/HMGB2/CHAF1B/ASF1B/CENPA/RBBP7/ITGB3BP/CENPN/UBN1/TSPYL4/RBBP4/CENPL/SPTY2D1/OIP5/CENPO/ATRX/MCM2/CENPQ/TSPY26P/CENPK/RSF1/CENPI/CENPU/KAT6A/KNL1/KAT6B
GOBP_MULTI_MULTICELLULAR_ORGANISM_PROCESS	GOBP_MULTI_MULTICELLULAR_ORGANISM_PROCESS	127	0.458868	1.51769	0.00969686	0.0618804	0.0495615	1962	tags=28%, list=13%, signal=25%	CD38/SCGB1A1/LEP/IDO1/FOSB/FOS/LGALS9/JUNB/PTN/LIF/PTGFR/MMP2/ETS1/TGFBR2/COL16A1/EDN1/KLK14/CLIC5/IGFBP7/ACVR1C/APOL2/MMP7/IL1B/PCSK5/OXTR/SYDE1/ADCY7/RAMP2/TIMP1/THBD/RGS2/RECK/UCP2/ARHGDIB/PLA2G4C/MAFF
GOBP_INTEGRIN_MEDIATED_SIGNALING_PATHWAY	GOBP_INTEGRIN_MEDIATED_SIGNALING_PATHWAY	81	0.499678	1.56744	0.00990158	0.0631156	0.0505507	2284	tags=35%, list=15%, signal=29%	CD40LG/PLEK/FERMT3/FGR/FYB1/PRAM1/PTN/VAV1/ITGAX/HCK/LIMS2/ADAMTS1/COL16A1/SEMA7A/BST1/COL3A1/TIMP1/THY1/CCM2/PLPP3/ITGBL1/ITGA4/NEDD9/FLNA/ITGB4/ITGAE/NRP1/ITGA5
GOBP_POSITIVE_REGULATION_OF_MACROPHAGE_CHEMOTAXIS	GOBP_POSITIVE_REGULATION_OF_MACROPHAGE_CHEMOTAXIS	13	0.750983	1.62986	0.00995441	0.0633287	0.0507215	1312	tags=46%, list=9%, signal=42%	RARRES2/IL34/CSF1R/CMKLR1/C5AR1/CSF1
GOBP_REGULATION_OF_TRANSMEMBRANE_TRANSPORT	GOBP_REGULATION_OF_TRANSMEMBRANE_TRANSPORT	303	0.386131	1.36282	0.00995742	0.0633287	0.0507215	1669	tags=21%, list=11%, signal=19%	BPIFA1/CD19/CXCL9/PRKCB/LEP/CCR2/CORO1A/CXCL10/CXCL11/KCNA3/XCL1/ADIPOQ/ABCB1/IGF1/C3/CCL2/CLIC2/KCNIP2/TESC/NR4A3/ACE2/CYBB/CX3CL1/PIK3CG/KCNAB2/RRAD/FXYD1/BIN1/TMEM37/GJC2/KCNMB1/DRD4/PLCG2/FHL1/CAV1/LYN/EDN1/APLNR/EDN3/CLIC5/TREM2/FYN/IL1B/CASQ2/TMSB4X/KCNJ5/SCN4B/P2RY6/KLF15/LRRC26/KCNK13/SHANK3/PIM1/CLIC3/P2RX7/KCND1/SNCA/PTPN6/F2R/F2RL3/FXYD5/SLC31A2/MEF2C/THY1/RGS2
GOBP_INTERLEUKIN_6_MEDIATED_SIGNALING_PATHWAY	GOBP_INTERLEUKIN_6_MEDIATED_SIGNALING_PATHWAY	16	0.726119	1.65677	0.0100708	0.0639777	0.0512412	1411	tags=44%, list=9%, signal=40%	GFI1/IL6/SPI1/SOCS3/STAT1/IL6R/CEBPA
GOBP_POSITIVE_REGULATION_OF_LIPID_METABOLIC_PROCESS	GOBP_POSITIVE_REGULATION_OF_LIPID_METABOLIC_PROCESS	110	0.467122	1.51002	0.0100957	0.0640641	0.0513104	2454	tags=33%, list=17%, signal=28%	CCL19/CD19/CCL21/CCR7/CD74/ADIPOQ/APOE/FGR/APOC1/NR4A3/CES1/P2RY12/AGAP2/LYN/TEK/STAR/TGFB1/IL1B/NR1H3/PPARG/PDGFRA/ANXA1/FABP3/FGF1/HTR2B/PDGFRB/SORBS1/BMP6/CCDC3/NOD2/PNPLA2/FGF2/ADGRF5/CD81/TNFRSF1A/SLC27A1
GOBP_REGULATION_OF_COLLAGEN_METABOLIC_PROCESS	GOBP_REGULATION_OF_COLLAGEN_METABOLIC_PROCESS	28	0.643343	1.6538	0.0101927	0.0646073	0.0517455	1817	tags=43%, list=12%, signal=38%	IL6/MFAP4/CIITA/EMILIN1/SERPINB7/ENG/TGFB1/PPARG/VIM/RGCC/F2R/PDGFRB
GOMF_PHOSPHATIDYLINOSITOL_3_4_5_TRISPHOSPHATE_BINDING	GOMF_PHOSPHATIDYLINOSITOL_3_4_5_TRISPHOSPHATE_BINDING	31	0.626632	1.64845	0.0102378	0.0648202	0.051916	2345	tags=39%, list=16%, signal=33%	ARHGAP9/MYO1G/BTK/ANXA8/ADAP2/ARAP3/NRGN/ARAP2/JPH2/PHLDA3/ARAP1/ADAP1
GOCC_CYTOSOLIC_LARGE_RIBOSOMAL_SUBUNIT	GOCC_CYTOSOLIC_LARGE_RIBOSOMAL_SUBUNIT	45	0.562976	1.59845	0.0102875	0.0650346	0.0520877	4424	tags=64%, list=30%, signal=45%	RPL28/RPL13/RPLP2/RPL35/RPL13A/RPL34/RPL27A/RPL18A/RPL36AL/RPL36/RPL10/RPL9/RPLP1/RPL31/RPL3/RPL29/RPL21/RPL37A/RPL37/RPL7A/RPL10A/RPL26/RPL14/RPL27/RPL35A/RPL39L/RPL5/RPL39/RPL36A
GOBP_EXTRACELLULAR_MATRIX_DISASSEMBLY	GOBP_EXTRACELLULAR_MATRIX_DISASSEMBLY	54	0.545067	1.59492	0.0103057	0.0650346	0.0520877	2311	tags=48%, list=16%, signal=41%	IL6/CTSG/CMA1/MMP19/MMP2/ETS1/MMP3/LCP1/TGFB1/MMP1/DPP4/CTSK/MMP7/KLK4/ADAM8/HTRA1/TLL1/PDPN/TIMP1/BMP1/MMP14/TIMP2/CTSL/KLK5/FSCN1/WASHC1
GOBP_REGULATION_OF_TUMOR_NECROSIS_FACTOR_MEDIATED_SIGNALING_PATHWAY	GOBP_REGULATION_OF_TUMOR_NECROSIS_FACTOR_MEDIATED_SIGNALING_PATHWAY	49	0.561789	1.61049	0.0103173	0.0650346	0.0520877	2965	tags=45%, list=20%, signal=36%	ADIPOQ/BIRC3/CARD16/TNFAIP3/TRAF1/CASP1/PYDC1/CASP4/PYCARD/GAS6/TRADD/SPHK1/GSTP1/CCDC3/RBCK1/TNFRSF1A/GPS2/CARD8/TRAF2/CYLD/CASP8/SPPL2B
GOBP_DNA_DEAMINATION	GOBP_DNA_DEAMINATION	10	0.79216	1.63166	0.0103237	0.0650346	0.0520877	1673	tags=50%, list=11%, signal=44%	APOBEC3A/APOBEC3H/APOBEC3G/APOBEC3C/APOBEC3F
GOBP_INTRACILIARY_TRANSPORT_INVOLVED_IN_CILIUM_ASSEMBLY	GOBP_INTRACILIARY_TRANSPORT_INVOLVED_IN_CILIUM_ASSEMBLY	33	-0.579215	-1.76496	0.0103292	0.0650346	0.0520877	4110	tags=61%, list=28%, signal=44%	DYNLRB2/KIFAP3/KIF3C/WDR19/IFT88/CLUAP1/PCM1/IFT74/DYNLL2/TNPO1/TRIP11/TTC30B/KIF3B/TTC21B/SSX2IP/DYNC2H1/TTC26/IFT81/KIF3A/WDR35
GOBP_REGULATION_OF_MYELINATION	GOBP_REGULATION_OF_MYELINATION	32	0.615511	1.63141	0.0103983	0.0653632	0.0523509	2007	tags=34%, list=14%, signal=30%	CST7/PTN/ITGAX/TYMP/LGI4/EGR2/JAM2/CTSC/RARB/NCMAP/HGF
GOCC_TRANS_GOLGI_NETWORK_MEMBRANE	GOCC_TRANS_GOLGI_NETWORK_MEMBRANE	75	0.51934	1.60176	0.0104045	0.0653632	0.0523509	475	tags=15%, list=3%, signal=14%	HLA-DQA2/HLA-DQB2/HLA-DPB1/HLA-DQA1/HLA-DQB1/CD74/HLA-DRB1/HLA-DRB5/HLA-DRA/HLA-DPA1/PLD4
GOMF_SCAVENGER_RECEPTOR_ACTIVITY	GOMF_SCAVENGER_RECEPTOR_ACTIVITY	38	0.589691	1.62017	0.0104693	0.0656973	0.0526185	2678	tags=55%, list=18%, signal=45%	CD5/CD6/MARCO/CFI/ENPP2/SCARF1/CD163/STAB1/PRSS12/SCARF2/CXCL16/PRG4/SSC5D/AGER/HHIPL1/TMPRSS3/SCARA3/ACKR4/CD163L1/MSR1/LGALS3BP
GOCC_CELL_SUBSTRATE_JUNCTION	GOCC_CELL_SUBSTRATE_JUNCTION	335	0.38391	1.36941	0.010503	0.065785	0.0526888	3357	tags=35%, list=23%, signal=28%	PTPRC/IL16/FERMT3/PARVG/XIRP1/APBB1IP/ICAM1/LPXN/HCK/LIMS2/ADGRE5/B2M/FHL1/CAV1/LCP1/ENG/TGM2/TEK/GSN/PGM5/STARD8/PDLIM7/DPP4/SCARF2/FAM107A/ARPC1B/RRAS/CNN2/FES/THSD1/AKAP12/MRC2/TSPAN4/TNS1/ANXA1/VIM/RHOG/ARHGAP31/EPHA2/LAYN/FLRT2/ARHGAP22/MSN/CDC42EP1/THY1/CAV2/FHL3/PLAUR/LAP3/HSPG2/PRAG1/FLNC/ITGBL1/CD99/ITGA4/PDGFRB/DAB2/PLAU/TRIP6/SORBS1/NEDD9/DLC1/RPS19/PDLIM1/MCAM/RPS15/MMP14/FLNA/RPLP2/T…
GOBP_NUCLEOSIDE_CATABOLIC_PROCESS	GOBP_NUCLEOSIDE_CATABOLIC_PROCESS	23	0.675645	1.67735	0.0105065	0.065785	0.0526888	1844	tags=52%, list=12%, signal=46%	APOBEC3A/APOBEC3H/APOBEC3G/ADA2/APOBEC3C/TYMP/DPYD/UPP1/ADA/NT5E/APOBEC3F/NUDT18
GOBP_VASCULAR_ENDOTHELIAL_GROWTH_FACTOR_SIGNALING_PATHWAY	GOBP_VASCULAR_ENDOTHELIAL_GROWTH_FACTOR_SIGNALING_PATHWAY	32	0.61313	1.6251	0.0106256	0.066457	0.053227	2936	tags=56%, list=20%, signal=45%	VEGFD/PIK3CD/ADGRA2/DCN/DLL1/PGF/PDGFRA/FLT4/VEGFC/PDGFRB/PRKD2/VEGFB/NRP1/SPRY2/JCAD/CD63/KDR/XDH
GOCC_TERTIARY_GRANULE_LUMEN	GOCC_TERTIARY_GRANULE_LUMEN	37	0.596304	1.63086	0.0107201	0.066974	0.053641	2058	tags=38%, list=14%, signal=33%	CHIT1/LYZ/OLFM4/CXCL1/LTF/B2M/OSCAR/HBB/CNN2/TCN1/PTPN6/CTSD/TIMP2/TNFAIP6
GOBP_CARBOHYDRATE_DERIVATIVE_CATABOLIC_PROCESS	GOBP_CARBOHYDRATE_DERIVATIVE_CATABOLIC_PROCESS	135	0.456838	1.51697	0.0107388	0.0670165	0.0536751	2711	tags=35%, list=18%, signal=29%	CHIT1/APOBEC3A/GPD1/APOBEC3H/APOBEC3G/ADA2/APOBEC3C/TYMP/OGN/PDE2A/SAMHD1/TGFB1/DCN/DPYD/CHI3L1/UPP1/NPL/RENBP/ADA/NT5E/MGAT1/APOBEC3F/PDE7B/HSPG2/BGN/GM2A/OMD/HYAL2/NUDT18/LUM/GLA/PGLYRP2/FBXO6/CTSL/AGRN/HYAL1/NAGK/FGF2/SDC3/FMOD/IDUA/PDE4B/HPSE/APOBEC3B/LYG1/GALT/FUCA1
GOBP_REGULATION_OF_MICROTUBULE_BASED_PROCESS	GOBP_REGULATION_OF_MICROTUBULE_BASED_PROCESS	166	-0.355732	-1.45021	0.0110923	0.0691466	0.0553811	3751	tags=41%, list=25%, signal=31%	CENPJ/BBS4/STMN1/RAE1/CAMSAP1/BORA/MEMO1/CFAP43/STMN2/CHMP2B/CLIP1/FGF13/SIRT1/TPR/CHMP5/PDCD6IP/NAV3/MAP2/CCSAP/MDM1/GEN1/SKA2/PLK1/MACF1/CCNF/CEP70/SPAST/MAP6D1/CHORDC1/TOGARAM1/GSK3B/AKAP9/CEP76/SPICE1/TTC21B/CLASP2/SKA3/MET/APC/STIL/TPPP/PLK4/KLHL42/CAMSAP2/GPSM2/TPX2/ALMS1/SKA1/CNIH2/CKAP5/FKBP4/MAP10/CLTC/MAPT/CDK5R1/CHMP4C/TRIM37/PAK1/SPAG5/CEP97/TMEM67/TAOK1/OCLN/MAP9/PRKAA2/EPHA3/TUBB4A/…
GOBP_GLYCOSYL_COMPOUND_CATABOLIC_PROCESS	GOBP_GLYCOSYL_COMPOUND_CATABOLIC_PROCESS	31	0.623503	1.64022	0.0111428	0.0693846	0.0555718	1981	tags=42%, list=13%, signal=36%	APOBEC3A/APOBEC3H/APOBEC3G/ADA2/APOBEC3C/TYMP/DPYD/UPP1/ADA/NT5E/APOBEC3F/NUDT18/GLA
GOBP_POSITIVE_REGULATION_OF_RHO_PROTEIN_SIGNAL_TRANSDUCTION	GOBP_POSITIVE_REGULATION_OF_RHO_PROTEIN_SIGNAL_TRANSDUCTION	20	0.675132	1.63199	0.0111775	0.0694159	0.0555969	1817	tags=55%, list=12%, signal=48%	P2RY8/P2RY10/GPR18/F2RL2/F2R/F2RL3/COL3A1/GPR4/PRAG1/LPAR6/PDGFRB
GOBP_NEGATIVE_REGULATION_OF_INTERLEUKIN_1_BETA_PRODUCTION	GOBP_NEGATIVE_REGULATION_OF_INTERLEUKIN_1_BETA_PRODUCTION	18	0.708156	1.66875	0.0111837	0.0694159	0.0555969	1541	tags=61%, list=10%, signal=55%	IGF1/CARD16/LILRB4/TNFAIP3/NLRP3/CX3CL1/CD33/TREM2/PML/ZC3H12A/GSTP1
GOBP_REGULATION_OF_DNA_REPLICATION	GOBP_REGULATION_OF_DNA_REPLICATION	86	-0.41134	-1.50588	0.0111846	0.0694159	0.0555969	4342	tags=51%, list=29%, signal=36%	ORC5/GMNN/METTL4/RBBP6/DONSON/PCNA/WAPL/ESCO1/ZMPSTE24/DHX9/TIPIN/RAD17/CACYBP/SENP2/ANKRD17/ORC3/BRPF3/NUCKS1/SMC3/ATRX/MAP2K4/MSH3/PDS5A/NBN/RFC5/CCNA2/FBXO5/TIMELESS/RFC3/TERF1/LIG3/CDC6/BLM/KAT7/E2F8/DNA2/BRCA2/CDC7/DSCC1/ATAD5/ESCO2/USP37/E2F7/EGFR
GOCC_DENDRITIC_TREE	GOCC_DENDRITIC_TREE	397	-0.283547	-1.24426	0.0112517	0.0697556	0.0558689	3038	tags=28%, list=20%, signal=23%	FXR1/SYAP1/PREX1/CNNM4/HSPA8/PLCB4/CDKL5/USP8/CAMK2N1/HTT/MAP2/ATP2B1/SHANK2/ARRB1/SLC38A2/PURA/LRP8/CPLX1/STX3/SORT1/MAGEE1/AMIGO1/ADORA1/TPBG/HSP90AB1/CTNND1/L1CAM/STRN/MPDZ/OPA1/CAPRIN1/PPP1R1B/MAP2K4/CASC3/KIF1B/CD2AP/GSK3B/PRKAR2B/HCN3/ZWINT/NSF/SLC4A8/ELOVL5/DIP2B/KIF5B/SLC1A4/WASF1/UHMK1/IL6ST/ARHGAP32/CPEB4/OPHN1/ARFGEF2/ABHD17C/CNIH2/PTK2/STRN3/AGO2/FZD3/OSBP2/PPP1R9A/GPHN/KIF5C/MAPT/CDK…
GOBP_ACTIVATION_OF_PHOSPHOLIPASE_C_ACTIVITY	GOBP_ACTIVATION_OF_PHOSPHOLIPASE_C_ACTIVITY	21	0.68552	1.67771	0.0114287	0.0707752	0.0566855	1712	tags=43%, list=12%, signal=38%	S1PR4/ITK/CD86/P2RY12/RASGRP4/C5AR1/P2RY6/HTR2B/GNA15
GOBP_POSITIVE_REGULATION_OF_MAP_KINASE_ACTIVITY	GOBP_POSITIVE_REGULATION_OF_MAP_KINASE_ACTIVITY	172	0.426467	1.44554	0.0114741	0.0709507	0.056826	2205	tags=27%, list=15%, signal=23%	CCL19/CD40LG/PTPRC/CD74/IGF1/CD40/PIK3R5/PIK3CG/FPR1/IGFBP6/IL34/DRD4/MLKL/EDN1/EDN3/GADD45B/TGFB1/FGF18/CXCR4/IL1B/TLR4/ADAM8/IRAK2/C5AR1/TLR6/AGER/FGF1/GADD45G/MAPK11/TF/HTR2B/CSK/S1PR2/MAP3K6/PDGFRB/BMP2/NOD1/HGF/KSR1/NOD2/MAP3K11/ROR2/MDFIC/AVPI1/FGF2/GADD45A
GOBP_MITOTIC_CYTOKINESIS	GOBP_MITOTIC_CYTOKINESIS	50	-0.487775	-1.59666	0.0114833	0.0709507	0.056826	4819	tags=56%, list=32%, signal=38%	ANK3/INCENP/ROCK1/RASA1/STAMBP/VPS4B/ARL3/BBS4/STMN1/CENPA/CHMP2B/CHMP5/PDCD6IP/TTC19/USP8/PLK1/EFHC1/MYH10/SPAST/KIF20A/CKAP2/APC/KIF20B/NUSAP1/CHMP4C/CIT/MAP9/TRIM36
GOMF_OXIDOREDUCTASE_ACTIVITY_ACTING_ON_NAD_P_H_OXYGEN_AS_ACCEPTOR	GOMF_OXIDOREDUCTASE_ACTIVITY_ACTING_ON_NAD_P_H_OXYGEN_AS_ACCEPTOR	10	0.788475	1.62408	0.0115073	0.0709507	0.056826	1355	tags=60%, list=9%, signal=55%	NCF1/NCF4/CYBB/CYBA/NCF2/MICAL1
GOBP_POSITIVE_REGULATION_OF_MEMBRANE_POTENTIAL	GOBP_POSITIVE_REGULATION_OF_MEMBRANE_POTENTIAL	11	-0.75905	-1.76724	0.0115117	0.0709507	0.056826	4	tags=18%, list=0%, signal=18%	NNT/UCN3
GOBP_SPINDLE_ORGANIZATION	GOBP_SPINDLE_ORGANIZATION	148	-0.358154	-1.44033	0.0115198	0.0709507	0.056826	5364	tags=55%, list=36%, signal=35%	CEP120/AURKB/TACC2/NUMA1/MISP/PSRC1/CLASP1/PCNT/HNRNPU/HAUS2/CEP63/CHD3/MAPRE1/DYNC1H1/INCENP/PIBF1/CEP126/NEK7/MLH1/RAN/WDR62/VPS4B/TUBGCP5/KIFC1/CENPJ/STMN1/RAE1/BORA/CHMP2B/TUBG1/TPR/CHMP5/HAUS1/KIF2A/RAB11A/STAG1/DLG1/CCSAP/CEP192/PLK1/AUNIP/SMC1A/SMC3/EFHC1/CCNB2/KNSTRN/SPAST/SPC25/TNKS/NDC80/STAG2/TUBGCP4/CCNB1/HAUS6/ATRX/TOGARAM1/KIF3B/SPICE1/FBXO5/RMDN1/CLASP2/STIL/NUF2/TPPP/GPSM2/TPX2/CK…
GOBP_REACTIVE_OXYGEN_SPECIES_METABOLIC_PROCESS	GOBP_REACTIVE_OXYGEN_SPECIES_METABOLIC_PROCESS	185	0.417007	1.4207	0.0115422	0.0710115	0.0568747	2287	tags=30%, list=15%, signal=25%	LEP/NCF1C/NCF1/NCF4/TYROBP/ACE2/VAV1/KLF2/CYBB/ICAM1/CYBA/NRROS/SOD3/FBLN5/CLEC7A/NCF2/HBA2/ALOX5/TGFBR2/MMP3/CAV1/PDK4/EDN1/KLF4/HBB/NOS3/TGFB1/FYN/CD34/IL1B/TLR4/BST1/TLR6/ZC3H12A/PTGIS/SNCA/TLR2/CYP1B1/TSPO/GSTP1/IFI6/GPX1/SFTPD/STK17A/GNAI2/PDGFRB/CFLAR/GLA/DDIT4/H19/GADD45A/RAB27A/PID1/CX3CR1/NOXA1
GOBP_CELLULAR_RESPONSE_TO_LIPOPROTEIN_PARTICLE_STIMULUS	GOBP_CELLULAR_RESPONSE_TO_LIPOPROTEIN_PARTICLE_STIMULUS	24	0.656089	1.64	0.0115935	0.0712494	0.0570653	1367	tags=33%, list=9%, signal=30%	APOE/CES1/CD68/LPL/TLR4/PPARG/ADTRP/TLR6
GOBP_EPITHELIAL_CELL_APOPTOTIC_PROCESS	GOBP_EPITHELIAL_CELL_APOPTOTIC_PROCESS	74	0.521958	1.61074	0.0117076	0.0718726	0.0575645	2489	tags=42%, list=17%, signal=35%	CD40LG/FASLG/IL6/CCL2/CD40/ZFP36/TNFAIP3/ECSCR/ICAM1/PIK3CG/CD248/SFRP4/TGFBR2/TEK/GSN/CDH5/GAS6/ANGPTL4/RGCC/RAMP2/ANGPT1/ZFP36L1/ITGA4/CFLAR/HMOX1/BOK/H19/BAD/TNIP2/CAPN10/JAG2
GOBP_CENTROMERE_COMPLEX_ASSEMBLY	GOBP_CENTROMERE_COMPLEX_ASSEMBLY	33	-0.57485	-1.75166	0.0117249	0.0719006	0.0575869	5116	tags=79%, list=34%, signal=52%	NPM1/MIS12/RUVBL1/MIS18A/CENPP/HJURP/POGZ/CENPA/RBBP7/ITGB3BP/CENPN/RBBP4/CENPL/OIP5/CENPO/CENPQ/CENPK/RSF1/CENPF/DLGAP5/HELLS/CENPI/CENPU/KNL1/CENPV/CENPE
GOBP_PEPTIDE_HORMONE_SECRETION	GOBP_PEPTIDE_HORMONE_SECRETION	158	-0.347329	-1.41403	0.011784	0.0721851	0.0578148	1382	tags=18%, list=9%, signal=16%	PTPN11/CHD7/ITPR2/RASL10B/STXBP4/GPER1/FAM3B/CNR1/CACNA1D/KCNC2/SYT7/ABCC8/NKX6-1/APLN/ZBED6/PCLO/PTPRN2/EGFR/CACNA2D2/GJA1/SLC30A8/ENHO/VGF/FGB/CARTPT/CHGA/FGA/UCN3
GOMF_PHOSPHATIDYLINOSITOL_3_KINASE_REGULATOR_ACTIVITY	GOMF_PHOSPHATIDYLINOSITOL_3_KINASE_REGULATOR_ACTIVITY	12	0.765464	1.63686	0.011845	0.0724803	0.0580512	2707	tags=75%, list=18%, signal=61%	SLA2/SOCS3/PIK3R5/AGAP2/KLF4/WDR81/WDR91/CISH/PIK3R1
GOBP_CELLULAR_COMPONENT_ASSEMBLY_INVOLVED_IN_MORPHOGENESIS	GOBP_CELLULAR_COMPONENT_ASSEMBLY_INVOLVED_IN_MORPHOGENESIS	61	-0.468528	-1.62668	0.0118638	0.0725166	0.0580803	763	tags=16%, list=5%, signal=16%	KNL1/NEBL/SIX4/ACTA1/ACTN2/KLHL41/NEB/NRAP/MYL2/LMOD2
GOCC_CONDENSED_CHROMOSOME_OUTER_KINETOCHORE	GOCC_CONDENSED_CHROMOSOME_OUTER_KINETOCHORE	12	-0.738732	-1.78313	0.0119412	0.0729109	0.058396	3891	tags=100%, list=26%, signal=74%	BOD1L1/SKA2/PLK1/SPDL1/NDC80/CCNB1/BUB1/SKA3/SKA1/CENPF/BUB1B
GOCC_PHAGOCYTIC_CUP	GOCC_PHAGOCYTIC_CUP	21	0.682752	1.67094	0.0121467	0.0740857	0.059337	1446	tags=48%, list=10%, signal=43%	CORO1A/ARHGAP25/MYO1G/BIN2/AIF1/LCP1/TLR4/SH3BP1/ANXA1/SYT11
GOCC_POSTSYNAPTIC_DENSITY_MEMBRANE	GOCC_POSTSYNAPTIC_DENSITY_MEMBRANE	42	-0.532394	-1.69709	0.0122476	0.074506	0.0596736	1359	tags=26%, list=9%, signal=24%	ABHD17C/CNIH2/PTPRT/CACNG4/SHISA9/LIN7A/ADCY1/GRIA2/CLSTN2/ACTN2/GRIA1
GOCC_LATE_ENDOSOME	GOCC_LATE_ENDOSOME	206	0.414218	1.42821	0.0122644	0.074506	0.0596736	3150	tags=28%, list=21%, signal=22%	CD79A/CD1E/SLA2/CST7/CD300LG/LAMP3/CD74/HLA-DRB1/HLA-DRB5/HLA-DRA/HLA-DMB/HLA-DMA/VAMP5/SLC9A9/CD68/SIGLEC1/RAB7B/MCOLN2/NSG1/CXCR4/BST2/ANXA8/LGMN/F2R/TF/SLC31A2/SFTPD/RASGEF1B/SLC2A4/LAMP5/TCIRG1/WDR81/SFTPB/CTSL/GRN/PLD3/RAB27A/DYSF/WASHC1/LAMTOR4/WDR91/CYB561A3/PSAP/CD63/TPT1/MAP2K2/PLD1/CHMP4A/MFSD12/MAP1LC3A/MVB12A/SDF4/MITD1/TSPAN15/UBXN6/VPS37B/CHMP6/SLC11A1
GOBP_RESPONSE_TO_MECHANICAL_STIMULUS	GOBP_RESPONSE_TO_MECHANICAL_STIMULUS	137	0.449767	1.49082	0.0122675	0.074506	0.0596736	1674	tags=29%, list=11%, signal=26%	CXCL10/RIPOR2/FOSB/TLR8/FOS/CD40/IRF1/CASP1/PTGER4/PTN/ETS1/CXCL12/TGFBR2/PDE2A/ENG/JUN/AQP1/EDN1/FAS/TLR7/GSN/FYN/DCN/MAP3K14/CXCR4/MMP7/WNT11/IL1B/TLR4/STRA6/CHI3L1/COL1A1/CNN2/BTG2/PPARG/SHANK3/COL3A1/JUND/TXNIP/NFKBIA
GOBP_NEGATIVE_REGULATION_OF_PEPTIDYL_TYROSINE_PHOSPHORYLATION	GOBP_NEGATIVE_REGULATION_OF_PEPTIDYL_TYROSINE_PHOSPHORYLATION	42	0.590064	1.6584	0.0122683	0.074506	0.0596736	2530	tags=43%, list=17%, signal=36%	PTPRC/LILRB4/SOCS3/SAMSN1/SFRP2/CAV1/CD300A/PTPN6/THY1/SEMA4D/LRRK1/MVP/HYAL2/PARP14/ZGPAT/DUSP22/SFRP1/SH3BP5
GOMF_LONG_CHAIN_FATTY_ACID_BINDING	GOMF_LONG_CHAIN_FATTY_ACID_BINDING	11	0.772431	1.62089	0.0122976	0.0745872	0.0597386	1514	tags=64%, list=10%, signal=57%	FABP4/S100A8/OXER1/ALOX5AP/PPARG/S100A9/FABP3
GOCC_KERATIN_FILAMENT	GOCC_KERATIN_FILAMENT	24	0.654298	1.63553	0.0123081	0.0745872	0.0597386	1848	tags=42%, list=12%, signal=37%	KRT1/KRT6A/KRT6C/KRT5/KRT86/KRT75/KRT14/KRT4/KRT7/KRT87P
GOCC_INTEGRAL_COMPONENT_OF_SYNAPTIC_VESICLE_MEMBRANE	GOCC_INTEGRAL_COMPONENT_OF_SYNAPTIC_VESICLE_MEMBRANE	15	-0.696785	-1.78799	0.0124061	0.0750206	0.0600857	600	tags=27%, list=4%, signal=26%	SV2A/SYT1/PTPRN2/SYP
GOCC_MAIN_AXON	GOCC_MAIN_AXON	40	-0.497362	-1.58037	0.0124061	0.0750206	0.0600857	1330	tags=25%, list=9%, signal=23%	NAV1/MAPT/KCNQ3/KCNC2/ROBO2/CNTNAP2/TUBB4A/NRCAM/ANK1/UCN3
GOBP_NEGATIVE_REGULATION_OF_LEUKOCYTE_CHEMOTAXIS	GOBP_NEGATIVE_REGULATION_OF_LEUKOCYTE_CHEMOTAXIS	11	0.772009	1.62	0.0124277	0.0750707	0.0601259	1595	tags=64%, list=11%, signal=57%	STAP1/SLAMF8/CCL2/RIN3/DPP4/NBL1/SLIT2
GOCC_MICROVILLUS	GOCC_MICROVILLUS	57	0.52866	1.56972	0.0124848	0.0753262	0.0603305	2324	tags=35%, list=16%, signal=30%	MYO1G/DPEP1/MYO1F/ICAM2/VCAM1/AOC3/TEK/TGFB1/OXTR/PDGFRA/PDPN/PROM1/MSN/ANGPT1/HYAL2/ESPN/TBC1D10A/MYO7A/FSCN1/SYTL1
GOBP_VESICLE_MEDIATED_TRANSPORT_IN_SYNAPSE	GOBP_VESICLE_MEDIATED_TRANSPORT_IN_SYNAPSE	126	-0.376486	-1.47694	0.0125018	0.0753262	0.0603305	1618	tags=21%, list=11%, signal=19%	KIAA1109/USP46/UNC13B/RAB27B/OPHN1/RAB3A/CSPG5/CDK5R1/PREPL/CNR1/CHRNA5/CEL/SYT7/CDH2/SV2A/NAPB/PCLO/ADCY1/RAB3B/SYT1/SYN1/DNAJC6/TRIM9/DDC/RIMS4/SYP/CPLX2
GOBP_NUCLEOSOME_ORGANIZATION	GOBP_NUCLEOSOME_ORGANIZATION	80	-0.425746	-1.54666	0.01251	0.0753262	0.0603305	4680	tags=55%, list=32%, signal=38%	NPM1/SRCAP/SUPT6H/RUVBL1/SET/MCM3AP/MIS18A/TSPYL1/HAT1/SMARCE1/CENPP/ANP32E/HJURP/HMGB2/CHAF1B/SETD2/ASF1B/SMARCC2/CENPA/RBBP7/ITGB3BP/CENPN/UBN1/TSPYL4/ACTR6/SUPT16H/RBBP4/CENPL/SPTY2D1/OIP5/LIN54/CENPO/ATRX/MCM2/CENPQ/TSPY26P/CENPK/RSF1/CENPI/CENPU/BPTF/KAT6A/KNL1/KAT6B
GOBP_DEFENSE_RESPONSE_TO_GRAM_POSITIVE_BACTERIUM	GOBP_DEFENSE_RESPONSE_TO_GRAM_POSITIVE_BACTERIUM	46	0.568737	1.61354	0.0125401	0.0754271	0.0604113	2121	tags=54%, list=14%, signal=47%	LTA/IL7R/LYZ/IL6/CTSG/FGR/KRT6A/MPEG1/HLA-E/RARRES2/TNFSF8/RNASE6/HLA-A/GBP2/IL27RA/TNFRSF14/PLA2G2A/C5AR1/SSC5D/TLR2/EPHA2/NOD1/PGLYRP2/NOD2/FCN2
GOBP_ADULT_BEHAVIOR	GOBP_ADULT_BEHAVIOR	65	-0.441144	-1.55144	0.0125721	0.0755396	0.0605014	990	tags=20%, list=7%, signal=19%	OXR1/HOMER2/CHRNA5/HOMER1/FGF12/CNTNAP2/GLRB/SLC7A11/SLITRK6/CARTPT/CHRNB2/KLHL1/SEZ6
GOCC_PHOSPHATIDYLINOSITOL_3_KINASE_COMPLEX	GOCC_PHOSPHATIDYLINOSITOL_3_KINASE_COMPLEX	20	0.669925	1.6194	0.0127507	0.0765315	0.0612959	702	tags=25%, list=5%, signal=24%	SLA2/PIK3CD/SOCS3/PIK3R5/PIK3CG
GOBP_MITOTIC_NUCLEAR_DIVISION	GOBP_MITOTIC_NUCLEAR_DIVISION	233	-0.314734	-1.33914	0.0128406	0.0769889	0.0616622	3602	tags=39%, list=24%, signal=30%	PDS5B/CUL3/BORA/CHMP2B/CDCA5/TUBG1/TPR/CHMP5/REEP3/NAA50/INSR/PRMT5/KIF2A/CDCA8/RAB11A/STAG1/SEH1L/BUB3/CCSAP/CEP192/GEN1/PLK1/SMC1A/SPDL1/SMC3/CDC14A/NCAPH/NIPBL/CCNB2/KNSTRN/NCAPD3/SPAST/ANAPC1/DSN1/TNKS/NDC80/STAG2/SLF1/CCNB1/ATRX/CHAMP1/SMPD3/TOGARAM1/NSMCE2/KIF18B/PDS5A/BUB1/KIF3B/PHIP/CHEK1/SPICE1/CDK1/FBXO5/MKI67/RMDN1/ZWINT/CDC27/CLASP2/APC/KIF20B/NCAPG2/NUF2/CENPK/CDC6/TPX2/SMC2/TRIP13/K…
GOMF_TRANSFORMING_GROWTH_FACTOR_BETA_BINDING	GOMF_TRANSFORMING_GROWTH_FACTOR_BETA_BINDING	17	0.714496	1.66137	0.0128629	0.0770409	0.0617039	2377	tags=53%, list=16%, signal=45%	NRROS/ACVRL1/TGFBR2/ENG/LTBP4/LRRC32/VASN/HYAL2/LTBP3
GOBP_REGULATION_OF_RELEASE_OF_SEQUESTERED_CALCIUM_ION_INTO_CYTOSOL	GOBP_REGULATION_OF_RELEASE_OF_SEQUESTERED_CALCIUM_ION_INTO_CYTOSOL	49	0.552865	1.58491	0.0129197	0.0772996	0.0619111	1924	tags=39%, list=13%, signal=34%	CD19/CXCL9/CORO1A/CXCL10/CXCL11/XCL1/CLIC2/CX3CL1/LYN/APLNR/CASQ2/P2RY6/SNCA/PTPN6/F2R/F2RL3/THY1/JPH2/UBASH3B
GOBP_PYRIMIDINE_NUCLEOSIDE_METABOLIC_PROCESS	GOBP_PYRIMIDINE_NUCLEOSIDE_METABOLIC_PROCESS	26	0.644702	1.62827	0.0129835	0.0775993	0.0621511	1673	tags=35%, list=11%, signal=31%	APOBEC3A/APOBEC3H/APOBEC3G/APOBEC3C/TYMP/DPYD/UPP1/NT5E/APOBEC3F
GOBP_MACROPHAGE_PROLIFERATION	GOBP_MACROPHAGE_PROLIFERATION	11	0.769817	1.6154	0.0130783	0.0780834	0.0625388	1312	tags=55%, list=9%, signal=50%	IL33/CX3CL1/IL34/CSF1R/TREM2/CSF1
GOBP_RESPONSE_TO_CAMP	GOBP_RESPONSE_TO_CAMP	57	0.527888	1.56743	0.0131143	0.0781511	0.062593	2498	tags=44%, list=17%, signal=37%	GPD1/FOSB/ADIPOQ/FOS/PIK3CG/MMP19/PDE2A/JUN/AQP1/TEK/CDO1/STAR/PER1/COL1A1/STAT1/SLC26A3/ALDH3A1/THBD/AQP9/ZFP36L1/CITED1/SPARC/SLC8A1/PCK1/RAPGEF1
GOBP_REGULATION_OF_ISOTYPE_SWITCHING	GOBP_REGULATION_OF_ISOTYPE_SWITCHING	27	0.645733	1.64128	0.0131173	0.0781511	0.062593	1066	tags=26%, list=7%, signal=24%	TBX21/PTPRC/FOXP3/CD28/CD40/IL27RA/TGFB1
GOBP_RESPONSE_TO_INTERLEUKIN_7	GOBP_RESPONSE_TO_INTERLEUKIN_7	18	0.701895	1.654	0.013143	0.0782214	0.0626493	1239	tags=28%, list=8%, signal=25%	IL2RG/IL7R/JAK3/BTK/STAT5A
GOBP_PROSTANOID_BIOSYNTHETIC_PROCESS	GOBP_PROSTANOID_BIOSYNTHETIC_PROCESS	23	0.665375	1.65186	0.0132429	0.078733	0.0630591	3004	tags=57%, list=20%, signal=45%	PTGDS/CD74/EDN1/IL1B/TBXAS1/ANXA1/HPGDS/PTGIS/PLA2G4A/PTGS2/MIF/AKR1C3/FABP5
GOBP_EPITHELIAL_CELL_PROLIFERATION	GOBP_EPITHELIAL_CELL_PROLIFERATION	279	0.392151	1.38049	0.0136533	0.0810881	0.0649454	2495	tags=34%, list=17%, signal=29%	FGFBP1/JAML/LEP/IL6/VEGFD/ATOH8/PIK3CD/IGF1/APOE/CCL2/BCL11B/ZFP36/PPP1R16B/RUNX3/TNFAIP3/MIR27A/NGFR/NR4A3/PTN/NLRC3/NR4A1/LIMS2/ID1/SFRP2/ALOX5/ACVRL1/TIE1/CXCL12/MIR23A/B2M/FGF7/EGR3/CAV1/ALDH1A2/APLNR/TEK/TGFB1/KRT4/CD34/TLR4/WNT2/LGR5/STAT5A/C5AR1/HTRA1/PPARG/F3/CDH3/TNFSF12/STAT1/PGF/FLT4/RGCC/THBS4/EPHA2/FGF1/VEGFC/GPX1/HTR2B/MEF2C/CAV2/DLL4/CEBPB/TGM1/COL8A2/ZFP36L1/ITGA4/BMP2/PRKD2/VASH1…
GOCC_VOLTAGE_GATED_CALCIUM_CHANNEL_COMPLEX	GOCC_VOLTAGE_GATED_CALCIUM_CHANNEL_COMPLEX	19	-0.639168	-1.7553	0.0136817	0.0811428	0.0649891	1119	tags=26%, list=8%, signal=24%	CACNG4/CACNA1D/CACNA2D2/CACNG1/CACNG6
GOBP_CHROMATIN_REMODELING	GOBP_CHROMATIN_REMODELING	136	-0.363147	-1.44445	0.0136912	0.0811428	0.0649891	5660	tags=56%, list=38%, signal=35%	BAZ1A/JARID2/SATB1/PSME4/CENPS/KDM6A/DR1/RNF8/DNMT3A/CHD4/SETDB1/HCFC2/NPM1/SRCAP/KDM4B/CHD3/BAZ2A/GATAD1/CHD1L/RUVBL1/PHF8/MIS18A/CHRAC1/SMARCE1/MYSM1/CENPP/ACTR8/ANP32E/HJURP/CHD8/SMARCC2/TOP1/CENPA/RBBP7/ITGB3BP/CENPN/KDM5A/ATF7IP/ACTL6A/SIRT1/TPR/HDAC2/ZNF304/ACTR6/CBX3/SUV39H2/BAZ2B/RBBP4/CENPL/SPTY2D1/KDM5B/SMARCAD1/OIP5/PBRM1/CENPO/BEND3/ATRX/CENPQ/CENPK/MYB/RSF1/CHD7/SMARCA1/GATA3/HELLS/P…
GOBP_COLLAGEN_FIBRIL_ORGANIZATION	GOBP_COLLAGEN_FIBRIL_ORGANIZATION	40	0.562672	1.56093	0.0137305	0.0812906	0.0651075	2301	tags=45%, list=15%, signal=38%	DPT/EMILIN1/SFRP2/LOXL1/COMP/TNXA/COL1A1/EFEMP2/AEBP1/CYP1B1/COL13A1/COL3A1/COL1A2/LUM/ADAMTS14/SERPINH1/FMOD/COL5A3
GOBP_CYTOSKELETON_DEPENDENT_INTRACELLULAR_TRANSPORT	GOBP_CYTOSKELETON_DEPENDENT_INTRACELLULAR_TRANSPORT	147	-0.360543	-1.44185	0.0137529	0.0813377	0.0651452	4358	tags=52%, list=29%, signal=37%	TRAF3IP1/PAFAH1B1/RPGR/VAMP7/HNRNPU/ARHGAP21/DYNC1H1/BICD1/BAG3/TRAK1/DYNC1I2/BLOC1S5/MAP1B/MYO5B/SPG11/NDE1/DYNLRB2/MYO1B/MYO10/KIFAP3/ARL3/MYO19/TUBA1B/APBA1/KIF13A/KIF3C/RAB21/WDR19/IFT88/CLUAP1/PCM1/ARL8B/IFT74/HSPA8/FBXW11/HTT/DYNLL2/MAP2/PURA/TNPO1/SPAST/COPG2/MAP6D1/WASL/OPA1/KIF1B/TRIP11/TTC30B/KIF3B/MYO5C/LCA5L/TTC21B/SSX2IP/AP3M1/HOOK3/TUB/KIF5B/LRPPRC/WASF1/RAB27B/DYNC2H1/TTC26/CNIH2/I…
GOBP_POSITIVE_REGULATION_OF_SMOOTH_MUSCLE_CELL_PROLIFERATION	GOBP_POSITIVE_REGULATION_OF_SMOOTH_MUSCLE_CELL_PROLIFERATION	61	0.527054	1.57106	0.0138604	0.0818869	0.0655851	1952	tags=34%, list=13%, signal=30%	IL6/IGF1/AIF1/MIR27A/S1PR1/NR4A3/IL18/CX3CL1/MMP2/TGFBR2/ADAMTS1/JUN/EDN1/HBEGF/TGM2/P2RY6/STAT1/IL6R/GNAI2/PDGFRB/HMOX1
GOBP_LYMPHANGIOGENESIS	GOBP_LYMPHANGIOGENESIS	13	0.743449	1.61351	0.0138904	0.0818869	0.0655851	1940	tags=69%, list=13%, signal=60%	SOX18/CLEC14A/ACVRL1/TIE1/FLT4/EPHA2/PDPN/VEGFC/VASH1
GOBP_NATURAL_KILLER_CELL_DIFFERENTIATION	GOBP_NATURAL_KILLER_CELL_DIFFERENTIATION	13	0.743711	1.61408	0.0138904	0.0818869	0.0655851	2021	tags=54%, list=14%, signal=47%	PTPRC/PIK3CD/IL15/PRDM1/GAS6/AXL/PGLYRP2
GOMF_SH2_DOMAIN_BINDING	GOMF_SH2_DOMAIN_BINDING	29	0.621067	1.6146	0.0139037	0.0818869	0.0655851	2074	tags=38%, list=14%, signal=33%	SLAMF1/SIT1/LCK/LAX1/LILRB1/SIGLEC10/LAT2/PTPN6/DLC1/BLNK/SH2B2
GOBP_REGULATION_OF_ERYTHROCYTE_DIFFERENTIATION	GOBP_REGULATION_OF_ERYTHROCYTE_DIFFERENTIATION	38	0.579645	1.59257	0.0139913	0.0822577	0.0658821	1795	tags=32%, list=12%, signal=28%	INPP5D/ZFP36/NCKAP1L/SPI1/ETS1/B2M/LYN/RHEX/MAFB/STAT1/TAL1/ZFP36L1
GOBP_REGULATION_OF_CHROMOSOME_ORGANIZATION	GOBP_REGULATION_OF_CHROMOSOME_ORGANIZATION	211	-0.323888	-1.35023	0.0139957	0.0822577	0.0658821	5343	tags=53%, list=36%, signal=34%	AURKB/NUMA1/PPP1R10/XRCC5/GNL3/GLYR1/RTF1/SETDB1/CTNNB1/WDR61/ZW10/ING2/RIOK2/HMBOX1/HNRNPU/MTF2/DYNC1LI1/HECW2/RNF40/KDM1A/BECN1/DKC1/PHF8/MAPK1/SMC5/NEK7/SIN3A/FEN1/CCT4/TNKS2/UBE2N/CDC23/CCT8/MAPKAPK5/MRE11/PARN/CUL3/WAPL/RNF20/FMR1/ATF7IP/CDCA5/PAXBP1/TCP1/SIRT1/TPR/SLX4/RPS6KA5/ZNF304/DHX36/AUTS2/CTR9/SDR16C5/BUB3/DNMT3B/RMI2/GEN1/MNAT1/PLK1/ARRB1/SREBF1/SPDL1/POT1/NIPBL/CCT6A/ANAPC1/USP7/TN…
GOCC_LYSOSOMAL_LUMEN	GOCC_LYSOSOMAL_LUMEN	77	0.491451	1.52377	0.0140578	0.0825366	0.0661055	2814	tags=45%, list=19%, signal=37%	CD1E/FASLG/CD74/OGN/TCN2/DCN/NSG1/CTSK/NPC2/LGMN/HSPG2/BGN/GM2A/OMD/PDGFRB/CTSD/RNASET2/LUM/CTSB/ARSA/GLA/CTSL/AGRN/HYAL1/PLD3/SDC3/FMOD/IDUA/HPSE/LIPA/PSAP/FUCA1/TXNDC5/ACP2/SMPD1
GOBP_EXTRACELLULAR_MATRIX_ASSEMBLY	GOBP_EXTRACELLULAR_MATRIX_ASSEMBLY	35	0.598404	1.62687	0.0141371	0.0829159	0.0664093	2377	tags=51%, list=16%, signal=43%	MFAP4/HAS1/MYH11/EMILIN1/FBLN5/TIE1/LAMB3/TGFB1/GAS6/EFEMP2/RGCC/RAMP2/HAS3/COL1A2/PHLDB1/HAS2/NTN4/LTBP3
GOBP_NEGATIVE_REGULATION_OF_OXIDOREDUCTASE_ACTIVITY	GOBP_NEGATIVE_REGULATION_OF_OXIDOREDUCTASE_ACTIVITY	16	0.712416	1.62551	0.0142065	0.0832369	0.0666664	2490	tags=50%, list=17%, signal=42%	GZMA/GFI1/AOC3/CAV1/SNCA/GLA/H19/NOSIP
GOBP_NEGATIVE_REGULATION_OF_SINGLE_STRANDED_VIRAL_RNA_REPLICATION_VIA_DOUBLE_STRANDED_DNA_INTERMEDIATE	GOBP_NEGATIVE_REGULATION_OF_SINGLE_STRANDED_VIRAL_RNA_REPLICATION_VIA_DOUBLE_STRANDED_DNA_INTERMEDIATE	11	0.767239	1.60999	0.0142547	0.0834326	0.0668231	681	tags=36%, list=5%, signal=35%	APOBEC3A/APOBEC3H/APOBEC3G/APOBEC3C
GOCC_INTRINSIC_COMPONENT_OF_POSTSYNAPTIC_MEMBRANE	GOCC_INTRINSIC_COMPONENT_OF_POSTSYNAPTIC_MEMBRANE	41	-0.508887	-1.62551	0.0142965	0.0835911	0.0669501	1343	tags=29%, list=9%, signal=27%	CNIH2/PTPRT/CSPG5/CACNG4/KCND3/CDH2/SLC6A11/SHISA9/ADCY1/KCND2/CLSTN2/GRIA1
GOBP_REGULATION_OF_NEUROTRANSMITTER_LEVELS	GOBP_REGULATION_OF_NEUROTRANSMITTER_LEVELS	130	-0.35276	-1.37922	0.0144792	0.0845717	0.0677354	1358	tags=21%, list=9%, signal=19%	RAB3A/CSPG5/PPP1R9A/PPFIA1/PREPL/GPER1/CNR1/CHRNA5/SLC38A1/SYT7/PPFIA4/SLC6A11/GRM4/SV2A/NAPB/ASIC1/PCLO/LIN7A/ADCY1/RAB3B/SYT1/PTPRN2/SYN1/TRIM9/RIMS4/SYP/CPLX2
GOBP_POSITIVE_REGULATION_OF_LIPID_LOCALIZATION	GOBP_POSITIVE_REGULATION_OF_LIPID_LOCALIZATION	69	0.509854	1.54479	0.0147243	0.0859147	0.0688111	2105	tags=32%, list=14%, signal=27%	FASLG/CIDEA/ADIPOQ/APOE/C3/CES1/CETP/LPL/CAV1/EDN1/IL1B/NR1H3/PLTP/ZC3H12A/IKBKE/FABP3/EHD1/NFKBIA/PLA2G4A/EEPD1/BMP6/ABCA7
GOBP_REGULATION_OF_MACROPHAGE_DIFFERENTIATION	GOBP_REGULATION_OF_MACROPHAGE_DIFFERENTIATION	17	0.710339	1.6517	0.0148609	0.0866223	0.0693778	1312	tags=41%, list=9%, signal=38%	ADIPOQ/HCLS1/C1QC/LIF/IL34/TGFB1/CSF1
GOBP_NEGATIVE_REGULATION_OF_SMALL_GTPASE_MEDIATED_SIGNAL_TRANSDUCTION	GOBP_NEGATIVE_REGULATION_OF_SMALL_GTPASE_MEDIATED_SIGNAL_TRANSDUCTION	46	0.561468	1.59291	0.014939	0.0869876	0.0696704	2498	tags=33%, list=17%, signal=27%	RASAL3/RIPOR2/ARHGAP25/MYOC/RASIP1/SPRY1/SH3BP1/RASA3/HEG1/SLIT2/DLC1/EPHB2/TIMP2/SPRY2/RAPGEF1
GOBP_REGULATION_OF_RAS_PROTEIN_SIGNAL_TRANSDUCTION	GOBP_REGULATION_OF_RAS_PROTEIN_SIGNAL_TRANSDUCTION	144	0.441781	1.47669	0.0149607	0.0870247	0.0697001	2667	tags=29%, list=18%, signal=24%	RASAL3/P2RY8/RIPOR2/P2RY10/IGF1/APOE/CYTH4/VAV1/MYOC/PIK3CG/GPR18/F2RL2/LYN/RASIP1/SPRY1/STARD8/RASGRP4/SH3BP1/CSF1/RASA3/DENND3/HEG1/F2R/F2RL3/COL3A1/GPR4/PRAG1/LPAR6/PDGFRB/ARHGDIB/DLC1/CYTH1/EPHB2/TIMP2/RASGRF2/MYO9B/NRP1/SPRY2/RAPGEF1/CDC42SE2/ITPKB/SGSM3
GOCC_EXTRINSIC_COMPONENT_OF_CYTOPLASMIC_SIDE_OF_PLASMA_MEMBRANE	GOCC_EXTRINSIC_COMPONENT_OF_CYTOPLASMIC_SIDE_OF_PLASMA_MEMBRANE	71	0.502567	1.53896	0.0150238	0.0872653	0.0698928	1994	tags=27%, list=13%, signal=23%	ZAP70/LCK/FGR/GNGT2/RGS1/HCK/KCNAB2/GNG11/PLEKHA4/LYN/GNG2/FYN/FES/GRAMD2A/SHANK3/CAV2/GNA15/GNAI2/CYTH1
GOBP_RENAL_SYSTEM_VASCULATURE_DEVELOPMENT	GOBP_RENAL_SYSTEM_VASCULATURE_DEVELOPMENT	21	0.673739	1.64888	0.015033	0.0872653	0.0698928	1979	tags=62%, list=13%, signal=54%	EGR1/PECAM1/SERPINB7/TEK/CD34/ACTA2/PDGFRA/IL6R/GPR4/ANGPT1/PDGFRB/CFLAR/OSR1
GOBP_NEGATIVE_REGULATION_OF_ENDOCYTOSIS	GOBP_NEGATIVE_REGULATION_OF_ENDOCYTOSIS	40	0.557326	1.5461	0.0150487	0.0872668	0.069894	1573	tags=28%, list=11%, signal=25%	ADIPOQ/LILRB1/APOC1/MIR27A/MCTP1/CAV1/CD300A/RIN3/NR1H3/SYT11/LGALS3
GOCC_PODOSOME	GOCC_PODOSOME	23	0.660316	1.6393	0.0151517	0.0877742	0.0703004	1189	tags=30%, list=8%, signal=28%	FERMT3/BIN2/VCAM1/LPXN/LCP1/GSN/ADAM8
GOBP_SISTER_CHROMATID_COHESION	GOBP_SISTER_CHROMATID_COHESION	46	-0.500307	-1.62064	0.0151935	0.0879264	0.0704223	3689	tags=54%, list=25%, signal=41%	MRE11/POGZ/PDS5B/WAPL/CDCA5/ESCO1/NAA50/STAG1/PLK1/SMC1A/SMC3/NIPBL/TNKS/STAG2/SLF1/RAD51C/ATRX/NSMCE2/PDS5A/BUB1/BUB1B/DSCC1/SGO1/ESCO2/RAD21
GOBP_REGULATION_OF_OXIDOREDUCTASE_ACTIVITY	GOBP_REGULATION_OF_OXIDOREDUCTASE_ACTIVITY	70	0.511921	1.55885	0.0152378	0.0880927	0.0705555	2165	tags=30%, list=15%, signal=26%	FCER2/GZMA/LEP/GFI1/SLAMF8/APOE/AOC3/CAV1/CYGB/EDN1/EDN3/NOS3/IL1B/CDH3/SNCA/HTR2B/GNAI2/NOD1/GLA/NOD2/H19
GOBP_REGULATION_OF_ODONTOGENESIS	GOBP_REGULATION_OF_ODONTOGENESIS	11	0.761805	1.59859	0.0153008	0.0883667	0.0707749	3028	tags=82%, list=20%, signal=65%	WNT10A/NGFR/EDN1/CD34/CSF1/BMP2/MSX1/SP6/TNFRSF11B
GOBP_POSITIVE_REGULATION_OF_CELL_ADHESION_MEDIATED_BY_INTEGRIN	GOBP_POSITIVE_REGULATION_OF_CELL_ADHESION_MEDIATED_BY_INTEGRIN	17	0.709108	1.64884	0.0153604	0.0886203	0.0709781	840	tags=41%, list=6%, signal=39%	CD3E/CCL21/CXCL13/NCKAP1L/LIF/P2RY12/SFRP2
GOBP_RENAL_SYSTEM_PROCESS	GOBP_RENAL_SYSTEM_PROCESS	79	0.491304	1.52929	0.0154519	0.088986	0.071271	2237	tags=35%, list=15%, signal=30%	IGHA1/IGHA2/JCHAIN/IGKV3-20/AVPR2/ADIPOQ/ADCY4/NPR1/AQP1/EDN1/SGK1/GSN/HBB/GAS6/CD34/PCSK5/GJA5/LGMN/ADCY7/F2R/GNAI2/HYAL2/SPX/MCAM/TFAP2B/PTPRO/ADGRF5/HAS2
GOBP_REGULATION_OF_CELL_SUBSTRATE_ADHESION	GOBP_REGULATION_OF_CELL_SUBSTRATE_ADHESION	165	0.425991	1.44297	0.0154553	0.088986	0.071271	2742	tags=32%, list=18%, signal=26%	CD3E/CCL21/CCR7/NPY2R/SPOCK2/OLFM4/GBP1/PTN/MYOC/CX3CL1/CCDC80/FBLN2/EMILIN1/LIMS2/ACVRL1/COL16A1/TEK/FBLN1/FAM107A/COL1A1/RRAS/EFEMP2/CSF1/BST1/CCL28/PDPN/EGFLAM/LGALS1/THY1/HOXA7/ECM2/PPM1F/PLAU/NEDD9/DLC1/MMP14/FLNA/TRIOBP/PTPRO/DAPK3/DUSP22/HAS2/NRP1/ITGA5/ARL2/EGFL6/SFRP1/JAG1/TACSTD2/KDR/PIK3R1/ARPC2
GOBP_CYTOSKELETON_DEPENDENT_CYTOKINESIS	GOBP_CYTOSKELETON_DEPENDENT_CYTOKINESIS	61	-0.460311	-1.59815	0.0155181	0.0892568	0.0714878	4819	tags=52%, list=32%, signal=36%	ANK3/INCENP/ROCK1/RASA1/STAMBP/VPS4B/SPIRE2/ARL3/BBS4/STMN1/CENPA/CHMP2B/CHMP5/PDCD6IP/TTC19/USP8/PLK1/EFHC1/MYH10/SPAST/KIF20A/CKAP2/APC/KIF20B/NUSAP1/CHMP4C/CIT/SPIRE1/WASHC5/MAP9/CECR2/TRIM36
GOBP_RENAL_FILTRATION	GOBP_RENAL_FILTRATION	22	0.667568	1.6399	0.0155892	0.0895745	0.0717423	2225	tags=50%, list=15%, signal=43%	IGHA1/IGHA2/JCHAIN/IGKV3-20/GAS6/CD34/GJA5/F2R/MCAM/PTPRO/ADGRF5
GOBP_REGULATION_OF_ENDOCYTOSIS	GOBP_REGULATION_OF_ENDOCYTOSIS	158	0.429266	1.44811	0.0156399	0.0897372	0.0718726	1903	tags=22%, list=13%, signal=20%	CCL19/CCL21/STAP1/ADIPOQ/APOE/C3/NCKAP1L/LILRB1/APOC1/MIR27A/CD22/BIN1/SFRP4/CD14/DRD4/B2M/PLCG2/MCTP1/CAV1/CD300A/TREM2/RIN3/NR1H3/RSPO1/DLL1/PPARG/SYT11/SPHK1/SNCA/AXL/LGALS3/TF/ANGPT1/DAB2/RAB4B
GOBP_REGULATION_OF_LIPID_METABOLIC_PROCESS	GOBP_REGULATION_OF_LIPID_METABOLIC_PROCESS	288	0.380534	1.33987	0.0156566	0.0897372	0.0718726	2643	tags=26%, list=18%, signal=22%	CCL19/CD19/CCL21/CCR7/LEP/CIDEA/GFI1/G0S2/CD74/ADIPOQ/APOE/FGR/C3/BCL11B/APOC1/MIR27A/NR4A3/RARRES2/PIK3CG/CES1/P2RY12/EGR1/AGAP2/RUBCNL/CAV1/PDK4/LYN/TEK/STAR/TGFB1/IGFBP7/IL1B/NR1H3/SIK1/C1QTNF2/NPC2/HMGCS2/PPARG/PDGFRA/PIK3IP1/PDE3B/ANGPTL4/ANXA1/SPHK1/RGL1/FABP3/FGF1/TSPO/SNAI1/PLPP1/HTR2B/PDGFRB/BMP2/SORBS1/BMP6/CCDC3/NOD2/ABCA7/PNPLA2/FGF2/ADGRF5/PIP4K2A/WASHC1/EDF1/CD81/TNFRSF1A/SLC27A1/PC…
GOBP_REGULATION_OF_RUFFLE_ASSEMBLY	GOBP_REGULATION_OF_RUFFLE_ASSEMBLY	20	0.662556	1.60159	0.0156651	0.0897372	0.0718726	3509	tags=50%, list=24%, signal=38%	STAP1/ICAM1/P2RY12/CAV1/RHOG/PFN1/TACSTD2/PLEKHM1/EPS8L2/DEF8
GOBP_NEGATIVE_REGULATION_OF_EPITHELIAL_CELL_MIGRATION	GOBP_NEGATIVE_REGULATION_OF_EPITHELIAL_CELL_MIGRATION	52	0.546453	1.58293	0.0156969	0.0898282	0.0719455	2205	tags=35%, list=15%, signal=30%	CXCL13/APOE/ACVRL1/MMRN2/KLF4/TGFB1/DCN/MEOX2/PPARG/RGCC/SLIT2/MEF2C/DLL4/VASH1/SP100/TBXA2R/FGF2/GADD45A
GOBP_AXO_DENDRITIC_TRANSPORT	GOBP_AXO_DENDRITIC_TRANSPORT	51	-0.478426	-1.57584	0.0157277	0.0899134	0.0720137	3330	tags=43%, list=22%, signal=34%	RAB21/ARL8B/HSPA8/FBXW11/MAP2/PURA/SPAST/OPA1/KIF1B/KIF3B/AP3M1/KIF5B/WASF1/RAB27B/CNIH2/KIF3A/KIF5C/MAPT/SYBU/AP3M2/KIF1A/AP3B2
GOBP_TRANSFORMING_GROWTH_FACTOR_BETA_PRODUCTION	GOBP_TRANSFORMING_GROWTH_FACTOR_BETA_PRODUCTION	37	0.585184	1.60045	0.0158005	0.0902385	0.0722741	1310	tags=32%, list=9%, signal=30%	XCL1/FOXP3/LILRB1/TYROBP/LGALS9/NRROS/SERPINB7/CD200/LRRC32/CD34/WNT11/CDH3
GOBP_REGULATION_OF_PEPTIDE_HORMONE_SECRETION	GOBP_REGULATION_OF_PEPTIDE_HORMONE_SECRETION	136	-0.358627	-1.42647	0.0158581	0.0904763	0.0724646	1382	tags=20%, list=9%, signal=18%	KIF5B/AIMP1/SYTL4/PTPN11/CHD7/ITPR2/RASL10B/STXBP4/GPER1/CNR1/CACNA1D/KCNC2/SYT7/ABCC8/NKX6-1/APLN/ZBED6/EGFR/CACNA2D2/GJA1/SLC30A8/ENHO/FGB/CARTPT/CHGA/FGA/UCN3
GOBP_NEGATIVE_REGULATION_OF_PHOSPHORYLATION	GOBP_NEGATIVE_REGULATION_OF_PHOSPHORYLATION	279	0.387473	1.36402	0.0159702	0.0910239	0.0729031	2628	tags=27%, list=18%, signal=22%	LAX1/STAP1/PTPRC/GMFG/ADIPOQ/FABP4/APOE/LILRB4/SOCS3/TNFAIP3/PTPN22/TESC/SAMSN1/DUSP2/EMILIN1/SFRP2/INKA1/CAV1/ENG/LYN/CD300A/RASIP1/PYDC1/SPRY1/TGFB1/FBLN1/ITPRIP/PYCARD/IL1B/MICAL1/PTPRB/PIK3IP1/ZC3H12A/CEBPA/SNCA/PTPN6/GSTP1/HEG1/SLIT2/THY1/SEMA4D/HHEX/RGS2/PLPP3/CSK/LRRK1/PPM1F/ANGPT1/RGS14/MVP/HYAL2/UBASH3B/HGF/EPHB2/PARP14/DDIT4/PTPRO/ZGPAT/GADD45A/DUSP22/CDKN1C/PID1/PIP4K2A/WASHC1/IRAK3/SP…
GOMF_CATALYTIC_ACTIVITY_ACTING_ON_DNA	GOMF_CATALYTIC_ACTIVITY_ACTING_ON_DNA	157	-0.346348	-1.41189	0.0160486	0.0913785	0.0731872	4945	tags=55%, list=33%, signal=37%	TWNK/XRCC5/DNMT3A/CHD4/MCM3/RAD54L2/APTX/CHD3/MCM9/CHD1L/RFC4/RUVBL1/DKC1/CHRAC1/DNASE1/FEN1/TDP2/RECQL4/NAV2/METTL4/REV3L/SMC6/CHD8/G3BP1/DCLRE1B/PCNA/MCM6/FTO/POLK/WRN/TOP1/MGME1/MRE11/ASCC3/POLE/PRIMPOL/SLX4/CHD9/DHX9/DHX36/RAD17/DDX1/PTGES3/TOP2B/DNMT3B/EXD2/GEN1/TDG/RAD1/RAD51/SMARCAD1/RFC1/N6AMT1/DQX1/DCLRE1A/RAD51C/ATRX/FANCM/CHD1/POLB/UNG/RAD54L/POLE2/MCM2/RFC5/TATDN1/RFC3/TERF1/ZGRF1/LIG…
GOBP_NEGATIVE_REGULATION_OF_ACTIVATED_T_CELL_PROLIFERATION	GOBP_NEGATIVE_REGULATION_OF_ACTIVATED_T_CELL_PROLIFERATION	11	0.760866	1.59662	0.0160855	0.0914315	0.0732297	1732	tags=64%, list=12%, signal=56%	FOXP3/LILRB4/PDCD1LG2/CD274/LGALS9/LRRC32/BTN2A2
GOCC_RECYCLING_ENDOSOME_MEMBRANE	GOCC_RECYCLING_ENDOSOME_MEMBRANE	70	0.509319	1.55093	0.0160903	0.0914315	0.0732297	2536	tags=34%, list=17%, signal=29%	ACAP1/HLA-E/CD274/HLA-B/HLA-H/HLA-A/PDLIM4/B2M/HLA-C/MCOLN2/NSG1/EHD2/SORCS2/SYT11/EHD1/OPTN/LAMP5/BOK/WASH6P/RAB8B/EHD4/WASHC1/RAP2B/RAB11B
GOMF_SPHINGOLIPID_BINDING	GOMF_SPHINGOLIPID_BINDING	24	0.647439	1.61838	0.0161318	0.0915757	0.0733451	2751	tags=46%, list=19%, signal=37%	SELP/SELL/CD300LF/S1PR1/LYN/PLTP/CERKL/PLA2G4A/CPTP/PSAP/TRAF2
GOBP_RESPONSE_TO_AMYLOID_BETA	GOBP_RESPONSE_TO_AMYLOID_BETA	31	0.609158	1.60248	0.0162568	0.0921276	0.0737872	1812	tags=48%, list=12%, signal=43%	IGF1/NGFR/VCAM1/ICAM1/MMP2/FCGR2B/MMP3/CASP4/TREM2/FYN/TLR4/TLR6/LGMN/AGER/ITGA4
GOBP_NEGATIVE_REGULATION_OF_KINASE_ACTIVITY	GOBP_NEGATIVE_REGULATION_OF_KINASE_ACTIVITY	194	0.4123	1.4102	0.0162617	0.0921276	0.0737872	2628	tags=28%, list=18%, signal=23%	LAX1/PTPRC/GMFG/ADIPOQ/FABP4/APOE/LILRB4/SOCS3/TNFAIP3/PTPN22/TESC/DUSP2/SFRP2/INKA1/CAV1/LYN/CD300A/RASIP1/PYDC1/SPRY1/ITPRIP/PYCARD/IL1B/PTPRB/PIK3IP1/CEBPA/SNCA/PTPN6/GSTP1/HEG1/THY1/HHEX/RGS2/CSK/PPM1F/RGS14/MVP/HYAL2/UBASH3B/EPHB2/PTPRO/ZGPAT/GADD45A/DUSP22/CDKN1C/PIP4K2A/WASHC1/IRAK3/SPRY2/SLC8A1/SFRP1/SH3BP5/GPS2/LATS2
GOBP_NEGATIVE_REGULATION_OF_TYPE_I_INTERFERON_PRODUCTION	GOBP_NEGATIVE_REGULATION_OF_TYPE_I_INTERFERON_PRODUCTION	30	0.61699	1.62191	0.0162815	0.0921478	0.0738033	1941	tags=37%, list=13%, signal=32%	LILRA4/LILRB1/TNFAIP3/NLRC3/PYCARD/NMI/IKBKE/IRF3/UBE2L6/IFIH1/HERC5
GOBP_POSITIVE_REGULATION_OF_CELL_CYCLE_G2_M_PHASE_TRANSITION	GOBP_POSITIVE_REGULATION_OF_CELL_CYCLE_G2_M_PHASE_TRANSITION	25	-0.60345	-1.74994	0.0163324	0.0922671	0.0738989	5116	tags=72%, list=34%, signal=47%	NPM1/DBF4B/SIN3A/VPS4B/MTA3/STOX1/HSPA2/RAB11A/CCNB1/RAD51C/CDK1/FBXO5/CDC25A/CDC25C/CDC7/PBX1/ATAD5/CCND1
GOBP_NEGATIVE_REGULATION_OF_CELL_DIFFERENTIATION	GOBP_NEGATIVE_REGULATION_OF_CELL_DIFFERENTIATION	418	0.358727	1.28767	0.0163352	0.0922671	0.0738989	2030	tags=20%, list=14%, signal=18%	TBX21/CTLA4/GPR171/CCL17/PI16/JAK3/CXCL10/IL6/LAG3/CD74/FOXP3/ADIPOQ/GBP1/TNN/IGF1/INPP5D/TMEM119/LILRB4/ZFP36/LILRB1/RUNX3/C1QC/MIR27A/IRF1/NGFR/PTN/IL18/LTF/CCL3/ARHGAP4/P2RY12/ID1/SFRP2/CETP/FCGR2B/B2M/CAV1/PLPP7/LYN/DTX1/ID3/SPRY1/TGFB1/FBLN1/NFATC2/IL4R/CCDC85B/IL1B/NR1H3/TLR4/MAFB/DLL1/PPARG/TMEM176A/SEMA7A/STAT1/FOXJ1/TAL1/ZC3H12A/ANXA1/FOXO1/VASN/TSPO/SNAI1/VEGFC/FSTL3/JDP2/DACT3/THY1/SEM…
GOBP_PROTEASOMAL_UBIQUITIN_INDEPENDENT_PROTEIN_CATABOLIC_PROCESS	GOBP_PROTEASOMAL_UBIQUITIN_INDEPENDENT_PROTEIN_CATABOLIC_PROCESS	15	0.71144	1.60465	0.0164143	0.0924839	0.0740725	859	tags=13%, list=6%, signal=13%	PSMB9/PSMB8
GOMF_THREONINE_TYPE_PEPTIDASE_ACTIVITY	GOMF_THREONINE_TYPE_PEPTIDASE_ACTIVITY	15	0.711924	1.60574	0.0164143	0.0924839	0.0740725	859	tags=20%, list=6%, signal=19%	PSMB9/GGT5/PSMB8
GOCC_AXON_CYTOPLASM	GOCC_AXON_CYTOPLASM	41	-0.505263	-1.61394	0.0164232	0.0924839	0.0740725	3330	tags=41%, list=22%, signal=32%	RAB21/ARL8B/FBXW11/SPAST/OPA1/KIF1B/KIF3B/AP3M1/KIF5B/RAB27B/KIF3A/KIF5C/MAPT/SYBU/AP3M2/KIF1A/AP3B2
GOMF_OXIDOREDUCTASE_ACTIVITY_ACTING_ON_THE_CH_NH2_GROUP_OF_DONORS_OXYGEN_AS_ACCEPTOR	GOMF_OXIDOREDUCTASE_ACTIVITY_ACTING_ON_THE_CH_NH2_GROUP_OF_DONORS_OXYGEN_AS_ACCEPTOR	13	0.74008	1.6062	0.016439	0.0924839	0.0740725	1149	tags=31%, list=8%, signal=28%	IL4I1/VCAM1/AOC3/LOXL1
GOCC_SPINDLE_MICROTUBULE	GOCC_SPINDLE_MICROTUBULE	56	-0.460624	-1.55721	0.0164716	0.0925748	0.0741453	5343	tags=68%, list=36%, signal=44%	AURKB/NUMA1/PAFAH1B1/MISP/ZW10/PSRC1/CLASP1/HNRNPU/HAUS2/MAPRE1/KIFAP3/ARL3/BOD1L1/CUL3/TUBG1/HAUS1/KIF2A/RAB11A/CCSAP/BIRC5/SKA2/PLK1/HAUS6/TOGARAM1/POLB/KIF18B/KIF3B/CDK1/RMDN1/CLASP2/SKA3/SKA1/KNTC1/CLTC/KIF3A/PRC1/CENPE/MAP9
GOBP_SPHINGOLIPID_MEDIATED_SIGNALING_PATHWAY	GOBP_SPHINGOLIPID_MEDIATED_SIGNALING_PATHWAY	11	0.759218	1.59316	0.0166086	0.0932506	0.0746866	1765	tags=55%, list=12%, signal=48%	S1PR4/S1PR1/PIK3CG/SPNS2/SPHK1/S1PR2
GOMF_RNA_POLYMERASE_ACTIVITY	GOMF_RNA_POLYMERASE_ACTIVITY	32	-0.549621	-1.67427	0.0166248	0.0932506	0.0746866	3961	tags=47%, list=27%, signal=34%	TRNT1/MED20/POLR3A/POLR3F/PRIMPOL/POLR1A/POLR3B/MED21/POLR3K/POLR1B/POLR2B/POLR3G/POLR2K/PRIM1/RMRP
GOBP_POSITIVE_REGULATION_OF_NITRIC_OXIDE_SYNTHASE_BIOSYNTHETIC_PROCESS	GOBP_POSITIVE_REGULATION_OF_NITRIC_OXIDE_SYNTHASE_BIOSYNTHETIC_PROCESS	12	0.753432	1.61113	0.0167821	0.0939613	0.0752558	2086	tags=58%, list=14%, signal=50%	FCER2/IL33/CCL2/TLR4/AKAP12/TLR2/NOD2
GOBP_REGULATION_OF_RESPONSE_TO_WOUNDING	GOBP_REGULATION_OF_RESPONSE_TO_WOUNDING	106	0.45754	1.47257	0.0167847	0.0939613	0.0752558	2510	tags=39%, list=17%, signal=32%	KRT1/APOE/GP1BA/TNFAIP3/SIGLEC10/PTN/SERPING1/CLEC7A/ALOX5/SCARF1/CAV1/EDN1/HBEGF/KLF4/NOS3/CD34/CXCR4/SERPINB2/F3/ADTRP/PDGFRA/ANXA1/TNFRSF12A/F2R/THBD/PLAUR/PLPP3/TFPI/MYLK/RGMA/PLAU/UBASH3B/TBXA2R/EPHB2/FLNA/GRN/FGF2/SERPINE2/FAP/HPSE/ADRA2A
GOBP_REGULATION_OF_DEFENSE_RESPONSE_TO_BACTERIUM	GOBP_REGULATION_OF_DEFENSE_RESPONSE_TO_BACTERIUM	11	0.756713	1.58791	0.0168701	0.0943459	0.0755638	2119	tags=64%, list=14%, signal=55%	CYBA/PGC/SYT11/SPINK5/NOD2/KLK5/GRN
GOBP_TEMPERATURE_HOMEOSTASIS	GOBP_TEMPERATURE_HOMEOSTASIS	122	0.452954	1.49177	0.0169419	0.0946537	0.0758104	2668	tags=34%, list=18%, signal=28%	IRF4/LEP/CCR2/CIDEA/G0S2/ADIPOQ/FABP4/IL18/IL18R1/EGR1/IL15/ID1/TRPV2/CMKLR1/CAV1/ACHE/IL4R/CXCR4/IL1B/NR1H3/TLR4/OXTR/PLCL2/LEPR/FOXO1/EPAS1/GADD45G/GPX1/ZNF423/UCP2/CEBPB/MFAP2/TRPM2/NOVA2/SIRT6/SLC27A1/ADRB1/STK11/PTGS2/EBF2/NR1H2/DIO2
GOBP_FATTY_ACYL_COA_BIOSYNTHETIC_PROCESS	GOBP_FATTY_ACYL_COA_BIOSYNTHETIC_PROCESS	23	-0.599207	-1.68558	0.0169714	0.094725	0.0758675	2425	tags=43%, list=16%, signal=36%	CBR4/ACLY/SCD5/ELOVL5/HACD2/ACACA/ELOVL6/ELOVL3/ELOVL4/SCD
GOBP_NCRNA_EXPORT_FROM_NUCLEUS	GOBP_NCRNA_EXPORT_FROM_NUCLEUS	34	-0.545812	-1.67038	0.0169981	0.0947804	0.0759118	5177	tags=68%, list=35%, signal=44%	NUP37/NPM1/NUP98/NUP35/NUP88/TSC1/RAN/NUP50/POM121/NUP133/NUP43/RAE1/RANBP2/TPR/NUP160/NUP210/SEH1L/NDC1/NUP205/NUP107/NUP58/XPOT/NUP155
GOBP_ADAPTIVE_THERMOGENESIS	GOBP_ADAPTIVE_THERMOGENESIS	109	0.460927	1.48693	0.0171063	0.0951839	0.0762351	1730	tags=25%, list=12%, signal=22%	IRF4/LEP/CCR2/CIDEA/G0S2/ADIPOQ/FABP4/IL18/IL18R1/IL15/ID1/TRPV2/CMKLR1/CAV1/ACHE/IL4R/CXCR4/NR1H3/TLR4/OXTR/PLCL2/LEPR/EPAS1/GADD45G/ZNF423/UCP2/CEBPB
GOBP_ASTROCYTE_DIFFERENTIATION	GOBP_ASTROCYTE_DIFFERENTIATION	46	0.556332	1.57835	0.0171198	0.0951839	0.0762351	2630	tags=46%, list=18%, signal=38%	IL6/C1QA/LIF/BIN1/S100A8/TREM2/TLR4/DLL1/C5AR1/S100A9/TAL1/VIM/AGER/TSPAN2/BMP2/GRN/ROR2/SERPINE2/IFNGR1/LAMC3/BACE2
GOBP_KILLING_OF_CELLS_OF_OTHER_ORGANISM	GOBP_KILLING_OF_CELLS_OF_OTHER_ORGANISM	29	0.615702	1.60065	0.017121	0.0951839	0.0762351	823	tags=38%, list=6%, signal=36%	FCER2/GNLY/PRF1/CCL13/LYZ/CTSG/KRT6A/APOL1/LTF/SERPINB9/CLEC7A
GOBP_NEGATIVE_REGULATION_OF_INTERLEUKIN_8_PRODUCTION	GOBP_NEGATIVE_REGULATION_OF_INTERLEUKIN_8_PRODUCTION	15	0.710135	1.6017	0.0171661	0.0952933	0.0763226	1811	tags=53%, list=12%, signal=47%	PTPN22/CD33/KLF4/TMSB4X/TLR6/ANXA1/SSC5D/BCL3
GOBP_REGULATION_OF_MEMBRANE_INVAGINATION	GOBP_REGULATION_OF_MEMBRANE_INVAGINATION	14	0.734558	1.62491	0.0171744	0.0952933	0.0763226	1446	tags=50%, list=10%, signal=45%	STAP1/C3/NCKAP1L/CD300A/TREM2/PPARG/SYT11
GOMF_CYSTEINE_TYPE_ENDOPEPTIDASE_INHIBITOR_ACTIVITY_INVOLVED_IN_APOPTOTIC_PROCESS	GOMF_CYSTEINE_TYPE_ENDOPEPTIDASE_INHIBITOR_ACTIVITY_INVOLVED_IN_APOPTOTIC_PROCESS	13	0.738835	1.6035	0.0172036	0.0953621	0.0763777	1488	tags=46%, list=10%, signal=42%	CD27/BIRC3/DPEP1/SERPINB9/GAS6/SNCA
GOCC_CORNIFIED_ENVELOPE	GOCC_CORNIFIED_ENVELOPE	23	0.65404	1.62372	0.0172991	0.0957975	0.0767265	1748	tags=39%, list=12%, signal=35%	KRT1/SPRR1B/SPRR1A/KRT10/CST6/IVL/CSTA/ANXA1/TGM1
GOBP_MITOTIC_CELL_CYCLE_CHECKPOINT	GOBP_MITOTIC_CELL_CYCLE_CHECKPOINT	128	-0.368593	-1.44248	0.0174341	0.0964505	0.0772494	4000	tags=41%, list=27%, signal=30%	DONSON/RINT1/DCLRE1B/PCNA/CASP2/MRE11/GTSE1/CNOT2/MDC1/TPR/CNOT1/CDK2/TIPIN/RAD17/RFWD3/BUB3/GEN1/WEE1/ZWILCH/PLK1/CNOT6/SPDL1/NDC80/CCNB1/E2F1/BUB1/NBN/CHEK1/CDK1/ZWINT/MSH2/APC/CDC6/TOPBP1/BLM/E2F8/TRIP13/KNTC1/CENPF/CDC25C/CHMP4C/BUB1B/HUS1B/MAD2L1/TTK/MDM2/TAOK1/PRKDC/CLSPN/E2F7/CCND1/TEX14
GOBP_DETECTION_OF_CHEMICAL_STIMULUS	GOBP_DETECTION_OF_CHEMICAL_STIMULUS	37	0.581196	1.58954	0.0175684	0.0970983	0.0777683	1719	tags=43%, list=12%, signal=38%	OR2I1P/CST4/PIGR/KCNIP2/CLEC7A/RTP4/KCNMB1/TREM2/TLR4/CASQ2/CST1/TLR6/TLR1/SSC5D/TLR2/C4B
GOBP_POSITIVE_REGULATION_OF_GLIOGENESIS	GOBP_POSITIVE_REGULATION_OF_GLIOGENESIS	43	0.560544	1.58104	0.0176454	0.097429	0.0780332	1843	tags=40%, list=12%, signal=35%	LTA/IL6/PTN/LIF/EGR2/IL34/BIN1/GJC2/LYN/TGFB1/CXCR4/IL1B/PPARG/TLR2/TSPO/BMP2/PRKCH
GOMF_SYNTAXIN_BINDING	GOMF_SYNTAXIN_BINDING	54	-0.45564	-1.52615	0.0176939	0.0976011	0.078171	3116	tags=30%, list=21%, signal=23%	RAB11A/STXBP5/TXLNG/CPLX1/STXBP1/SEC22B/NSF/UNC13B/STXBP4/SYT17/SYBU/SYT7/NAPB/SYT1/SYP/CPLX2
GOCC_CYTOPLASMIC_MICROTUBULE	GOCC_CYTOPLASMIC_MICROTUBULE	59	-0.443304	-1.52599	0.0177542	0.0978387	0.0783613	5142	tags=61%, list=35%, signal=40%	PAFAH1B1/MISP/CLASP1/MAPRE1/DYNC1H1/SERP1/BICD1/FAM161B/C4orf47/CEP162/ARL3/TUBA1B/KIF2C/GTSE1/REEP3/RAB3D/BCAS3/FBXW11/HID1/CCSAP/TOGARAM1/KIF18B/SAXO2/ARL6/TTC30B/CLASP2/REEP1/APC/FHDC1/ARFGEF2/MAP10/RPGRIP1L/TTC30A/SYBU/REEP2/MAP9
GOBP_REGULATION_OF_MAST_CELL_ACTIVATION	GOBP_REGULATION_OF_MAST_CELL_ACTIVATION	25	0.647615	1.62338	0.0178047	0.0979574	0.0784564	2068	tags=52%, list=14%, signal=45%	FGR/CD300LF/LGALS9/NR4A3/CD84/MILR1/LYN/CD300A/IL4R/FES/ADGRE2/HMOX1/PLSCR1
GOBP_REGULATION_OF_TOLL_LIKE_RECEPTOR_4_SIGNALING_PATHWAY	GOBP_REGULATION_OF_TOLL_LIKE_RECEPTOR_4_SIGNALING_PATHWAY	18	0.689924	1.62579	0.0178104	0.0979574	0.0784564	1525	tags=39%, list=10%, signal=35%	TNFAIP3/PTPN22/LTF/RAB7B/LYN/NR1H3/LILRA2
GOMF_METALLOPEPTIDASE_ACTIVITY	GOMF_METALLOPEPTIDASE_ACTIVITY	111	0.452587	1.46653	0.0178422	0.0980366	0.0785198	2078	tags=30%, list=14%, signal=26%	ADAMDEC1/XPNPEP2/ADAM33/DPEP2/DPEP1/ACE2/PAPLN/NAALADL1/CPXM1/MMP19/ECEL1/MMP2/MMP3/ADAMTS1/ERAP2/CPXM2/MMP1/MMP7/ADAM8/ADAM19/TLL1/STAMBPL1/ADAM28/ADAM23/BMP1/ADAMTSL2/ADAMTSL4/LAP3/CPA3/VASH1/ADAMTS14/MMP14/ADAM12
GOBP_DNA_REPLICATION_INDEPENDENT_NUCLEOSOME_ORGANIZATION	GOBP_DNA_REPLICATION_INDEPENDENT_NUCLEOSOME_ORGANIZATION	34	-0.544811	-1.66732	0.0178869	0.0981869	0.0786402	4680	tags=68%, list=32%, signal=46%	RUVBL1/MIS18A/HAT1/CENPP/HJURP/ASF1B/CENPA/RBBP7/ITGB3BP/CENPN/UBN1/SUPT16H/RBBP4/CENPL/OIP5/CENPO/ATRX/CENPQ/CENPK/RSF1/CENPI/CENPU/KNL1
GOBP_GLUTAMATE_METABOLIC_PROCESS	GOBP_GLUTAMATE_METABOLIC_PROCESS	20	-0.622389	-1.72317	0.0180305	0.0988791	0.0791946	2934	tags=50%, list=20%, signal=40%	GLUD1/GCLM/GCLC/AMDHD1/GOT2/GLUD2/AADAT/NAGS/SLC7A11/TAT
GOBP_T_HELPER_2_CELL_DIFFERENTIATION	GOBP_T_HELPER_2_CELL_DIFFERENTIATION	12	0.751323	1.60662	0.018083	0.0990711	0.0793484	1811	tags=58%, list=12%, signal=51%	NLRP3/IL18/CD86/IL4R/BATF/ANXA1/BCL3
GOBP_NLRP3_INFLAMMASOME_COMPLEX_ASSEMBLY	GOBP_NLRP3_INFLAMMASOME_COMPLEX_ASSEMBLY	10	0.776238	1.59887	0.0181062	0.0991023	0.0793734	1367	tags=50%, list=9%, signal=45%	GBP5/AIM2/NLRC3/TLR4/TLR6
GOBP_NEGATIVE_REGULATION_OF_PRODUCTION_OF_MOLECULAR_MEDIATOR_OF_IMMUNE_RESPONSE	GOBP_NEGATIVE_REGULATION_OF_PRODUCTION_OF_MOLECULAR_MEDIATOR_OF_IMMUNE_RESPONSE	28	0.626483	1.61046	0.0181449	0.0992178	0.0794658	1952	tags=54%, list=13%, signal=47%	TBX21/CD96/JAK3/IL33/XCL1/FOXP3/LILRB4/LILRB1/CD22/FCGR2B/TGFB1/BST2/SPINK5/ANGPT1/HMOX1
GOCC_FICOLIN_1_RICH_GRANULE_LUMEN	GOCC_FICOLIN_1_RICH_GRANULE_LUMEN	99	0.474129	1.51748	0.0182139	0.0994989	0.079691	2058	tags=19%, list=14%, signal=17%	KRT1/GMFG/CFD/BIN2/HK3/MNDA/CRISPLD2/PLEKHO2/ALOX5/COTL1/GSN/HBB/HSPA6/GSTP1/MVP/CTSD/CTSB/TIMP2/TNFAIP6
GOBP_CARDIAC_MYOFIBRIL_ASSEMBLY	GOBP_CARDIAC_MYOFIBRIL_ASSEMBLY	10	-0.761372	-1.7401	0.0183579	0.100169	0.0802277	757	tags=40%, list=5%, signal=38%	NEBL/NEB/NRAP/MYL2
GOMF_N_ACETYLTRANSFERASE_ACTIVITY	GOMF_N_ACETYLTRANSFERASE_ACTIVITY	53	-0.462802	-1.5502	0.018372	0.100169	0.0802277	4569	tags=53%, list=31%, signal=37%	ATF2/MCM3AP/HAT1/SMARCE1/NCOA3/NAT1/PHF14/ESCO1/KAT14/MEAF6/NAA20/NAA50/TAF1/BRPF3/NAT8L/NAA30/USP22/GTF3C4/NAA15/NAA25/HGSNAT/KAT7/BRCA2/GNPNAT1/NAGS/KAT6A/ESCO2/KAT6B
GOBP_DOUBLE_STRAND_BREAK_REPAIR	GOBP_DOUBLE_STRAND_BREAK_REPAIR	187	-0.329647	-1.37026	0.0183958	0.100202	0.0802542	5060	tags=50%, list=34%, signal=34%	TRIP12/WDR48/MCM3/PSMD14/YY1/ATP23/APTX/MARF1/MCM9/ERCC8/HUS1/TONSL/KDM1A/SMC5/MLH1/EYA3/FEN1/TDP2/RECQL4/ACTR8/RNF168/RNF138/REV3L/SMC6/SPIRE2/UBE2N/HMGB2/SETD2/RAD51D/DCLRE1B/MCM6/WRN/MRE11/CDCA5/MDC1/SLX4/CDC45/DEK/DDX1/PPP4R2/RFWD3/EXD2/RMI2/NUCKS1/TP53BP1/GEN1/AUNIP/POT1/NIPBL/RAD51/SMARCAD1/DCLRE1A/PALB2/SLF1/RAD51C/NSMCE2/FANCM/POLB/NSD2/RAD54L/KMT5B/NBN/RIF1/CHEK1/MCM2/MSH2/TIMELESS/FOXM1…
GOBP_POSITIVE_REGULATION_OF_MACROPHAGE_DIFFERENTIATION	GOBP_POSITIVE_REGULATION_OF_MACROPHAGE_DIFFERENTIATION	11	0.751112	1.57615	0.0184394	0.100343	0.0803671	2128	tags=55%, list=14%, signal=47%	HCLS1/LIF/IL34/TGFB1/CSF1/ROR2
GOBP_PYRIMIDINE_NUCLEOSIDE_CATABOLIC_PROCESS	GOBP_PYRIMIDINE_NUCLEOSIDE_CATABOLIC_PROCESS	14	0.731843	1.6189	0.018701	0.101668	0.0814286	1673	tags=64%, list=11%, signal=57%	APOBEC3A/APOBEC3H/APOBEC3G/APOBEC3C/TYMP/DPYD/UPP1/NT5E/APOBEC3F
GOBP_TOLL_LIKE_RECEPTOR_2_SIGNALING_PATHWAY	GOBP_TOLL_LIKE_RECEPTOR_2_SIGNALING_PATHWAY	16	0.704142	1.60663	0.0187324	0.101741	0.0814871	2392	tags=56%, list=16%, signal=47%	TNFAIP3/CYBA/PIK3AP1/LYN/TLR6/TLR1/TLR2/NOD2/TNIP2
GOBP_COCHLEA_DEVELOPMENT	GOBP_COCHLEA_DEVELOPMENT	27	-0.572943	-1.68903	0.0188612	0.102343	0.0819686	2335	tags=41%, list=16%, signal=34%	TBX1/OPA1/MCM2/CCNA2/GATA3/RPGRIP1L/MYO3B/CECR2/KCNK2/SLITRK6/KCNK3
GOMF_PHOSPHATIDYLINOSITOL_3_4_BISPHOSPHATE_BINDING	GOMF_PHOSPHATIDYLINOSITOL_3_4_BISPHOSPHATE_BINDING	23	0.649962	1.61359	0.0189694	0.102831	0.0823598	1921	tags=35%, list=13%, signal=30%	NCF1/PLEK/MYO1G/PLEKHA4/ANXA8/ADAP2/ARAP3/PHLDA3
GOBP_CHROMATIN_REMODELING_AT_CENTROMERE	GOBP_CHROMATIN_REMODELING_AT_CENTROMERE	27	-0.572759	-1.68849	0.0190629	0.103239	0.0826865	4680	tags=74%, list=32%, signal=51%	RUVBL1/MIS18A/CENPP/HJURP/CENPA/RBBP7/ITGB3BP/CENPN/RBBP4/CENPL/OIP5/CENPO/CENPQ/CENPK/RSF1/HELLS/CENPI/CENPU/KNL1/CENPV
GOBP_IMMUNE_RESPONSE_TO_TUMOR_CELL	GOBP_IMMUNE_RESPONSE_TO_TUMOR_CELL	12	0.74939	1.60249	0.0191238	0.10347	0.0828712	743	tags=33%, list=5%, signal=32%	PRF1/HLA-DRB1/CD274/HLA-A
GOCC_INTERMEDIATE_FILAMENT_CYTOSKELETON	GOCC_INTERMEDIATE_FILAMENT_CYTOSKELETON	97	0.464897	1.479	0.0192437	0.103919	0.0832315	2125	tags=23%, list=14%, signal=20%	KRT1/HLA-DRB1/KRT17/CLDN11/KRT6A/KRT6C/KRT5/IFFO1/KRT86/KRT10/S100A8/KRT75/KRT14/KRT4/SYCE1L/MICAL1/VIM/KRT7/SYNM/KRT87P/MMP14/KRT15
GOMF_SH3_DOMAIN_BINDING	GOMF_SH3_DOMAIN_BINDING	97	0.46516	1.47984	0.0192437	0.103919	0.0832315	2530	tags=32%, list=17%, signal=27%	CD3E/NCF1/WAS/HCLS1/INPP5D/ABI3/PTPN22/WIPF1/SH2D2A/CYBA/DRD4/LYN/DTX1/SH3BP1/ADAM19/MICAL1/SHANK3/ARHGAP31/PTPN6/GPX1/ARHGAP27/PLSCR4/DPYSL3/ESPN/PLSCR1/ADAM12/AFAP1L1/NOXA1/VASP/RAPGEF1/SH3BP5
GOMF_MICROTUBULE_BINDING	GOMF_MICROTUBULE_BINDING	208	-0.321148	-1.35431	0.0194435	0.104898	0.0840156	3748	tags=42%, list=25%, signal=32%	KIF2C/CEP57L1/KIF13A/GTSE1/RAE1/CAMSAP1/KIF3C/FMR1/CLIP1/FGF13/KRIT1/REEP3/KIF2A/KATNAL2/RAB11A/NAV3/DNM1L/FBXW11/MAP2/CCSAP/BIRC5/MDM1/SKA2/PLK1/VPS41/CEP44/KNSTRN/MACF1/SPAST/MAP6D1/FNTA/KIF20A/TUBGCP4/HAUS6/OPA1/TOGARAM1/KIF1B/POLB/KIF18B/SAXO2/KIF3B/CEP350/MID2/KIF24/RMDN1/CLASP2/REEP1/HOOK3/STRBP/APC/KIF5B/KIF20B/TERF1/LRPPRC/KIF27/TPPP/CAMSAP2/TPX2/FHDC1/ALMS1/SKA1/CKAP5/VAPB/FMN1/CENPF/MAP…
GOBP_CELLULAR_RESPONSE_TO_CHEMICAL_STRESS	GOBP_CELLULAR_RESPONSE_TO_CHEMICAL_STRESS	248	0.387854	1.35259	0.0196031	0.105659	0.0846244	2088	tags=22%, list=14%, signal=19%	NCF1/IL6/NCF4/FOS/DPEP1/AIF1/BTK/TNFAIP3/NR4A3/KLF2/CYBB/CYBA/RCSD1/SOD3/FBLN5/NCF2/MMP2/ALOX5/ETS1/MMP3/CAV1/JUN/AQP1/FAS/KLF4/NOS3/FYN/TLR4/PPARG/VNN1/PML/TLR6/PDGFRA/ZC3H12A/ANXA1/FOXO1/LRRC8C/SPHK1/SNCA/CYP1B1/TSPO/EPAS1/AXL/GSTP1/GPX1/SLC2A4/MGAT3/MYLK/ZFP36L1/CFLAR/HMOX1/HGF/STX4/TRPM2
GOBP_NEGATIVE_REGULATION_OF_TRANSFERASE_ACTIVITY	GOBP_NEGATIVE_REGULATION_OF_TRANSFERASE_ACTIVITY	219	0.399382	1.38738	0.019944	0.107394	0.0860141	2628	tags=27%, list=18%, signal=23%	LAX1/PTPRC/GMFG/ADIPOQ/FABP4/APOE/LILRB4/ZFP36/SOCS3/TNFAIP3/PTPN22/TESC/DUSP2/SFRP2/INKA1/CAV1/LYN/CD300A/RASIP1/PYDC1/SPRY1/ITPRIP/PYCARD/IL1B/PPARG/PTPRB/PIK3IP1/CEBPA/SNCA/PTPN6/GSTP1/HEG1/THY1/HHEX/RGS2/CSK/PPM1F/RGS14/MVP/HYAL2/UBASH3B/LIMK1/EPHB2/PTPRO/ZGPAT/GADD45A/DUSP22/CDKN1C/PIP4K2A/WASHC1/IRAK3/SPRY2/SLC8A1/SFRP1/PARP3/SH3BP5/PHPT1/GPS2/LATS2
GOBP_REGULATION_OF_BONE_REMODELING	GOBP_REGULATION_OF_BONE_REMODELING	39	0.561553	1.55033	0.0201904	0.108617	0.0869937	2471	tags=49%, list=17%, signal=41%	CD38/LEP/IL6/INPP5D/TMEM119/TNFAIP3/S1PR1/CSF1R/PDK4/ADAM8/LEPR/P2RX7/TF/CSK/UBASH3B/SIGLEC15/HAMP/LTBP3/SFRP1
GOBP_HOMOLOGOUS_RECOMBINATION	GOBP_HOMOLOGOUS_RECOMBINATION	37	-0.513541	-1.6012	0.0202695	0.108939	0.0872518	4405	tags=68%, list=30%, signal=48%	MLH1/MLH3/C11orf80/RAD51D/MRE11/SLX4/CNTD1/MND1/TOP2B/NUCKS1/RAD51/RAD51C/FANCM/MSH3/RAD54L/RAD50/TRIP13/PSMC3IP/ERCC4/RMI1/RAD51AP1/RAD54B/RAD21/BRIP1/TOP2A
GOBP_NEGATIVE_REGULATION_OF_MYOBLAST_DIFFERENTIATION	GOBP_NEGATIVE_REGULATION_OF_MYOBLAST_DIFFERENTIATION	17	0.696617	1.61979	0.0203556	0.109298	0.0875391	1237	tags=35%, list=8%, signal=32%	CCL17/CXCL10/IL18/ID3/TGFB1/DLL1
GOBP_POSITIVE_REGULATION_OF_ACTIN_CYTOSKELETON_REORGANIZATION	GOBP_POSITIVE_REGULATION_OF_ACTIN_CYTOSKELETON_REORGANIZATION	14	0.72638	1.60682	0.020482	0.109872	0.087999	1260	tags=36%, list=8%, signal=33%	STAP1/HCLS1/HCK/TEK/FES
GOBP_PROTEIN_LOCALIZATION_TO_CHROMOSOME	GOBP_PROTEIN_LOCALIZATION_TO_CHROMOSOME	74	-0.429114	-1.53724	0.0206029	0.110416	0.0884346	4181	tags=50%, list=28%, signal=36%	CCT4/TNKS2/EZH2/SETD2/CCT8/CENPA/WAPL/CDCA5/TCP1/BUB3/ZWILCH/PLK1/SPDL1/POT1/NIPBL/CCT6A/TNKS/CCT5/NDC80/SLF1/ATRX/CHAMP1/GNL3L/CDK1/CENPQ/MSH2/TERF1/VCPIP1/BRCA2/CCT2/BUB1B/MTBP/TTK/ESCO2/KNL1/RAD21/ESR1
GOMF_PHOSPHOLIPASE_A2_ACTIVITY	GOMF_PHOSPHOLIPASE_A2_ACTIVITY	15	0.703417	1.58655	0.0206744	0.110694	0.0886575	1932	tags=40%, list=13%, signal=35%	PLA2G2D/PLA2G7/PLA2G2A/PLB1/PLA2G4A/PLA2G4C
GOBP_REGULATION_OF_SYSTEMIC_ARTERIAL_BLOOD_PRESSURE_MEDIATED_BY_A_CHEMICAL_SIGNAL	GOBP_REGULATION_OF_SYSTEMIC_ARTERIAL_BLOOD_PRESSURE_MEDIATED_BY_A_CHEMICAL_SIGNAL	29	0.607528	1.5794	0.0207979	0.11125	0.0891029	1916	tags=45%, list=13%, signal=39%	AVPR2/CTSG/CMA1/ACE2/CES1/EDN1/EDN3/NOS3/SLC2A5/PCSK5/OXTR/F2R/CPA3
GOBP_REGULATION_OF_CATION_TRANSMEMBRANE_TRANSPORT	GOBP_REGULATION_OF_CATION_TRANSMEMBRANE_TRANSPORT	196	0.40461	1.38658	0.02095	0.111857	0.0895891	2555	tags=32%, list=17%, signal=27%	BPIFA1/CD19/CXCL9/CCR2/CORO1A/CXCL10/CXCL11/XCL1/CCL2/CLIC2/KCNIP2/TESC/ACE2/CX3CL1/PIK3CG/KCNAB2/RRAD/FXYD1/BIN1/GJC2/KCNMB1/DRD4/PLCG2/FHL1/CAV1/LYN/APLNR/EDN3/TREM2/FYN/CASQ2/TMSB4X/SCN4B/P2RY6/LRRC26/SHANK3/SNCA/PTPN6/F2R/F2RL3/FXYD5/SLC31A2/MEF2C/THY1/RGS2/TCIRG1/JPH2/UBASH3B/OSR1/EPHB2/FLNA/RASGRF2/FXYD6/ATP1B2/HAMP/STAC/PDE4B/PRNP/SLC8A1/GSTO1/ADRA2A/ISCU
GOBP_CELLULAR_RESPONSE_TO_EXTERNAL_STIMULUS	GOBP_CELLULAR_RESPONSE_TO_EXTERNAL_STIMULUS	220	0.395982	1.37616	0.0209667	0.111857	0.0895891	2471	tags=29%, list=17%, signal=24%	LEP/PTPRC/MAP1LC3C/RIPOR2/TLR8/FOS/FOLR2/CD40/IRF1/CASP1/PTGER4/PTN/VCAM1/ICAM1/CD68/IL15/SFRP2/LPL/PDE2A/PDK4/ENG/LYN/JUN/AQP1/FAS/SIPA1/TLR7/TFEB/MAP3K14/GAS6/MMP7/WNT11/IL1B/FAM107A/TLR4/SIK1/COL1A1/UPP1/CNN2/FES/PPARG/PIM1/ZC3H12A/FOXO1/AXL/GSTP1/FOXA3/UCP2/ITGA4/KIF26A/HMOX1/GAS2L1/BMP6/HABP4/SIK1B/GADD45A/NUPR2/BAD/SRF/MN1/TNFRSF1A/PCK1/SFRP1
GOBP_POSITIVE_REGULATION_OF_COLD_INDUCED_THERMOGENESIS	GOBP_POSITIVE_REGULATION_OF_COLD_INDUCED_THERMOGENESIS	68	0.495194	1.49669	0.020988	0.111857	0.0895891	1730	tags=28%, list=12%, signal=25%	IRF4/LEP/CCR2/G0S2/ADIPOQ/FABP4/IL18/TRPV2/CMKLR1/CAV1/ACHE/IL4R/CXCR4/OXTR/LEPR/EPAS1/GADD45G/UCP2/CEBPB
GOMF_ENZYME_INHIBITOR_ACTIVITY	GOMF_ENZYME_INHIBITOR_ACTIVITY	241	0.397213	1.38404	0.0209905	0.111857	0.0895891	2972	tags=34%, list=20%, signal=28%	CD27/SCGB1A1/CST7/CST4/SPOCK2/PI16/CSN2/GMFG/BIRC3/C3/CARD16/DPEP1/LILRB4/SOCS3/ITIH5/APOC1/TESC/PTN/PAPLN/SERPING1/LTF/SERPINB9/BIN1/PPP1R14A/TIMP4/SERPINB7/INKA1/CST6/ITPRIP/GAS6/BST2/CSTA/CST1/SERPINB2/ELFN1/RENBP/ANGPTL4/TFPI2/ANXA1/ANXA3/SNCA/SERPINB4/SPINK5/LGALS3/TIMP1/SLIT2/COL7A1/SMR3A/TXNIP/RECK/TFPI/C4B/PPP1R12C/HYAL2/CPAMD8/APBA3/COL6A3/TIMP2/SERPINH1/CDKN1C/RNH1/SERPINE2/C4A/WFDC2/AR…
GOBP_POSITIVE_REGULATION_OF_PRI_MIRNA_TRANSCRIPTION_BY_RNA_POLYMERASE_II	GOBP_POSITIVE_REGULATION_OF_PRI_MIRNA_TRANSCRIPTION_BY_RNA_POLYMERASE_II	32	0.588788	1.56058	0.0211277	0.112392	0.0900175	2356	tags=41%, list=16%, signal=34%	ATOH8/FOS/SPI1/NGFR/EGR1/ETS1/JUN/KLF4/TGFB1/PPARG/BMP2/FGF2/SRF
GOCC_COATED_VESICLE	GOCC_COATED_VESICLE	227	0.396878	1.37748	0.0211345	0.112392	0.0900175	1877	tags=17%, list=13%, signal=15%	CD3D/CD3G/IL7R/CTLA4/HLA-DQA2/HLA-DQB2/AVPR2/HLA-DPB1/HLA-DQA1/HLA-DQB1/CD74/HLA-DRB1/HLA-DRB5/HLA-DRA/HLA-DPA1/APOE/CD4/HLA-E/HLA-B/HLA-H/HLA-A/VWF/B2M/FCGR1A/HLA-C/CTSC/EDN1/HBEGF/FCHO1/SYT11/TF/COL7A1/SFTPD/SLC2A4/MALL/NRGN/DAB2/NECAP2
GOBP_REGULATION_OF_SYSTEMIC_ARTERIAL_BLOOD_PRESSURE_BY_HORMONE	GOBP_REGULATION_OF_SYSTEMIC_ARTERIAL_BLOOD_PRESSURE_BY_HORMONE	24	0.637809	1.59431	0.0211505	0.112392	0.0900175	1916	tags=50%, list=13%, signal=44%	AVPR2/CTSG/CMA1/ACE2/CES1/EDN1/EDN3/NOS3/PCSK5/OXTR/F2R/CPA3
GOCC_MITOTIC_SPINDLE	GOCC_MITOTIC_SPINDLE	128	-0.364029	-1.42462	0.0211828	0.112458	0.0900701	3623	tags=41%, list=24%, signal=32%	RAE1/CUL3/WAPL/TUBG1/TPR/AGBL5/HAUS1/ODAM/EPB41/TBL1X/STAG1/CCSAP/PLK1/SMC1A/SMC3/CDC14A/EFHC1/KNSTRN/TBL1XR1/TNKS/STAG2/PHLPP2/HAUS6/TOGARAM1/TBCK/KIF18B/CDK1/RMDN1/CDC27/CLASP2/SKA3/KIF20B/CDC6/TPPP/IL17RB/HNF4G/GPSM2/TPX2/SKA1/DCDC2/MAP10/CLTC/FAM83D/NUSAP1/CKAP2L/CDC7/SPAG5/MAD2L1/PRC1/CENPE/ASPM/MAP9/HEPACAM2
GOMF_VOLTAGE_GATED_ION_CHANNEL_ACTIVITY	GOMF_VOLTAGE_GATED_ION_CHANNEL_ACTIVITY	73	-0.405225	-1.45608	0.0212861	0.1129	0.0904245	1119	tags=25%, list=8%, signal=23%	CACNG4/CNR1/KCNE4/KCNQ3/CACNA1D/KCNC2/KCND3/ABCC8/KCNK2/CACNA2D2/KCND2/CACNG1/HCN2/KCNH2/KCNJ3/KCNF1/KCNK3/CACNG6
GOBP_TELOMERE_ORGANIZATION	GOBP_TELOMERE_ORGANIZATION	126	-0.362818	-1.42332	0.0213486	0.113125	0.0906048	4540	tags=48%, list=31%, signal=33%	RFC4/HUS1/DKC1/MAPK1/SMC5/NEK7/FEN1/RECQL4/CCT4/TNKS2/SMC6/RAD51D/CCT8/DCLRE1B/PCNA/WRN/MAPKAPK5/MRE11/PARN/PRIM2/POLE/TCP1/SLX4/DHX36/PTGES3/POT1/RAD51/RFC1/CCT6A/USP7/TNKS/CCT5/SMG1/DCLRE1A/HSP90AB1/RAD51C/ATRX/NSMCE2/GNL3L/NBN/RIF1/POLE2/RFC5/RFC3/TERF1/NAF1/BLM/DNA2/RAD50/BRCA2/TENT4B/EXO1/ERCC4/CCT2/PRIM1/HSP90AA1/HUS1B/PKIB/PRKDC/CCNE2
GOBP_POSITIVE_REGULATION_OF_EXOCYTOSIS	GOBP_POSITIVE_REGULATION_OF_EXOCYTOSIS	56	-0.453964	-1.53469	0.021501	0.113761	0.0911135	4089	tags=50%, list=28%, signal=36%	VPS4B/ATP6AP1/RAB5A/SDC4/TSG101/STAM/PDCD6IP/RAB3D/SNX4/DNM1L/STXBP5/STXBP1/GAB2/AP1G1/SMPD3/SCAMP5/CLASP2/SLC4A8/SYTL4/RAB27B/RAB3A/EXPH5/CNR1/SYT7/SYT1/FGB/CD177/FGA
GOBP_NEGATIVE_REGULATION_OF_MAP_KINASE_ACTIVITY	GOBP_NEGATIVE_REGULATION_OF_MAP_KINASE_ACTIVITY	56	0.529645	1.56319	0.0215087	0.113761	0.0911135	2605	tags=36%, list=18%, signal=30%	LAX1/ADIPOQ/APOE/PTPN22/DUSP2/SFRP2/CAV1/LYN/CD300A/SPRY1/IL1B/PTPN6/GSTP1/RGS2/RGS14/HYAL2/IRAK3/SPRY2/SFRP1/GPS2
GOCC_CENTRIOLE	GOCC_CENTRIOLE	100	-0.386173	-1.4559	0.0216055	0.114166	0.0914379	5026	tags=52%, list=34%, signal=35%	CEP104/PCNT/CEP63/CEP135/ROCK1/HYLS1/CEP162/RAN/WDR62/TOPORS/GLE1/CENPJ/KIAA0753/BBS4/CCDC151/CEP152/CEP83/IFT88/RTTN/PCM1/KIF2A/CEP41/HTT/CCSAP/CEP192/MDM1/PLK1/CNTLN/TSGA10/CEP44/C2CD3/CCNF/CEP78/NEDD1/POC1B/SAXO2/CEP76/CEP350/SPICE1/KIF24/CEP290/SASS6/STIL/PLK4/ALMS1/KIF3A/AHI1/CCP110/MPHOSPH9/LRRCC1/CCDC68/TOP2A
GOMF_COPPER_ION_BINDING	GOMF_COPPER_ION_BINDING	41	0.569242	1.5834	0.021668	0.114389	0.0916169	3934	tags=46%, list=26%, signal=34%	SNAI3/AOC3/SOD3/MOXD1/LOXL1/SNCA/SNCG/PRND/HAMP/PRNP/ATOX1/F5/HEPH/CCS/LACC1/COMMD1/S100A13/CUTC/GPC1
GOBP_RESPONSE_TO_NITRIC_OXIDE	GOBP_RESPONSE_TO_NITRIC_OXIDE	16	0.700729	1.59884	0.0217496	0.114713	0.0918764	1945	tags=44%, list=13%, signal=38%	CCL19/CCR7/DPEP1/MMP3/AQP1/FOXO1/CFLAR
GOBP_BONE_RESORPTION	GOBP_BONE_RESORPTION	42	0.570979	1.60476	0.0218222	0.114989	0.0920971	2377	tags=48%, list=16%, signal=40%	CD38/IL6/INPP5D/TMEM119/TNFAIP3/S1PR1/CSF1R/PTH1R/PDK4/ADAM8/P2RX7/TF/ACP5/CSK/LRRK1/TCIRG1/UBASH3B/SIGLEC15/HAMP/LTBP3
GOBP_LYMPH_VESSEL_DEVELOPMENT	GOBP_LYMPH_VESSEL_DEVELOPMENT	19	0.6636	1.59029	0.0218431	0.114992	0.0920996	1940	tags=58%, list=13%, signal=50%	SOX18/CLEC14A/ACVRL1/TIE1/TMEM204/FLT4/EPHA2/PDPN/HEG1/VEGFC/VASH1
GOMF_ATP_DEPENDENT_MICROTUBULE_MOTOR_ACTIVITY	GOMF_ATP_DEPENDENT_MICROTUBULE_MOTOR_ACTIVITY	17	-0.657341	-1.74175	0.0220886	0.116176	0.0930477	2083	tags=71%, list=14%, signal=61%	KIF1B/KIF18B/KIF3B/DNAH14/KIF5B/KIF20B/DYNC2H1/DNAH5/KIF3A/KIF5C/CENPE/KIF1A
GOBP_POSITIVE_REGULATION_OF_P38MAPK_CASCADE	GOBP_POSITIVE_REGULATION_OF_P38MAPK_CASCADE	22	0.649418	1.59531	0.0221148	0.116205	0.0930717	2205	tags=50%, list=15%, signal=43%	LEP/NCF1/SPI1/GADD45B/IL1B/ZC3H12A/SPHK1/AGER/GADD45G/BMP2/GADD45A
GOBP_POSITIVE_REGULATION_OF_ACTIVATED_T_CELL_PROLIFERATION	GOBP_POSITIVE_REGULATION_OF_ACTIVATED_T_CELL_PROLIFERATION	15	0.700142	1.57916	0.022178	0.116429	0.0932508	1519	tags=53%, list=10%, signal=48%	IL12RB1/IGF1/IL2RA/IL18/IL27RA/PYCARD/IL23A/AGER
GOBP_CHEMOKINE_C_X_C_MOTIF_LIGAND_2_PRODUCTION	GOBP_CHEMOKINE_C_X_C_MOTIF_LIGAND_2_PRODUCTION	13	0.726385	1.57648	0.0223009	0.116966	0.0936808	1177	tags=38%, list=8%, signal=35%	CD74/LPL/MCOLN2/KLF4/TLR4
GOBP_INTERLEUKIN_7_MEDIATED_SIGNALING_PATHWAY	GOBP_INTERLEUKIN_7_MEDIATED_SIGNALING_PATHWAY	11	0.746249	1.56595	0.0223626	0.117079	0.0937716	1239	tags=36%, list=8%, signal=33%	IL2RG/IL7R/JAK3/STAT5A
GOBP_REGULATION_OF_VASCULAR_ASSOCIATED_SMOOTH_MUSCLE_CELL_PROLIFERATION	GOBP_REGULATION_OF_VASCULAR_ASSOCIATED_SMOOTH_MUSCLE_CELL_PROLIFERATION	38	0.563676	1.54869	0.0223639	0.117079	0.0937716	2191	tags=42%, list=15%, signal=36%	ADIPOQ/IGF1/MIR27A/NR4A3/MMP2/ADAMTS1/JUN/EDN1/EFEMP2/P2RY6/PPARG/GSTP1/MEF2C/GNAI2/HMOX1/FGF2
GOMF_PHOSPHOPROTEIN_BINDING	GOMF_PHOSPHOPROTEIN_BINDING	70	0.49595	1.51022	0.0224879	0.117619	0.094204	1522	tags=19%, list=10%, signal=17%	ZAP70/LCK/STAP1/FGR/SOCS3/SAMSN1/VAV1/HCK/SH2D3C/PLCG2/LYN/SNCA/PTPN6
GOCC_MICROBODY_MEMBRANE	GOCC_MICROBODY_MEMBRANE	44	-0.482746	-1.56437	0.0225671	0.117925	0.0944486	2837	tags=34%, list=19%, signal=28%	ATAD1/AGPS/PEX7/PEX1/ACBD5/HMGCR/ALDH3A2/TMEM135/PEX2/ABCD3/SYT7/FAR2/FNDC5/SLC27A2/PEX5L
GOBP_CHROMATIN_ASSEMBLY_OR_DISASSEMBLY	GOBP_CHROMATIN_ASSEMBLY_OR_DISASSEMBLY	109	-0.362029	-1.38754	0.02269	0.118457	0.0948753	4852	tags=46%, list=33%, signal=31%	CHD3/BAZ2A/RUVBL1/SET/PHF8/MIS18A/TSPYL1/HAT1/SMARCE1/CENPP/HJURP/HMGB2/CHAF1B/TLK1/ASF1B/SMARCC2/CENPA/RBBP7/ITGB3BP/CENPN/ATF7IP/UBN1/SIRT1/TPR/TSPYL4/ZNF304/SUV39H2/SUPT16H/TLK2/RBBP4/CENPL/SPTY2D1/OIP5/LIN54/CENPO/BEND3/ATRX/MCM2/CENPQ/TSPY26P/CENPK/RSF1/HELLS/CENPI/CENPU/KAT6A/KNL1/CENPV/KAT6B/TET1
GOMF_DAMAGED_DNA_BINDING	GOMF_DAMAGED_DNA_BINDING	57	-0.441703	-1.49619	0.0227944	0.118893	0.095224	4381	tags=51%, list=29%, signal=36%	DDB1/FEN1/RECQL4/SMC6/HMGB2/DCLRE1B/PCNA/POLK/WRN/SDE2/CUL4B/RAD23B/TP53BP1/AUNIP/TDG/POT1/RAD1/DCLRE1A/MSH6/POLB/UNG/MSH3/NBN/MSH2/RAD18/BLM/ERCC4/POLQ/NEIL3
GOCC_MYOSIN_COMPLEX	GOCC_MYOSIN_COMPLEX	35	-0.518155	-1.59986	0.0228947	0.119218	0.0954846	56	tags=14%, list=0%, signal=14%	MYO3B/MYL2/MYH7/MYH2/MYL1
GOBP_POSITIVE_REGULATION_OF_CALCIUM_ION_TRANSPORT_INTO_CYTOSOL	GOBP_POSITIVE_REGULATION_OF_CALCIUM_ION_TRANSPORT_INTO_CYTOSOL	33	0.604297	1.61816	0.02292	0.119218	0.0954846	1630	tags=45%, list=11%, signal=41%	CD19/CXCL9/CXCL10/CXCL11/XCL1/CD4/CX3CL1/CAV1/APLNR/P2RY6/P2RX7/SNCA/F2R/F2RL3/THY1
GOBP_SOMATIC_DIVERSIFICATION_OF_IMMUNE_RECEPTORS	GOBP_SOMATIC_DIVERSIFICATION_OF_IMMUNE_RECEPTORS	58	0.509089	1.5182	0.0229201	0.119218	0.0954846	1125	tags=19%, list=8%, signal=18%	TBX21/CD40LG/PTPRC/FOXP3/CD28/CD40/BCL11B/IL27RA/SAMHD1/TGFB1/BATF
GOBP_REGULATION_OF_PROGRAMMED_NECROTIC_CELL_DEATH	GOBP_REGULATION_OF_PROGRAMMED_NECROTIC_CELL_DEATH	19	0.660953	1.58394	0.0230634	0.119853	0.0959934	2961	tags=53%, list=20%, signal=42%	ZBP1/BIRC3/CAV1/CFLAR/BOK/RBCK1/RIPK3/YBX3/CYLD/CASP8
GOBP_MYELOID_CELL_HOMEOSTASIS	GOBP_MYELOID_CELL_HOMEOSTASIS	108	0.463494	1.49399	0.0231453	0.120015	0.0961229	2408	tags=26%, list=16%, signal=22%	JAK3/IKZF1/IL6/FOXP3/HCLS1/PIK3CD/INPP5D/ZFP36/NCKAP1L/SPI1/KLF2/ETS1/B2M/LYN/RHEX/MAFB/STAT1/TAL1/ANXA1/EPAS1/AXL/ZFP36L1/RPS19/HMOX1/ADGRF5/HAMP/SRF/PDE4B
GOBP_REGULATION_OF_BLOOD_PRESSURE	GOBP_REGULATION_OF_BLOOD_PRESSURE	108	0.463316	1.49342	0.0231453	0.120015	0.0961229	1998	tags=34%, list=13%, signal=30%	LEP/AVPR2/CTSG/CMA1/ADIPOQ/RARRES2/ACE2/NPR1/CES1/ACVRL1/EDN1/EDN3/NPY/SGK1/ERAP2/HBB/NOS3/SLC2A5/GAS6/CD34/PCSK5/GJA5/DLL1/OXTR/PPARG/ACTA2/RENBP/VEGFC/F2R/RAMP2/COL1A2/SCPEP1/POMC/CPA3/HMOX1/SPX/TBXA2R
GOBP_REGULATION_OF_ACTIN_FILAMENT_LENGTH	GOBP_REGULATION_OF_ACTIN_FILAMENT_LENGTH	137	0.431354	1.42979	0.0231731	0.120015	0.0961229	1704	tags=23%, list=11%, signal=20%	CCL21/CCR7/CORO1A/WAS/GMFG/PLEK/HCLS1/NCKAP1L/ELN/ARHGAP40/KANK3/CDC42EP5/ICAM1/LMOD1/HCK/BIN1/CXCL12/COTL1/GSN/PYCARD/SH3BP1/TMSB4X/ARPC1B/ESAM/TMSB10/CAPG/TWF2/SLIT2/CDC42EP1/FCHSD1/VILL
GOBP_BONE_REMODELING	GOBP_BONE_REMODELING	61	0.513711	1.53128	0.0231794	0.120015	0.0961229	2471	tags=44%, list=17%, signal=37%	CD38/LEP/IL6/INPP5D/TMEM119/TNFAIP3/S1PR1/PTN/CSF1R/PTH1R/PDK4/TGFB1/ADAM8/LEPR/P2RX7/EPHA2/TF/ACP5/CSK/LRRK1/TCIRG1/UBASH3B/SIGLEC15/HAMP/CTHRC1/LTBP3/SFRP1
GOMF_PASSIVE_TRANSMEMBRANE_TRANSPORTER_ACTIVITY	GOMF_PASSIVE_TRANSMEMBRANE_TRANSPORTER_ACTIVITY	204	-0.311128	-1.31194	0.0232455	0.120237	0.0963009	1119	tags=18%, list=8%, signal=17%	CACNG4/CNR1/KCNE4/KCNQ3/CHRNA5/AQP11/CACNA1D/KCNC2/SCNN1B/KCND3/ABCC8/SLC5A8/ASIC1/TTYH1/MCOLN3/GLRB/KCNK2/FAM155B/CACNA2D2/GJA1/GRIA2/ANO5/PIEZO2/TMEM150C/KCND2/SCNN1G/CACNG1/HCN2/KCNH2/GABRQ/KCNJ3/KCNF1/KCNK3/GRIA1/TRPA1/CHRNB2/CACNG6
GOBP_REGULATION_OF_RECEPTOR_SIGNALING_PATHWAY_VIA_STAT	GOBP_REGULATION_OF_RECEPTOR_SIGNALING_PATHWAY_VIA_STAT	52	0.529411	1.53357	0.023281	0.120237	0.0963009	2205	tags=35%, list=15%, signal=30%	IL7R/LEP/JAK3/PTPRC/IL6/IL10RA/SOCS3/LIF/CAV1/CD300A/IL6R/IL23A/CYP1B1/F2R/IL24/BCL3/PARP14/GADD45A
GOCC_DYNEIN_COMPLEX	GOCC_DYNEIN_COMPLEX	28	-0.540978	-1.60863	0.0232862	0.120237	0.0963009	4789	tags=64%, list=32%, signal=44%	DYNC1LI1/DYNC1H1/DYNC1I2/DYNLRB2/TOPORS/DNALI1/TPR/SNX4/DYNC1LI2/DYNLL2/DYNLT3/DNAL1/DNAH14/DCTN4/DYNC2H1/DNAH5/DYNC1I1/DNAI1
GOCC_TERTIARY_GRANULE_MEMBRANE	GOCC_TERTIARY_GRANULE_MEMBRANE	47	0.532551	1.51604	0.0233486	0.12045	0.096471	2088	tags=36%, list=14%, signal=31%	CD53/ITGAX/LAIR1/CYBB/CYBA/KCNAB2/CD33/GPR84/CD300A/ADAM8/SLC2A3/PTPRB/CD93/TMC6/OLR1/PLAU/TRPM2
GOCC_SPECIFIC_GRANULE_LUMEN	GOCC_SPECIFIC_GRANULE_LUMEN	41	0.567557	1.57871	0.0234166	0.12069	0.0966637	2499	tags=39%, list=17%, signal=33%	CHIT1/LYZ/OLFM4/CXCL1/LTF/B2M/OSCAR/CHI3L1/CNN2/TCN1/PTPN6/CTSD/TIMP2/RAB27A/GSDMD/HPSE
GOBP_TRNA_TRANSPORT	GOBP_TRNA_TRANSPORT	34	-0.529834	-1.62148	0.0234461	0.120733	0.0966976	5177	tags=65%, list=35%, signal=42%	NUP37/NUP98/NUP35/NUP88/RAN/NUP50/POM121/NUP133/NUP43/RAE1/RANBP2/TPR/NUP160/NUP210/SEH1L/TOMM20/NDC1/NUP205/NUP107/NUP58/XPOT/NUP155
GOBP_EMBRYONIC_PATTERN_SPECIFICATION	GOBP_EMBRYONIC_PATTERN_SPECIFICATION	39	-0.497729	-1.57975	0.0237804	0.122313	0.0979637	1944	tags=38%, list=13%, signal=34%	TMED2/SMAD5/STIL/PLD6/LRP6/EPB41L5/TBX3/SIM2/FGFR2/FRS2/CXXC4/SATB2/RIPPLY3/WT1/FGF10
GOBP_ATP_DEPENDENT_CHROMATIN_REMODELING	GOBP_ATP_DEPENDENT_CHROMATIN_REMODELING	59	-0.435513	-1.49917	0.0238037	0.122313	0.0979637	5609	tags=64%, list=38%, signal=40%	PSME4/CENPS/RNF8/CHD4/NPM1/SRCAP/CHD3/RUVBL1/MIS18A/SMARCE1/CENPP/ACTR8/ANP32E/HJURP/CHD8/SMARCC2/CENPA/RBBP7/ITGB3BP/CENPN/ACTL6A/HDAC2/ACTR6/RBBP4/CENPL/SPTY2D1/SMARCAD1/OIP5/PBRM1/CENPO/CENPQ/CENPK/RSF1/SMARCA1/CENPI/CENPU/KNL1/CECR2
GOBP_INTERFERON_BETA_PRODUCTION	GOBP_INTERFERON_BETA_PRODUCTION	41	0.566872	1.57681	0.0238542	0.122313	0.0979637	1678	tags=32%, list=11%, signal=28%	TLR8/LILRB1/IRF1/NLRC3/TLR7/PYCARD/IRF7/TLR4/NMI/TLR2/IRF3/IFIH1/IRF5
GOMF_MONOSACCHARIDE_BINDING	GOMF_MONOSACCHARIDE_BINDING	41	0.566889	1.57686	0.0238542	0.122313	0.0979637	1223	tags=24%, list=8%, signal=22%	SELP/HK3/MRC1/LGALS9/CD209/CLEC4A/ENG/SLC2A5/FUOM/SLC2A3
GOBP_REGULATION_OF_PROTEIN_TYROSINE_KINASE_ACTIVITY	GOBP_REGULATION_OF_PROTEIN_TYROSINE_KINASE_ACTIVITY	71	0.488676	1.49643	0.0238613	0.122313	0.0979637	2530	tags=32%, list=17%, signal=27%	STAP1/NCF1/PTPRC/LILRB4/LILRA5/IL34/CSF1R/FCGR1A/CAV1/HBEGF/FYN/GAS6/TAL1/THY1/MVP/HYAL2/NEDD9/ZGPAT/DUSP22/PRNP/RAP2B/ADRA2A/SH3BP5
GOBP_DNA_REPLICATION_INITIATION	GOBP_DNA_REPLICATION_INITIATION	32	-0.536025	-1.63285	0.0239287	0.122548	0.0981516	3789	tags=59%, list=26%, signal=44%	MCM6/PRIM2/POLE/GINS3/ORC6/CDC45/ORC3/ORC4/PURA/NBN/POLE2/MCM2/CDC6/TOPBP1/KAT7/MCM10/PRIM1/MCM4/CCNE2
GOBP_DENDRITE_SELF_AVOIDANCE	GOBP_DENDRITE_SELF_AVOIDANCE	10	0.765675	1.57711	0.0241856	0.123752	0.0991155	1733	tags=40%, list=12%, signal=35%	TNN/ROBO4/ROBO3/VSTM2L
GOBP_SEMI_LUNAR_VALVE_DEVELOPMENT	GOBP_SEMI_LUNAR_VALVE_DEVELOPMENT	28	0.612252	1.57388	0.0242344	0.123889	0.0992258	2893	tags=57%, list=19%, signal=46%	ELN/EMILIN1/TIE1/NOS3/TGFB1/STRA6/SLIT3/GJA5/SNAI1/SLIT2/DLL4/BMP2/NFATC1/TNFRSF1A/JAG1/NOTCH1
GOBP_NUCLEOBASE_CONTAINING_SMALL_MOLECULE_CATABOLIC_PROCESS	GOBP_NUCLEOBASE_CONTAINING_SMALL_MOLECULE_CATABOLIC_PROCESS	35	0.574174	1.561	0.0243867	0.124545	0.0997514	1844	tags=37%, list=12%, signal=33%	APOBEC3A/APOBEC3H/APOBEC3G/ADA2/APOBEC3C/TYMP/DPYD/UPP1/ADA/NT5E/MGAT1/APOBEC3F/NUDT18
GOBP_SARCOMERE_ORGANIZATION	GOBP_SARCOMERE_ORGANIZATION	19	-0.60423	-1.65935	0.0244219	0.124545	0.0997514	641	tags=21%, list=4%, signal=20%	SIX4/ACTN2/KLHL41/LMOD2
GOCC_CYTOSOLIC_RIBOSOME	GOCC_CYTOSOLIC_RIBOSOME	84	0.462767	1.45644	0.0244289	0.124545	0.0997514	4464	tags=67%, list=30%, signal=47%	HBA2/RPL28/RPS19/RPL13/RPS15/RPS28/RPLP2/RPL35/RPL13A/RPL34/RPL27A/RPS11/RPL18A/RPL36AL/RPS16/RPL36/RPL10/RPS26/RPL9/RPLP1/RPL31/RPL3/RPS8/RPS29/RPS25/RPL29/RPS27A/RPS17/RPS2/UBA52/RPS3/RPL21/RPL37A/RPS21/RPS12/RPL37/RPS6/RPL7A/RPL10A/RPS10/RPL26/RPS4X/RPL14/RPL27/RPS5/RPL35A/RPL39L/RPS15A/RPS23/RPSA/RPS13/RPS20/RPL5/RPL39/RPL36A/RPS7
GOBP_POSITIVE_REGULATION_OF_TRANSFORMING_GROWTH_FACTOR_BETA_PRODUCTION	GOBP_POSITIVE_REGULATION_OF_TRANSFORMING_GROWTH_FACTOR_BETA_PRODUCTION	19	0.65775	1.57627	0.0245277	0.124753	0.0999174	2538	tags=53%, list=17%, signal=44%	XCL1/FOXP3/LGALS9/SERPINB7/CD200/CD34/WNT11/LUM/GATA6/PTGS2
GOBP_POSITIVE_REGULATION_OF_RECEPTOR_SIGNALING_PATHWAY_VIA_STAT	GOBP_POSITIVE_REGULATION_OF_RECEPTOR_SIGNALING_PATHWAY_VIA_STAT	22	0.646244	1.58751	0.0245317	0.124753	0.0999174	1563	tags=41%, list=11%, signal=37%	IL7R/LEP/IL6/IL10RA/CD300A/IL6R/IL23A/CYP1B1/F2R
GOCC_SARCOPLASMIC_RETICULUM_MEMBRANE	GOCC_SARCOPLASMIC_RETICULUM_MEMBRANE	23	-0.578349	-1.62691	0.0245357	0.124753	0.0999174	2572	tags=43%, list=17%, signal=36%	ATP2A2/NOS1AP/TMEM38B/ITPR2/ASPH/CAMK2B/ATP2A1/JPH1/KLHL41/SLN
GOBP_POSITIVE_REGULATION_OF_MYELOID_LEUKOCYTE_CYTOKINE_PRODUCTION_INVOLVED_IN_IMMUNE_RESPONSE	GOBP_POSITIVE_REGULATION_OF_MYELOID_LEUKOCYTE_CYTOKINE_PRODUCTION_INVOLVED_IN_IMMUNE_RESPONSE	11	0.742497	1.55807	0.0247166	0.125559	0.100563	1316	tags=45%, list=9%, signal=41%	CD74/LILRB1/NR4A3/TLR4/SEMA7A
GOBP_REGULATION_OF_MICROTUBULE_CYTOSKELETON_ORGANIZATION	GOBP_REGULATION_OF_MICROTUBULE_CYTOSKELETON_ORGANIZATION	118	-0.351436	-1.37611	0.0247544	0.125638	0.100627	3683	tags=39%, list=25%, signal=30%	STMN1/RAE1/CAMSAP1/BORA/STMN2/CHMP2B/CLIP1/FGF13/TPR/CHMP5/NAV3/MAP2/CCSAP/SKA2/PLK1/CEP70/SPAST/MAP6D1/TOGARAM1/GSK3B/AKAP9/CLASP2/SKA3/MET/APC/TPPP/CAMSAP2/GPSM2/TPX2/SKA1/CKAP5/FKBP4/CLTC/MAPT/CDK5R1/CHMP4C/PAK1/SPAG5/CEP97/TAOK1/OCLN/MAP9/PRKAA2/EPHA3/TUBB4A/TRIM36
GOBP_POSITIVE_REGULATION_OF_EPITHELIAL_CELL_PROLIFERATION	GOBP_POSITIVE_REGULATION_OF_EPITHELIAL_CELL_PROLIFERATION	136	0.429761	1.42778	0.0249346	0.12644	0.101269	2477	tags=39%, list=17%, signal=33%	FGFBP1/JAML/VEGFD/PIK3CD/IGF1/PPP1R16B/TNFAIP3/MIR27A/NR4A3/PTN/NR4A1/ID1/CXCL12/MIR23A/FGF7/EGR3/APLNR/TEK/TLR4/WNT2/STAT5A/C5AR1/HTRA1/F3/CDH3/TNFSF12/PGF/FLT4/THBS4/FGF1/VEGFC/HTR2B/CAV2/TGM1/ITGA4/BMP2/PRKD2/CFLAR/HMOX1/OSR1/BMP6/NOD2/GRN/HYAL1/FGF2/VEGFB/HAS2/NRP1/SIRT6/BAD/AKT3/SFRP1/JCAD
[truncated: 237 more rows]

## Sheet: KEGG_GSEA.result
ID	Description	setSize	enrichmentScore	NES	pvalue	p.adjust	qvalues	rank	leading_edge	core_enrichment
[truncated: 42 more rows]
